# Supplementary material for: Localization of Organelle Proteins Using Data-Independent Acquisition (DIA-LOP)
Source: Mol Cell Proteomics. 2025 Aug 7;24(9):101047. doi: 10.1016/j.mcpro.2025.101047 (PMC12455123; doi:10.1016/j.mcpro.2025.101047)
Supplement: Supplemental Data 1 [file mmc1.xlsx]

## Sheet: Supplementary_data_file_1_Key
Column header	Description
Protein Group	The unique gene identifier corresponding to the master protein of a quantified protein group
Genes	Gene name, as specified on SwissProt Homo sapiens database with 20,399 entries (accessed in August 2022)
Protein Description	Gene/protein description corresponding to the master protein accession, as specified on SwissProt Homo sapiens database (accessed in August 2022)
Protein Name	The entry name of the UniProtKB entry
Markers	Proteins with well classified subcellular localisation used as subcellular markers SVM classification, F1 scoring and Qsep analysis
SVM score	Score between 0 and 1 indicating confidence in SVM classification, with values closer to 1 meaning higher confidence
SVM classification	Subcellular classification of protein after SVM analysis.
Normalised protein quantitation	Normalised quantitation data from either DIA or DDA-TMT, as described in the sheet heading.
Note on Normalised protein quantitation	During DIA QC filtering, columns with missing data for over 70% of entries were removed from downstream analysis. For DIA-LOP this included the supernatant fraction of replicate 1, the 5000 RCF fraction of replicate 2 and the 3000 RCF fraction of replicate 3. For DIA-detergent, this included the final fraction of replicate 2.
Coverage in Percent	The percentage coverage the identified and assigned peptides covered of the canonical SwissProt Homo sapiens protein sequence of the corresponding assigned protein.
Number of distinct peptide sequences	Number of assigned peptides that have unique sequence to corresponding assigned protein.

## Sheet: DIA-LOP_Proteins
								Normalised protein quantitation
								Replicate 1									Replicate 2									Replicate 3
Protein Group	Protein Name	Genes	Protein Description	Markers	SVM score	SVM classification	Number of distinct peptide sequences	Fraction A	Fraction B	Fraction C	Fraction D	Fraction E	Fraction F	Fraction G	Fraction H	Fraction I	Fraction A	Fraction B	Fraction C	Fraction D	Fraction E	Fraction F	Fraction G	Fraction H	Fraction I	Fraction A	Fraction B	Fraction C	Fraction D	Fraction E	Fraction F	Fraction G	Fraction H	Fraction I
A0A096LP01	SIM26_HUMAN	SMIM26	Small integral membrane protein 26	unknown	0.938535	unknown	3	0.338821	0.537673	0.102332	0.00352889	0.00352889	0.00352889	0.00352889	0.00352889	0.00352889	0.236061	0.609257	0.0522467	0.0170726	0.0170726	0.0170726	0.0170726	0.0170726	0.0170726	0.421187	0.516773	0.00886289	0.00886289	0.00886289	0.00886289	0.00886289	0.00886289	0.00886289
A0A0B4J2F0	PIOS1_HUMAN	PIGBOS1	Protein PIGBOS1	unknown	0.966124	unknown	2	0.307305	0.506804	0.180789	0.000850144	0.000850144	0.000850144	0.000850144	0.000850144	0.000850144	0.300344	0.56871	0.079532	0.00856903	0.00856903	0.00856903	0.00856903	0.00856903	0.00856903	0.600661	0.35016	0.00702557	0.00702557	0.00702557	0.00702557	0.00702557	0.00702557	0.00702557
A0A3B3IRV3	MCTS2_HUMAN	MCTS2	Malignant T-cell-amplified sequence 2	unknown	0.400903	unknown	5	0.120275	0.00242302	0.00242302	0.100264	0.0825877	0.00375201	0.0965552	0.227441	0.318353	0.225916	0.0324801	0.0488993	0.0594783	0.0574144	0.0821209	0.108104	0.107941	0.277647	0.124432	0.00926814	0.00926814	0.0692489	0.00926814	0.00926814	0.156644	0.159218	0.133177
A0A3B3IS91	PLGRF_HUMAN	POLG	POLG alternative reading frame	unknown	0.239133	unknown	2	0.00544415	0.0771265	0.00544415	0.115724	0.00544415	0.00544415	0.190133	0.32987	0.26537	0.0205622	0.0205622	0.153308	0.0205622	0.168578	0.0205622	0.317146	0.258156	0.0205622	0.00837272	0.00837272	0.222025	0.00837272	0.00837272	0.16795	0.355433	0.212728	0.00837272
A0AV96	RBM47_HUMAN	RBM47	RNA-binding protein 47	unknown	0.621041	unknown	3	0.096142	0.0517096	0.0864776	0.0678	0.0954118	0.167979	0.10013	0.170796	0.163553	0.00785335	0.00785335	0.0517776	0.0745845	0.0498771	0.00785335	0.399002	0.393345	0.00785335	0.00173696	0.0817869	0.00173696	0.0725368	0.0944032	0.144847	0.161365	0.400771	0.0408162
A0AVF1	IFT56_HUMAN	TTC26	Intraflagellar transport protein 56	unknown	0.88027	Nucleus	10	0.0601467	0.0378317	0.0907758	0.0964939	0.0954708	0.0320252	0.104207	0.212399	0.24522	0.0173809	0.0200565	0.0472568	0.0173809	0.043563	0.0200565	0.28122	0.330716	0.0320668	0.00979497	0.053134	0.0274249	0.00979497	0.0702284	0.00979497	0.212176	0.32211	0.114918
A0AVI4	TM129_HUMAN	TMEM129	E3 ubiquitin-protein ligase TM129	unknown	0.275946	unknown	2	0.00259731	0.199122	0.301892	0.262408	0.223592	0.00259731	0.00259731	0.00259731	0.00259731	0.221059	0.0175018	0.301743	0.372187	0.0175018	0.0175018	0.0175018	0.0175018	0.0175018	0.0121655	0.443946	0.470895	0.0121655	0.0121655	0.0121655	0.0121655	0.0121655	0.0121655
A0AVT1	UBA6_HUMAN	UBA6	Ubiquitin-like modifier-activating enzyme 6	Cytosol	1	Cytosol	55	0.0871542	0.0655219	0.143097	0.13442	0.11397	0.154458	0.131219	0.0763269	0.0657489	0.0255605	0.0639216	0.0862073	0.119079	0.0854208	0.171377	0.0494507	0.0512406	0.322061	0.0313699	0.109127	0.0644675	0.103905	0.0899359	0.12528	0.0547712	0.0362161	0.34794
A0FGR8	ESYT2_HUMAN	ESYT2	Extended synaptotagmin-2	unknown	0.790919	Endosome	30	0.062218	0.132556	0.187139	0.253701	0.173226	0.0744598	0.0591675	0.0349745	0.0217725	0.0420341	0.100673	0.223786	0.225123	0.180269	0.0570212	0.0201772	0.00613964	0.00662193	0.0523735	0.221602	0.198393	0.220321	0.10433	0.119759	0.00526828	0.00526828	0.00232219
A0JLT2	MED19_HUMAN	MED19	Mediator of RNA polymerase II transcription subunit 19	unknown	0.722879	unknown	4	0.0519996	0.0172283	0.0229909	0.0259828	0.0235778	0.0669665	0.0663517	0.366446	0.358457	0.0447537	0.055871	0.0429452	0.0569052	0.0633916	0.0819843	0.278114	0.30798	0.0680549	0.0278914	0.0263306	0.01985	0.05221	0.0367401	0.0572545	0.395309	0.355363	0.0290509
A0JNW5	UH1BL_HUMAN	UHRF1BP1L	UHRF1-binding protein 1-like	unknown	0.692396	unknown	14	0.075135	0.0477723	0.0954109	0.151719	0.112501	0.114195	0.11729	0.144235	0.131296	0.0697186	0.0174918	0.0226961	0.0226961	0.0174918	0.161214	0.233589	0.26838	0.062172	0.00691594	0.121334	0.0851452	0.0546548	0.0114507	0.119598	0.126478	0.259662	0.120864
A0MZ66	SHOT1_HUMAN	SHTN1	Shootin-1	unknown	0.993585	Cytosol	27	0.0901891	0.0789496	0.157344	0.130019	0.119334	0.13597	0.138042	0.0671223	0.0714275	0.0344077	0.0692831	0.0713639	0.101572	0.12488	0.109055	0.0569241	0.0686664	0.362783	0.0575597	0.07838	0.0827041	0.108517	0.150899	0.121462	0.0723899	0.0443313	0.217697
A0PJW6	TM223_HUMAN	TMEM223	Transmembrane protein 223	unknown	0.985311	Mitochondrion	6	0.32538	0.531759	0.0999279	0.0157677	0.00136759	0.00136759	0.00136759	0.00136759	0.00136759	0.311804	0.608209	0.0126015	0.00640088	0.00640088	0.00640088	0.00640088	0.00640088	0.00640088	0.544223	0.392049	0.04178	0.00462688	0.00462688	0.00462688	0.00462688	0.00462688	0.00462688
A0PJZ3	GXLT2_HUMAN	GXYLT2	Glucoside xylosyltransferase 2	unknown	0.827195	Golgi	8	0.11335	0.362887	0.179614	0.13999	0.0492752	0.0149488	0.0147772	0.0379254	0.0126116	0.12715	0.491385	0.183099	0.155498	0.0140497	0.0215363	0.0215363	0.0140497	0.0140497	0.148253	0.436364	0.182181	0.0895962	0.00708018	0.034713	0.0242509	0.00708018	0.00708018
A0PK00	T120B_HUMAN	TMEM120B	Transmembrane protein 120B	unknown	0.276955	unknown	4	0.121728	0.249805	0.295072	0.302134	0.00304896	0.00304896	0.00304896	0.00304896	0.00304896	0.0142227	0.129709	0.423593	0.361361	0.0142227	0.0142227	0.0142227	0.0142227	0.0142227	0.150923	0.397576	0.412227	0.0065457	0.0065457	0.0065457	0.0065457	0.0065457	0.0065457
A1A4S6	RHG10_HUMAN	ARHGAP10	Rho GTPase-activating protein 10	unknown	0.815177	unknown	8	0.127708	0.064696	0.0825464	0.102419	0.0711252	0.100694	0.0997817	0.132788	0.187155	0.0272363	0.0213991	0.0213991	0.0272363	0.0213991	0.139147	0.207371	0.233619	0.113405	0.167939	0.01486	0.0425819	0.01486	0.01486	0.0765837	0.0644405	0.212674	0.0551366
A1L020	MEX3A_HUMAN	MEX3A	RNA-binding protein MEX3A	unknown	0.986989	Nucleus	10	0.0446365	0.0622333	0.0783803	0.112654	0.0775137	0.0881233	0.115527	0.188114	0.193452	0.0182506	0.0467293	0.0332621	0.0380649	0.0809351	0.080101	0.346596	0.253728	0.062885	0.0346689	0.0423064	0.0215693	0.0591578	0.102061	0.134324	0.270715	0.229027	0.0570099
A1L0T0	HACL2_HUMAN	ILVBL	2-hydroxyacyl-CoA lyase 2	ER	1	ER	28	0.0887665	0.148043	0.222234	0.254466	0.103544	0.048629	0.0276434	0.0130639	0.00629767	0.0898903	0.204395	0.235328	0.164965	0.06612	0.0472284	0.0134757	0.0123141	0.0123141	0.0787914	0.266918	0.291195	0.179645	0.00661345	0.0571106	0.00518906	0.00518906	0.00509033
A1L170	CA226_HUMAN	C1orf226	Uncharacterized protein C1orf226	unknown	0.207771	unknown	1	0.363728	0.00436167	0.00436167	0.00436167	0.00436167	0.00436167	0.203038	0.243113	0.168313	0.441872	0.0152776	0.0152776	0.214295	0.252168	0.0152776	0.0152776	0.0152776	0.0152776	0.47603	0.00639638	0.00639638	0.229113	0.00639638	0.00639638	0.256479	0.00639638	0.00639638
A1L390	PKHG3_HUMAN	PLEKHG3	Pleckstrin homology domain-containing family G member 3	unknown	0.649466	unknown	22	0.175534	0.120869	0.130519	0.105752	0.0712638	0.089817	0.0872372	0.0822312	0.104823	0.159538	0.148938	0.0826614	0.0766623	0.045665	0.0920571	0.0892955	0.114034	0.136707	0.187484	0.173947	0.100556	0.0435207	0.0674382	0.0744502	0.0612592	0.062905	0.120246
A1L3X0	ELOV7_HUMAN	ELOVL7	Elongation of very long chain fatty acids protein 7	unknown	0.349126	unknown	1	0.195331	0.186175	0.258824	0.156268	0.193415	0.00249672	0.00249672	0.00249672	0.00249672	0.319951	0.0179758	0.251018	0.321177	0.0179758	0.0179758	0.0179758	0.0179758	0.0179758	0.236603	0.463009	0.258683	0.00695087	0.00695087	0.00695087	0.00695087	0.00695087	0.00695087
A1X283	SPD2B_HUMAN	SH3PXD2B	SH3 and PX domain-containing protein 2B	unknown	0.952348	Nucleus	26	0.0735399	0.0574262	0.087645	0.0863844	0.0654552	0.0736784	0.0869093	0.204799	0.245736	0.0479426	0.0511229	0.0531852	0.0701653	0.0615251	0.0609327	0.277225	0.358201	0.0507126	0.0668872	0.0653531	0.0864355	0.0762962	0.0833809	0.0976947	0.236818	0.205875	0.0596172
A2RRP1	NBAS_HUMAN	NBAS	NBAS subunit of NRZ tethering complex	ER	1	ER	76	0.0731653	0.161497	0.198406	0.256674	0.167599	0.0283204	0.031008	0.00381871	0.00332809	0.0400541	0.16035	0.25148	0.253376	0.172228	0.0131076	0.0112783	0.0100165	0.0100165	0.0694518	0.264701	0.280174	0.218431	0.00982751	0.00982751	0.00352923	0.00320745	0.00320745
A2RTX5	SYTC2_HUMAN	TARS3	Threonine--tRNA ligase 2, cytoplasmic	unknown	0.733709	Cytosol	17	0.0748541	0.0783439	0.147942	0.114146	0.0966882	0.100106	0.0989836	0.108025	0.181388	0.0103347	0.0189512	0.0149749	0.109069	0.0968915	0.0812638	0.0964818	0.242216	0.242622	0.00407703	0.124671	0.0275414	0.00507866	0.151033	0.124609	0.130187	0.0875435	0.235735
A2RU67	F234B_HUMAN	FAM234B	Protein FAM234B	unknown	0.571125	Endosome	9	0.0282173	0.0618312	0.208587	0.200485	0.137779	0.0992378	0.133813	0.0679324	0.0197927	0.0103899	0.0752461	0.189957	0.214795	0.242557	0.166354	0.0668792	0.0103899	0.0103899	0.0253927	0.131204	0.155779	0.212272	0.24419	0.172682	0.0402834	0.02542	0.00478173
A2RUC4	TYW5_HUMAN	TYW5	tRNA wybutosine-synthesizing protein 5	unknown	0.976114	Cytosol	7	0.0474345	0.0970867	0.151004	0.140283	0.0944229	0.120571	0.156895	0.0849451	0.075795	0.0111673	0.0588899	0.046695	0.0469026	0.061547	0.0505114	0.115748	0.0521103	0.44736	0.0443193	0.128123	0.0581642	0.094543	0.101061	0.169068	0.00378471	0.0711088	0.301906
A2VDJ0	T131L_HUMAN	TMEM131L	Transmembrane protein 131-like	unknown	0.984266	ER	32	0.101593	0.219943	0.218785	0.239998	0.144152	0.00300708	0.00300708	0.00269357	0.00246527	0.0816411	0.219716	0.256397	0.228237	0.142579	0.0148874	0.0131661	0.011962	0.0131661	0.103759	0.246502	0.230344	0.210399	0.121772	0.0606004	0.00400545	0.00367518	0.00367518
A3KMH1	VWA8_HUMAN	VWA8	von Willebrand factor A domain-containing protein 8	Mitochondrion	1	Mitochondrion	67	0.332983	0.512204	0.124813	0.00281722	0.00197653	0.00201089	0.00197653	0.00200473	0.00197653	0.326252	0.581272	0.0145538	0.0102616	0.0102616	0.0102616	0.0102616	0.0102616	0.0102616	0.495394	0.418577	0.0111693	0.00679967	0.00679967	0.00679967	0.00679967	0.00679967	0.00679967
A3KN83	SBNO1_HUMAN	SBNO1	Protein strawberry notch homolog 1	unknown	0.543439	unknown	34	0.094059	0.0607156	0.0969325	0.0982132	0.0829618	0.0940248	0.101602	0.16062	0.204109	0.0124884	0.0124884	0.0124884	0.0754609	0.0501023	0.0933407	0.19118	0.293878	0.147776	0.0462714	0.0903084	0.0692229	0.0704602	0.0662714	0.124256	0.182597	0.166292	0.142878
A4D1E9	GTPBA_HUMAN	GTPBP10	GTP-binding protein 10	unknown	0.987615	Mitochondrion	25	0.331764	0.529483	0.114547	0.00299479	0.00146424	0.00146424	0.00146424	0.00146424	0.00152254	0.318516	0.56968	0.0155946	0.00758059	0.00758059	0.00758059	0.0086193	0.0086193	0.00758059	0.474065	0.401333	0.0777987	0.00364098	0.00364098	0.00364098	0.00364098	0.0054568	0.00364098
A4D1P6	WDR91_HUMAN	WDR91	WD repeat-containing protein 91	unknown	0.822235	Cytosol	15	0.0672787	0.125282	0.163153	0.124918	0.0948956	0.0827013	0.0832327	0.100098	0.122988	0.0186382	0.0186382	0.113979	0.0539462	0.0910746	0.106301	0.100081	0.181955	0.182598	0.0127552	0.150887	0.114949	0.0466174	0.136897	0.0593597	0.0843908	0.0402619	0.166715
A4D1S5	RAB19_HUMAN	RAB19	Ras-related protein Rab-19	unknown	0.287918	unknown	2	0.000797078	0.103654	0.233428	0.220028	0.202087	0.0805742	0.157839	0.000797078	0.000797078	0.00457946	0.220005	0.130034	0.205368	0.250492	0.00457946	0.175783	0.00457946	0.00457946	0.238543	0.00184769	0.0959372	0.189375	0.295222	0.173532	0.00184769	0.00184769	0.00184769
A4D1U4	DEN11_HUMAN	DENND11	DENN domain-containing protein 11	unknown	0.339331	unknown	12	0.046088	0.139079	0.188476	0.209313	0.147246	0.090667	0.0864386	0.0538951	0.0216725	0.029729	0.127048	0.206128	0.21828	0.0417475	0.162378	0.0594636	0.0103675	0.0103675	0.00745552	0.305996	0.192868	0.173376	0.00745552	0.191881	0.00342594	0.00745552	0.00342594
A4FU01	MTMRB_HUMAN	MTMR11	Myotubularin-related protein 11	unknown	0.66873	unknown	1	0.152359	0.213789	0.254807	0.302852	0.0742739	0.000479651	0.000479651	0.000479651	0.000479651	0.00295805	0.299355	0.313336	0.208366	0.164153	0.00295805	0.00295805	0.00295805	0.00295805	0.00109826	0.21513	0.542535	0.235746	0.00109826	0.00109826	0.00109826	0.00109826	0.00109826
A5D8V6	VP37C_HUMAN	VPS37C	Vacuolar protein sorting-associated protein 37C	unknown	0.731018	Cytosol	4	0.0595971	0.077005	0.127486	0.103778	0.0489798	0.115693	0.1105	0.132857	0.154379	0.0138616	0.0138616	0.0743585	0.0138616	0.0849818	0.107777	0.135391	0.0898998	0.256273	0.0842723	0.134446	0.116501	0.0943611	0.0865889	0.118111	0.134558	0.101305	0.129856
A5D8V7	ODAD3_HUMAN	ODAD3	Outer dynein arm-docking complex subunit 3	unknown	0.213801	unknown	3	0.000814843	0.32123	0.255747	0.000814843	0.000814843	0.200955	0.217994	0.000814843	0.000814843	0.0526904	0.158457	0.163454	0.123152	0.061535	0.0955137	0.297072	0.0226285	0.0254969	0.39417	0.000186957	0.0321228	0.0982509	0.000186957	0.000186957	0.267667	0.207042	0.000186957
A5PLL7	PDES1_HUMAN	PEDS1	Plasmanylethanolamine desaturase	unknown	0.90121	ER	6	0.130537	0.179957	0.223032	0.243953	0.165686	0.02141	0.0153413	0.000956753	0.000956753	0.0065997	0.357789	0.28986	0.129731	0.056389	0.0561533	0.0065997	0.0065997	0.0065997	0.10548	0.272345	0.24711	0.235747	0.139657	0.00423802	0.00217948	0.00217948	0.00217948
A5PLN9	TPC13_HUMAN	TRAPPC13	Trafficking protein particle complex subunit 13	unknown	0.450721	unknown	4	0.0136946	0.0365374	0.0558689	0.164177	0.124269	0.073326	0.198881	0.197869	0.135377	0.0144959	0.0342766	0.142958	0.166707	0.0513294	0.0511835	0.309235	0.189803	0.0400113	0.0156091	0.0576325	0.0373864	0.0671349	0.0448303	0.0936518	0.252213	0.400142	0.0314001
A5YKK6	CNOT1_HUMAN	CNOT1	CCR4-NOT transcription complex subunit 1	unknown	0.962187	Nucleus	100	0.0564224	0.0534964	0.0806791	0.0846422	0.0672569	0.0687865	0.0897323	0.227309	0.247104	0.0320401	0.0426348	0.0487528	0.0671661	0.0483862	0.0812116	0.250543	0.332917	0.0500987	0.0396275	0.0813035	0.0509572	0.0699029	0.0668708	0.104808	0.213489	0.267085	0.0728809
A6ND36	FA83G_HUMAN	FAM83G	Protein FAM83G	unknown	0.388003	unknown	24	0.0448589	0.0964487	0.140206	0.154396	0.105595	0.071507	0.0711121	0.134688	0.168352	0.0305924	0.0440571	0.0969804	0.11073	0.111315	0.0743934	0.144798	0.255642	0.0471176	0.0102685	0.11204	0.131278	0.112469	0.0787062	0.0923177	0.160483	0.165034	0.0628142
A6NDB9	PALM3_HUMAN	PALM3	Paralemmin-3	unknown	0.774371	PM	17	0.212487	0.265595	0.23893	0.192704	0.0861584	0.00365415	0.00270242	0.00270242	0.00270242	0.180224	0.266031	0.183651	0.155425	0.114365	0.00888039	0.00972853	0.00888039	0.00972853	0.203257	0.317561	0.215711	0.158644	0.00784844	0.00617286	0.00359037	0.00359037	0.00359037
A6NDG6	PGP_HUMAN	PGP	Glycerol-3-phosphate phosphatase	Cytosol	1	Cytosol	10	0.111582	0.0718999	0.161209	0.15252	0.110336	0.108699	0.155534	0.0636812	0.0495008	0.0476036	0.0858205	0.0960986	0.115817	0.0925826	0.0927414	0.0452344	0.0352657	0.415378	0.0449392	0.110559	0.0838971	0.0955441	0.10593	0.125409	0.0547067	0.0521187	0.253264
A6NDU8	RIMC1_HUMAN	RIMOC1	RAB7A-interacting MON1-CCZ1 complex subunit 1	unknown	0.365809	unknown	9	0.067816	0.0449841	0.282174	0.224585	0.0570041	0.0624991	0.0751257	0.0392234	0.0301412	0.00898819	0.0114999	0.135174	0.161727	0.0157597	0.186275	0.00898819	0.0114999	0.277766	0.00658496	0.144532	0.00526463	0.138428	0.00658496	0.00658496	0.00564763	0.00526463	0.462409
A6NED2	RCCD1_HUMAN	RCCD1	RCC1 domain-containing protein 1	unknown	0.969548	Cytosol	7	0.195693	0.0669689	0.14325	0.143742	0.108876	0.114918	0.112997	0.046058	0.0678633	0.00969504	0.00969504	0.00969504	0.087372	0.116478	0.267293	0.0699288	0.0610536	0.334609	0.00449436	0.0976091	0.0891156	0.0718437	0.104375	0.108268	0.0558006	0.00449436	0.394907
A6NFI3	ZN316_HUMAN	ZNF316	Zinc finger protein 316	unknown	0.585427	unknown	17	0.371644	0.0047558	0.0463554	0.11205	0.0047558	0.0047558	0.0965658	0.141634	0.146882	0.329954	0.151431	0.0161751	0.0161751	0.0193657	0.0372628	0.141976	0.0161751	0.0161751	0.684353	0.00610222	0.0117958	0.00610222	0.00610222	0.00610222	0.233077	0.0685648	0.00610222
A6NFQ2	TCAF2_HUMAN	TCAF2	TRPM8 channel-associated factor 2	unknown	0.321963	unknown	8	0.232846	0.236299	0.271477	0.158299	0.0801605	0.0352676	0.00420073	0.00420073	0.00420073	0.222312	0.301832	0.245848	0.0757393	0.0459958	0.064633	0.0145467	0.0145467	0.0145467	0.257239	0.367728	0.163536	0.0107147	0.126351	0.00689718	0.00689718	0.00689718	0.00689718
A6NFR6	CE060_HUMAN	C5orf60	Uncharacterized protein C5orf60	unknown	0.205948	unknown	1	0.144737	0.000119689	0.125383	0.153483	0.000119689	0.000119689	0.000119689	0.575798	0.000119689	0.0221188	0.0279096	0.0394018	0.0661716	0.0502794	0.174199	0.271936	0.314569	0.0334151	0.0675191	0.128969	6.45596e-05	0.0862107	0.164266	6.45596e-05	0.198403	0.354438	6.45596e-05
A6NGN9	IGLO5_HUMAN	IGLON5	IgLON family member 5	unknown	0.736416	ER	2	0.130779	0.101504	0.211985	0.257081	0.181653	0.0029318	0.108203	0.0029318	0.0029318	0.254311	0.144362	0.299526	0.226989	0.0149625	0.0149625	0.0149625	0.0149625	0.0149625	0.197383	0.297636	0.239117	0.234092	0.00635436	0.00635436	0.00635436	0.00635436	0.00635436
A6NHL2	TBAL3_HUMAN	TUBAL3	Tubulin alpha chain-like 3	unknown	0.639784	unknown	3	0.164771	0.121532	0.122917	0.119605	0.050835	0.0819239	0.235201	0.040212	0.0630032	0.0293718	0.139765	0.0196927	0.030628	0.0110543	0.10977	0.114111	0.184753	0.360854	0.0799373	0.134531	0.032255	0.0306045	0.00933391	0.111525	0.0980687	0.0427546	0.460989
A6NHR9	SMHD1_HUMAN	SMCHD1	Structural maintenance of chromosomes flexible hinge domain-containing protein 1	unknown	0.619242	unknown	81	0.340288	0.022674	0.0344324	0.032936	0.0336756	0.031489	0.0548205	0.181683	0.237773	0.101354	0.0299852	0.0118127	0.0372364	0.0295536	0.0485529	0.263783	0.399431	0.0218643	0.158562	0.0404479	0.0272249	0.0388617	0.0173573	0.0632623	0.240192	0.292642	0.00840696
A6NHX0	CAST2_HUMAN	CASTOR2	Cytosolic arginine sensor for mTORC1 subunit 2	unknown	0.324717	unknown	7	0.0990553	0.0670723	0.113006	0.160674	0.120089	0.183566	0.167081	0.0571012	0.051215	0.0105289	0.0105289	0.318858	0.0323781	0.0105289	0.321048	0.0105289	0.0105289	0.0323781	0.00553281	0.0996402	0.00553281	0.143078	0.117695	0.210625	0.0367514	0.00553281	0.375613
A6NI28	RHG42_HUMAN	ARHGAP42	Rho GTPase-activating protein 42	unknown	0.688953	unknown	2	0.0663857	0.0736018	0.0932803	0.0874216	0.109004	0.160413	0.110169	0.135706	0.164019	0.016706	0.115526	0.016706	0.100927	0.016706	0.15332	0.308703	0.2547	0.016706	0.0590664	0.085414	0.0817393	0.0990306	0.0753724	0.151274	0.125483	0.227765	0.0948555
A6NIH7	U119B_HUMAN	UNC119B	Protein unc-119 homolog B	unknown	0.671652	unknown	4	0.0482958	0.0161377	0.116231	0.0878162	0.0930337	0.113017	0.129814	0.178578	0.178739	0.067425	0.0516673	0.0715008	0.122293	0.115135	0.0510493	0.14986	0.149062	0.20524	0.0585577	0.0562144	0.0617825	0.104766	0.14723	0.136767	0.141267	0.0515672	0.170068
A6NIX2	WTIP_HUMAN	WTIP	Wilms tumor protein 1-interacting protein	unknown	0.866438	Nucleus	3	0.0947179	0.0591543	0.0933822	0.0891433	0.082569	0.0906417	0.12198	0.167598	0.200814	0.0330075	0.0458375	0.0920889	0.094544	0.110666	0.0556227	0.205116	0.268024	0.0950935	0.0513511	0.126989	0.0926885	0.0365081	0.122843	0.11746	0.174881	0.22971	0.0475693
A6NJ78	MET15_HUMAN	METTL15	12S rRNA N4-methylcytidine (m4C) methyltransferase	unknown	0.986702	Mitochondrion	16	0.339215	0.536951	0.125688	0.00381823	0.00251657	0.00251657	0.00251657	0.00251657	0.00251657	0.317253	0.582842	0.0123878	0.0104929	0.0104929	0.0104929	0.0104929	0.0104929	0.0104929	0.547141	0.318265	0.0749561	0.00542869	0.00542869	0.00542869	0.00542869	0.00542869	0.00542869
A6NKD9	CC85C_HUMAN	CCDC85C	Coiled-coil domain-containing protein 85C	unknown	0.824363	unknown	15	0.0521861	0.0625186	0.0981677	0.0758676	0.0690567	0.060638	0.0977551	0.244993	0.207129	0.0100858	0.0119481	0.0138207	0.0119481	0.0100858	0.0551148	0.350713	0.307061	0.0119481	0.00477067	0.077598	0.051335	0.00535184	0.00535184	0.0100398	0.300987	0.338367	0.00535184
A6NKF1	SAC31_HUMAN	SAC3D1	SAC3 domain-containing protein 1	Nucleus	1	Nucleus	9	0.0513907	0.0369221	0.0562958	0.0665141	0.101391	0.0672228	0.140594	0.253761	0.203431	0.0403742	0.0173478	0.00615499	0.00615499	0.0173478	0.0436671	0.389566	0.306773	0.0598862	0.0343338	0.06615	0.0323816	0.00482179	0.0118174	0.177055	0.233135	0.233393	0.0383838
A6NNL5	CO061_HUMAN	C15orf61	Uncharacterized protein C15orf61	unknown	0.964519	unknown	3	0.34795	0.554971	0.0759814	0.00351631	0.00351631	0.00351631	0.00351631	0.00351631	0.00351631	0.285162	0.625987	0.012693	0.012693	0.012693	0.012693	0.012693	0.012693	0.012693	0.589065	0.358247	0.00752682	0.00752682	0.00752682	0.00752682	0.00752682	0.00752682	0.00752682
A6ZKI3	RTL8C_HUMAN	RTL8C	Retrotransposon Gag-like protein 8C	unknown	0.211921	unknown	5	0.0942509	0.0955114	0.132511	0.174405	0.099392	0.0908286	0.160413	0.076135	0.0765531	0.0197944	0.0197944	0.0197944	0.281884	0.0197944	0.0197944	0.288741	0.0197944	0.310608	0.0211691	0.471876	0.0211691	0.37994	0.0211691	0.0211691	0.0211691	0.0211691	0.0211691
A7E2V4	ZSWM8_HUMAN	ZSWIM8	Zinc finger SWIM domain-containing protein 8	unknown	0.904662	Nucleus	11	0.0661347	0.0533747	0.0778034	0.100749	0.0669882	0.104515	0.094148	0.169501	0.259509	0.0111559	0.0111559	0.0531176	0.0776384	0.041948	0.0157235	0.233404	0.388176	0.105968	0.0336898	0.0435571	0.0385556	0.0410801	0.0978674	0.130178	0.155136	0.217857	0.171723
A7KAX9	RHG32_HUMAN	ARHGAP32	Rho GTPase-activating protein 32	unknown	0.691825	unknown	24	0.00474189	0.00474189	0.00474189	0.0811143	0.0649979	0.00474189	0.051384	0.202555	0.340149	0.013206	0.0116818	0.0116818	0.0909314	0.0782554	0.0716854	0.235344	0.389403	0.013206	0.00798695	0.00798695	0.0790319	0.0433547	0.0690603	0.00798695	0.274972	0.337296	0.0547375
A7MCY6	TBKB1_HUMAN	TBKBP1	TANK-binding kinase 1-binding protein 1	unknown	0.692801	unknown	7	0.0607455	0.0114089	0.0737731	0.0114089	0.11227	0.130835	0.111256	0.169665	0.281409	0.00747879	0.00747879	0.0768747	0.106877	0.0790166	0.169995	0.237814	0.222706	0.0803806	0.0650624	0.0942205	0.0428171	0.123858	0.0943337	0.136808	0.187165	0.180248	0.0710133
A8CG34	P121C_HUMAN	POM121C	Nuclear envelope pore membrane protein POM 121C	unknown	0.248193	unknown	5	0.461271	0.0723191	0.0718558	0.200143	0.127546	0.0612552	0.00186969	0.00186969	0.00186969	0.408025	0.180179	0.0807636	0.102079	0.00462925	0.0718344	0.0316052	0.0884271	0.032457	0.60181	0.163781	0.0665153	0.00246132	0.0760548	0.00246132	0.00246132	0.00246132	0.0819938
A8K8P3	SFI1_HUMAN	SFI1	Protein SFI1 homolog	unknown	0.483356	unknown	3	0.0844737	0.0729076	0.074286	0.134443	0.0948544	0.176355	0.106337	0.0803994	0.0592044	0.0282641	0.101049	0.166701	0.156676	0.0188358	0.0188358	0.0859959	0.0602975	0.0188358	0.00817459	0.126093	0.11273	0.140847	0.180078	0.14434	0.0698154	0.0348479	0.155035
A8MPP1	D11L8_HUMAN	DDX11L8	Putative ATP-dependent RNA helicase DDX11-like protein 8	unknown	0.865853	Nucleus	4	0.096021	0.0178365	0.0683939	0.0734973	0.0774317	0.108398	0.0463437	0.204775	0.301838	0.00408463	0.00408463	0.0296865	0.100707	0.0941322	0.121675	0.274577	0.289672	0.0865558	0.0619258	0.0720677	0.0705277	0.109952	0.12331	0.109929	0.168912	0.197948	0.0770584
A8MPS7	YDJC_HUMAN	YDJC	Carbohydrate deacetylase	unknown	0.216106	unknown	5	0.0956765	0.00714809	0.150153	0.234881	0.230638	0.194971	0.0722367	0.00714809	0.00714809	0.0181127	0.0181127	0.0181127	0.0181127	0.0181127	0.478588	0.0181127	0.0181127	0.394623	0.00639077	0.174797	0.00639077	0.00639077	0.242627	0.00639077	0.00639077	0.00639077	0.544231
A8MVW0	F1712_HUMAN	FAM171A2	Protein FAM171A2	unknown	0.952801	PM	13	0.152422	0.251694	0.243772	0.188907	0.10253	0.00355065	0.028131	0.00355065	0.00355065	0.205834	0.315358	0.192949	0.164793	0.127816	0.0127315	0.0109625	0.0109625	0.0109625	0.16205	0.27527	0.246358	0.164098	0.112256	0.00526012	0.00418258	0.00418258	0.00418258
A8MW92	P20L1_HUMAN	PHF20L1	PHD finger protein 20-like protein 1	Chromatin	1	Chromatin	12	0.755265	0.0845617	0.00325428	0.00325428	0.00325428	0.00325428	0.00325428	0.0940849	0.0059109	0.252198	0.152848	0.0132303	0.0132303	0.0132303	0.0132303	0.159485	0.253559	0.0132303	0.518634	0.00577816	0.00577816	0.00577816	0.00577816	0.00577816	0.207385	0.271025	0.00577816
A8MXV4	NUD19_HUMAN	NUDT19	Acyl-coenzyme A diphosphatase NUDT19	unknown	0.537053	unknown	11	0.215247	0.339523	0.170512	0.152823	0.0755556	0.00229513	0.00202675	0.00202675	0.00202675	0.211789	0.332703	0.192194	0.145295	0.0148968	0.0140683	0.0148968	0.0140683	0.0140683	0.232546	0.350963	0.271043	0.0178244	0.0178244	0.00864752	0.00864752	0.00864752	0.00864752
A8MYA2	CX049_HUMAN	CXorf49B	Uncharacterized protein CXorf49	unknown	0.954563	Nucleus	27	0.0426898	0.042497	0.0594279	0.0745641	0.0683033	0.0902697	0.123103	0.234037	0.25878	0.0165597	0.0407088	0.0498942	0.0685079	0.0613586	0.0534135	0.23027	0.303853	0.0866137	0.0342468	0.0528757	0.0731725	0.0644937	0.0738448	0.107616	0.267378	0.238373	0.0296146
A8MYZ6	FOXO6_HUMAN	FOXO6	Forkhead box protein O6	unknown	0.694556	unknown	5	0.396417	0.0905353	0.00765445	0.0927087	0.0360051	0.00765445	0.0379487	0.165392	0.14423	0.302951	0.0582273	0.0151881	0.0151881	0.0615318	0.0171063	0.253976	0.185737	0.0673917	0.478363	0.139847	0.0076433	0.0076433	0.00889167	0.121019	0.13192	0.125894	0.00889167
A9QM74	IMA8_HUMAN	KPNA7	Importin subunit alpha-8	unknown	0.421003	unknown	1	0.163948	0.0628509	0.106649	0.117808	0.0971243	0.0906842	0.0747256	0.135864	0.150346	0.0870665	0.0714365	0.0505096	0.0637862	0.0361172	0.153299	0.157334	0.176769	0.203682	0.0681178	0.0200489	0.0492242	0.0292726	0.049727	0.0578239	0.163901	0.186642	0.375243
A9UHW6	MI4GD_HUMAN	MIF4GD	MIF4G domain-containing protein	unknown	0.481692	unknown	7	0.0744993	0.0425514	0.0924882	0.107059	0.0611206	0.0797091	0.102836	0.18905	0.23071	0.0391526	0.0551079	0.0522101	0.080835	0.07899	0.144488	0.18045	0.237774	0.117046	0.037341	0.101159	0.0449923	0.0531699	0.0890751	0.12293	0.117296	0.222999	0.179124
B0YJ81	HACD1_HUMAN	HACD1	Very-long-chain (3R)-3-hydroxyacyl-CoA dehydratase 1	unknown	0.437272	unknown	1	0.127131	0.253888	0.245963	0.264722	0.0941772	0.00352994	0.00352994	0.00352994	0.00352994	0.196034	0.313104	0.197986	0.215609	0.0154535	0.0154535	0.0154535	0.0154535	0.0154535	0.151875	0.35331	0.0050597	0.217993	0.147345	0.109238	0.0050597	0.0050597	0.0050597
B2RTY4	MYO9A_HUMAN	MYO9A	Unconventional myosin-IXa	unknown	0.476219	unknown	24	0.00460596	0.00613513	0.0051993	0.0356414	0.0346227	0.0051993	0.126994	0.272165	0.344521	0.0113566	0.0155336	0.013581	0.0113566	0.013581	0.0113566	0.301695	0.447083	0.0155336	0.0073013	0.0073013	0.0073013	0.00910738	0.105859	0.00888129	0.310396	0.394912	0.0057443
B7ZAP0	RBG10_HUMAN	RABGAP1L	Rab GTPase-activating protein 1-like, isoform 10	unknown	0.421007	unknown	4	0.314888	0.0658127	0.103532	0.153755	0.0625072	0.170893	0.12089	0.00386152	0.00386152	0.236185	0.103148	0.113283	0.175771	0.0677853	0.131476	0.0704275	0.00666317	0.0952611	0.454935	0.103286	0.0399957	0.0620463	0.0700072	0.0752401	0.0253074	0.0323711	0.136811
C0HLS1	OSCRI_HUMAN	SCRIB	SCRIB overlapping open reading frame protein	unknown	0.944229	Nucleus	6	0.103591	0.0865946	0.0809061	0.103706	0.0715831	0.0882435	0.110744	0.193742	0.161591	0.0552366	0.0644916	0.0439111	0.0633368	0.0985805	0.0709794	0.268521	0.245284	0.117701	0.0385091	0.0745522	0.0924026	0.103832	0.0917327	0.10214	0.235841	0.20265	0.0840243
C9J7I0	UMAD1_HUMAN	UMAD1	UBAP1-MVB12-associated (UMA)-domain containing protein 1	unknown	0.62205	unknown	2	0.080538	0.0853427	0.166986	0.132092	0.0948001	0.0993781	0.175109	0.0924636	0.073291	0.0274769	0.0531661	0.113473	0.148542	0.15302	0.109236	0.126977	0.0550881	0.213021	0.0254706	0.0529526	0.124717	0.194126	0.198076	0.160294	0.136271	0.0489579	0.0591344
C9JLW8	MCRI1_HUMAN	MCRIP1	Mapk-regulated corepressor-interacting protein 1	unknown	0.906055	Nucleus	7	0.0526311	0.0718691	0.0906349	0.0943458	0.0663422	0.103846	0.135188	0.21665	0.169345	0.0255703	0.0420938	0.0243184	0.0502999	0.0166813	0.0686329	0.175755	0.334626	0.132149	0.0205237	0.0184401	0.0779795	0.0309349	0.0220507	0.0839485	0.277874	0.309528	0.085571
D6RIA3	CD054_HUMAN	C4orf54	Uncharacterized protein C4orf54	unknown	0.209101	unknown	2	0.000957855	0.266195	0.339387	0.388671	0.000957855	0.000957855	0.000957855	0.000957855	0.000957855	0.331349	0.646858	0.00311334	0.00311334	0.00311334	0.00311334	0.00311334	0.00311334	0.00311334	0.000447175	0.371677	0.000447175	0.000447175	0.453922	0.000447175	0.000447175	0.171718	0.000447175
E9PAV3	NACAM_HUMAN	NACA	Nascent polypeptide-associated complex subunit alpha, muscle-specific form	unknown	0.777136	Cytosol	5	0.0690072	0.06014	0.102082	0.109612	0.0762061	0.112318	0.150347	0.13701	0.130947	0.0232537	0.0660185	0.0770087	0.096521	0.0896095	0.121617	0.166897	0.102155	0.191545	0.0377201	0.0979108	0.0663893	0.0970654	0.116298	0.14495	0.145618	0.127281	0.157199
E9PRG8	CK098_HUMAN	C11orf98	Uncharacterized protein C11orf98	unknown	0.575955	unknown	8	0.059431	0.0668665	0.067245	0.0818811	0.0789792	0.116841	0.111941	0.180378	0.186313	0.0436119	0.0658966	0.110723	0.107844	0.119635	0.0759106	0.194689	0.173064	0.0781274	0.0400935	0.072762	0.12092	0.109613	0.0828439	0.105332	0.23338	0.144528	0.0459561
F8VTS6	RFAL1_HUMAN	RFPL4AL1	Ret finger protein-like 4A-like protein 1	unknown	0.236311	unknown	2	0.197977	0.144222	0.00186197	0.151343	0.103983	0.00186197	0.00186197	0.00186197	0.395027	0.00829699	0.00829699	0.00829699	0.121488	0.00829699	0.00829699	0.272458	0.379444	0.185125	0.00430281	0.00430281	0.143655	0.00430281	0.00430281	0.154926	0.2177	0.306458	0.16005
L0R6Q1	S35U4_HUMAN	SLC35A4	SLC35A4 upstream open reading frame protein	unknown	0.943846	unknown	4	0.333381	0.474738	0.155892	0.0284928	0.000644412	0.000644412	0.000644412	0.000644412	0.000644412	0.430555	0.527267	0.00602535	0.00602535	0.00602535	0.00602535	0.00602535	0.00602535	0.00602535	0.450443	0.537632	0.00468271	0.00228608	0.00228608	0.00228608	0.00228608	0.00228608	0.00228608
L0R819	ASURF_HUMAN	ASDURF	ASNSD1 upstream open reading frame protein	unknown	0.9021	Nucleus	8	0.0690409	0.0539413	0.0883052	0.0885631	0.0879809	0.0760094	0.132627	0.21817	0.18079	0.0295142	0.0510824	0.0429156	0.070689	0.0655009	0.0465939	0.328016	0.228583	0.111968	0.0357949	0.0592822	0.0942649	0.0802079	0.0652345	0.108142	0.295619	0.188102	0.049003
L0R8F8	MIDUO_HUMAN	MIEF1	MIEF1 upstream open reading frame protein	unknown	0.956923	unknown	3	0.197127	0.583927	0.135707	0.00102273	0.00102273	0.00102273	0.00102273	0.00102273	0.00102273	0.31402	0.613653	0.0103325	0.0103325	0.0103325	0.0103325	0.0103325	0.0103325	0.0103325	0.513731	0.449908	0.00519452	0.00519452	0.00519452	0.00519452	0.00519452	0.00519452	0.00519452
O00115	DNS2A_HUMAN	DNASE2	Deoxyribonuclease-2-alpha	Lysosome	1	Lysosome	5	0.126343	0.322714	0.250351	0.152611	0.0616538	0.0145481	0.0142828	0.00546191	0.00808047	0.13492	0.440237	0.200793	0.0990466	0.0475997	0.0311626	0.0139322	0.0155972	0.0139322	0.0986752	0.420917	0.266426	0.0968267	0.0383699	0.0268406	0.00457136	0.00457136	0.00457136
O00116	ADAS_HUMAN	AGPS	Alkyldihydroxyacetonephosphate synthase, peroxisomal	unknown	0.954763	ER	45	0.0613783	0.167392	0.235858	0.29054	0.124509	0.0479159	0.0272636	0.00634096	0.00504827	0.0600931	0.17951	0.269657	0.21257	0.0989467	0.0367946	0.0146029	0.00810431	0.00748771	0.0579313	0.269079	0.279362	0.216204	0.0467225	0.071892	0.00404874	0.00404874	0.00379773
O00124	UBXN8_HUMAN	UBXN8	UBX domain-containing protein 8	unknown	0.841328	ER	6	0.0888395	0.140242	0.196386	0.264819	0.236966	0.0248402	0.0256324	0.0134978	0.010593	0.0923646	0.152013	0.294284	0.267116	0.0996594	0.0231827	0.0153352	0.0153352	0.0153352	0.113061	0.218055	0.292755	0.194547	0.0618398	0.0876118	0.00376866	0.00376866	0.00376866
O00139	KIF2A_HUMAN	KIF2A	Kinesin-like protein KIF2A	unknown	0.937435	Nucleus	27	0.0762999	0.0696595	0.0970681	0.0870276	0.0788181	0.0670006	0.0915138	0.196739	0.242366	0.0468433	0.0535177	0.0453543	0.0579223	0.0502691	0.05975	0.213382	0.362184	0.0612621	0.0725362	0.0793999	0.0559295	0.0780217	0.0762737	0.0927571	0.229121	0.245814	0.0587053
O00142	KITM_HUMAN	TK2	Thymidine kinase 2, mitochondrial	unknown	0.826553	unknown	5	0.308078	0.504246	0.184706	0.001501	0.001501	0.001501	0.001501	0.001501	0.001501	0.251058	0.714953	0.00485556	0.00485556	0.00485556	0.00485556	0.00485556	0.00485556	0.00485556	0.34607	0.587816	0.00944497	0.00944497	0.00944497	0.00944497	0.00944497	0.00944497	0.00944497
O00148	DX39A_HUMAN	DDX39A	ATP-dependent RNA helicase DDX39A	Nucleus	1	Nucleus	11	0.215647	0.0405336	0.0639046	0.0745019	0.07	0.0752309	0.101327	0.189551	0.136398	0.0992454	0.0370858	0.0462974	0.0809036	0.0506216	0.109635	0.278723	0.174601	0.0499541	0.124663	0.056615	0.0593356	0.0832673	0.109667	0.156635	0.160383	0.15371	0.0664871
O00151	PDLI1_HUMAN	PDLIM1	PDZ and LIM domain protein 1	Cytosol	1	Cytosol	7	0.106674	0.0633362	0.158763	0.126519	0.113833	0.123881	0.131818	0.080475	0.0732243	0.0413037	0.0601349	0.0733631	0.0795401	0.099983	0.116787	0.0782706	0.0618169	0.363098	0.0371952	0.0830239	0.106976	0.09273	0.155597	0.137152	0.112436	0.0565091	0.208435
O00154	BACH_HUMAN	ACOT7	Cytosolic acyl coenzyme A thioester hydrolase	unknown	0.985693	Cytosol	18	0.0914184	0.0596242	0.133049	0.1126	0.121863	0.224011	0.130279	0.0700858	0.05849	0.0302728	0.0700156	0.10834	0.141167	0.0762298	0.188341	0.0654229	0.0446637	0.288734	0.0412399	0.107737	0.059519	0.0976517	0.0856471	0.157009	0.0523863	0.0382662	0.281488
O00159	MYO1C_HUMAN	MYO1C	Unconventional myosin-Ic	unknown	0.446223	unknown	66	0.20758	0.238246	0.218018	0.159175	0.0489569	0.0221546	0.0206113	0.0273716	0.0319596	0.226997	0.252559	0.165358	0.104593	0.065011	0.0245143	0.0383851	0.0545985	0.04405	0.23157	0.23679	0.20898	0.0900015	0.0385585	0.0420942	0.0387941	0.0261224	0.0320426
O00161	SNP23_HUMAN	SNAP23	Synaptosomal-associated protein 23	PM	1	PM	13	0.154854	0.220607	0.224001	0.182529	0.0685211	0.0247361	0.0569214	0.0206022	0.027416	0.126904	0.203094	0.192586	0.135289	0.149666	0.0344383	0.0193877	0.0193877	0.0793181	0.166034	0.225277	0.230013	0.195256	0.112634	0.0408497	0.00650529	0.0057231	0.0057231
O00165	HAX1_HUMAN	HAX1	HCLS1-associated protein X-1	Mitochondrion	1	Mitochondrion	10	0.345626	0.502484	0.13163	0.00170528	0.00132013	0.00116749	0.00116749	0.00116749	0.00116749	0.307486	0.628772	0.00890051	0.00403986	0.00403986	0.00403986	0.00403986	0.00403986	0.00403986	0.483592	0.444018	0.0355378	0.00308153	0.00308153	0.00308153	0.00308153	0.00308153	0.00308153
O00170	AIP_HUMAN	AIP	AH receptor-interacting protein	unknown	0.99572	Cytosol	23	0.121248	0.0750348	0.141588	0.142608	0.092554	0.110917	0.114506	0.0875558	0.0617853	0.0338324	0.0633569	0.0713192	0.0674577	0.0843	0.186029	0.0705695	0.0625735	0.348411	0.0510087	0.112803	0.0888426	0.112722	0.0943019	0.122448	0.0826837	0.0429235	0.204265
O00178	GTPB1_HUMAN	GTPBP1	GTP-binding protein 1	unknown	0.90982	Nucleus	18	0.0526599	0.0509875	0.0807825	0.07702	0.0834507	0.0788394	0.0903728	0.202494	0.272579	0.0192707	0.0302223	0.0530615	0.0723723	0.0660415	0.0816018	0.208112	0.372967	0.0885434	0.0333004	0.0749243	0.0457134	0.0688255	0.0642629	0.133025	0.194135	0.278475	0.0968132
O00180	KCNK1_HUMAN	KCNK1	Potassium channel subfamily K member 1	unknown	0.202805	unknown	3	0.00418398	0.0488053	0.211767	0.188071	0.304361	0.0972001	0.0967126	0.00418398	0.00418398	0.00740204	0.00740204	0.137961	0.474766	0.342861	0.00740204	0.00740204	0.00740204	0.00740204	0.00314338	0.247584	0.115988	0.224821	0.0053258	0.236453	0.0583252	0.00314338	0.00314338
O00186	STXB3_HUMAN	STXBP3	Syntaxin-binding protein 3	unknown	0.894239	PM	20	0.11013	0.163067	0.202432	0.207083	0.141542	0.0571804	0.0645081	0.0517167	0.0344417	0.111032	0.145399	0.170187	0.170971	0.114422	0.0728289	0.07083	0.0592524	0.0208771	0.123738	0.208267	0.174277	0.149336	0.0721793	0.0812613	0.0613646	0.0454348	0.0184671
O00189	AP4M1_HUMAN	AP4M1	AP-4 complex subunit mu-1	unknown	0.428535	unknown	7	0.0709646	0.061779	0.118514	0.129636	0.0630892	0.0955791	0.125285	0.154089	0.180801	0.0226618	0.117586	0.134149	0.120055	0.0226618	0.0226618	0.281448	0.195386	0.00635708	0.00314707	0.128704	0.0919721	0.117393	0.00314707	0.156247	0.16044	0.2403	0.142378
O00192	ARVC_HUMAN	ARVCF	Splicing regulator ARVCF	unknown	0.573886	unknown	32	0.182675	0.224658	0.202494	0.170255	0.0703537	0.0435864	0.0250102	0.0295539	0.0217949	0.186129	0.225117	0.154789	0.104824	0.0754653	0.0167748	0.0575148	0.0776198	0.0167748	0.198885	0.254495	0.213178	0.104882	0.0147017	0.00747563	0.0254436	0.0101265	0.00793808
O00193	SMAP_HUMAN	SMAP	Small acidic protein	unknown	0.209197	unknown	4	0.00211492	0.00211492	0.00211492	0.00211492	0.00211492	0.597304	0.278432	0.111574	0.00211492	0.045366	0.0601145	0.125458	0.17756	0.0399461	0.162354	0.0921268	0.0452757	0.251799	0.000839673	0.100142	0.000839673	0.141843	0.234381	0.206921	0.0543387	0.000839673	0.259855
O00203	AP3B1_HUMAN	AP3B1	AP-3 complex subunit beta-1	unknown	0.586568	Proteasome	46	0.0679156	0.0802337	0.120949	0.122298	0.0857048	0.0894267	0.0969216	0.154916	0.19745	0.0286364	0.0634562	0.0632387	0.089287	0.0863992	0.0787347	0.17249	0.236174	0.13558	0.0259902	0.118233	0.0676135	0.0735517	0.0758269	0.11214	0.144247	0.164432	0.125392
O00213	APBB1_HUMAN	APBB1	Amyloid beta precursor protein binding family B member 1	unknown	0.998037	Cytosol	11	0.0952881	0.0749134	0.127047	0.152171	0.111948	0.138033	0.11738	0.0629921	0.049618	0.0216952	0.0637343	0.0997753	0.121822	0.0920145	0.151756	0.058488	0.0380891	0.350617	0.0286346	0.140206	0.0579572	0.0713603	0.0803965	0.149762	0.0424115	0.0391057	0.30135
O00214	LEG8_HUMAN	LGALS8	Galectin-8	unknown	0.586512	unknown	10	0.148133	0.238869	0.27069	0.19036	0.0960964	0.00188806	0.0305487	0.00188806	0.00188806	0.136416	0.260144	0.255321	0.18949	0.130724	0.00545632	0.00545632	0.00476679	0.00476679	0.158409	0.271832	0.285712	0.134837	0.0781987	0.0341289	0.00211793	0.00211793	0.00211793
O00217	NDUS8_HUMAN	NDUFS8	NADH dehydrogenase [ubiquinone] iron-sulfur protein 8, mitochondrial	Mitochondrion	1	Mitochondrion	10	0.348597	0.509943	0.12124	0.0107705	0.000764595	0.000521008	0.000521008	0.000764595	0.000521008	0.325276	0.534251	0.0453465	0.00401714	0.00401714	0.00401714	0.00401714	0.00401714	0.00401714	0.499908	0.410547	0.101068	0.00136239	0.00136239	0.00136239	0.00136239	0.00136239	0.00136239
O00221	IKBE_HUMAN	NFKBIE	NF-kappa-B inhibitor epsilon	unknown	0.427206	unknown	3	0.0956097	0.0975386	0.163959	0.132657	0.121536	0.186353	0.152834	0.0801038	0.0665656	0.0119112	0.0119112	0.0138669	0.0138669	0.146365	0.346382	0.0119112	0.0138669	0.350558	0.00900088	0.100271	0.0961953	0.0988993	0.00900088	0.00900088	0.00900088	0.00900088	0.602027
O00231	PSD11_HUMAN	PSMD11	26S proteasome non-ATPase regulatory subunit 11	Proteasome	1	Proteasome	31	0.0504333	0.0431746	0.097839	0.0934578	0.0786856	0.0949658	0.0970808	0.169108	0.243904	0.0198074	0.0378949	0.0512016	0.0744968	0.0478332	0.131189	0.143976	0.23639	0.155333	0.021718	0.0800122	0.0411526	0.0524639	0.0324914	0.107491	0.122469	0.231855	0.227349
O00232	PSD12_HUMAN	PSMD12	26S proteasome non-ATPase regulatory subunit 12	Proteasome	1	Proteasome	29	0.0632605	0.0459056	0.110404	0.102056	0.0539966	0.0715018	0.106149	0.169665	0.259236	0.0240574	0.0461604	0.0720046	0.0803471	0.0791122	0.0978184	0.139721	0.280977	0.126806	0.0349097	0.0934013	0.0534565	0.0702368	0.102403	0.111851	0.14918	0.217986	0.136913
O00233	PSMD9_HUMAN	PSMD9	26S proteasome non-ATPase regulatory subunit 9	Cytosol	1	Cytosol	13	0.100439	0.0559815	0.114371	0.114168	0.109919	0.166356	0.189156	0.0904157	0.0635574	0.0372003	0.0652423	0.0736886	0.103684	0.0952979	0.0955693	0.0742986	0.0601855	0.39905	0.0469121	0.1164	0.105091	0.0992271	0.0990736	0.12112	0.0804851	0.0598992	0.23685
O00241	SIRB1_HUMAN	SIRPB1	Signal-regulatory protein beta-1	unknown	0.229204	unknown	1	0.117772	0.106303	0.145503	0.23207	0.269637	0.122747	0.00198914	0.00198914	0.00198914	0.0962201	0.216244	0.18182	0.147373	0.0853384	0.254316	0.00622951	0.00622951	0.00622951	0.00256574	0.337659	0.286475	0.214086	0.00256574	0.148952	0.00256574	0.00256574	0.00256574
O00244	ATOX1_HUMAN	ATOX1	Copper transport protein ATOX1	Cytosol	1	Cytosol	9	0.108214	0.0744269	0.177682	0.161345	0.116425	0.126413	0.186941	0.0586134	0.0225711	0.042403	0.103373	0.0631479	0.103034	0.0138402	0.173665	0.0371491	0.0386408	0.384448	0.0342676	0.0719422	0.149377	0.0631822	0.0719513	0.0968636	0.0563378	0.0238285	0.331215
O00255	MEN1_HUMAN	MEN1	Menin	unknown	0.95689	Chromatin	9	0.428787	0.0489014	0.0509509	0.0436063	0.00473923	0.00473923	0.00473923	0.151611	0.19793	0.233284	0.0414338	0.0125394	0.0125394	0.0132171	0.00629949	0.224427	0.329005	0.00629949	0.248122	0.00508843	0.00448279	0.010651	0.00448279	0.00508843	0.283859	0.294576	0.00448279
O00257	CBX4_HUMAN	CBX4	E3 SUMO-protein ligase CBX4	Nucleus	1	Nucleus	7	0.225448	0.0326223	0.0664389	0.0797094	0.0684929	0.040646	0.103268	0.176849	0.199371	0.0901709	0.0527109	0.0556465	0.0699003	0.047386	0.0889627	0.270194	0.324456	0.0482024	0.0904258	0.0358157	0.0484191	0.0285957	0.101469	0.136593	0.222848	0.258222	0.0292841
O00258	GET1_HUMAN	GET1	Guided entry of tail-anchored proteins factor 1	unknown	0.209012	unknown	4	0.00656992	0.00656992	0.436719	0.517292	0.00656992	0.00656992	0.00656992	0.00656992	0.00656992	0.0165261	0.453055	0.0165261	0.0165261	0.0165261	0.431262	0.0165261	0.0165261	0.0165261	0.00437934	0.517204	0.216706	0.239814	0.00437934	0.00437934	0.00437934	0.00437934	0.00437934
O00264	PGRC1_HUMAN	PGRMC1	Membrane-associated progesterone receptor component 1	ER	1	ER	21	0.103374	0.171723	0.231895	0.221914	0.11214	0.0405928	0.0444976	0.00985366	0.00363208	0.171018	0.200841	0.193763	0.168171	0.156222	0.0424967	0.00820112	0.00634591	0.00437734	0.0870583	0.112073	0.443039	0.18803	0.0369069	0.0652067	0.00171475	0.00171475	0.0014087
O00267	SPT5H_HUMAN	SUPT5H	Transcription elongation factor SPT5	unknown	0.99089	Cytosol	38	0.218218	0.0594682	0.115699	0.123106	0.088304	0.124103	0.116267	0.0721571	0.0818919	0.0822748	0.0585111	0.0743582	0.113113	0.0897416	0.0933995	0.091847	0.0758701	0.293259	0.119214	0.0869209	0.0650334	0.0936376	0.125264	0.127542	0.0755036	0.044756	0.263717
O00268	TAF4_HUMAN	TAF4	Transcription initiation factor TFIID subunit 4	unknown	0.924958	Chromatin	18	0.596674	0.0801691	0.00501133	0.00330361	0.00349417	0.00330361	0.00501133	0.127026	0.107706	0.384126	0.0161269	0.0148482	0.0148482	0.0148482	0.0161269	0.228594	0.209154	0.0161269	0.646673	0.0063709	0.0063709	0.0063709	0.0063709	0.0063709	0.215146	0.164367	0.0063709
O00273	DFFA_HUMAN	DFFA	DNA fragmentation factor subunit alpha	Cytosol	1	Cytosol	16	0.101509	0.0605035	0.134327	0.144898	0.112229	0.138427	0.170678	0.0636549	0.0483938	0.0334124	0.05359	0.0481688	0.0656862	0.0575348	0.175524	0.0592645	0.0443416	0.496775	0.0367314	0.100123	0.102123	0.0933955	0.0955983	0.120025	0.0527963	0.0370285	0.337888
O00291	HIP1_HUMAN	HIP1	Huntingtin-interacting protein 1	unknown	0.876378	Endosome	34	0.0869794	0.116226	0.134147	0.215273	0.191665	0.0742759	0.0699917	0.0423045	0.022211	0.0845606	0.109316	0.145257	0.217517	0.211779	0.0979108	0.0444367	0.0147935	0.009462	0.106626	0.111533	0.188953	0.199212	0.14263	0.147698	0.030899	0.00527359	0.00407888
O00299	CLIC1_HUMAN	CLIC1	Chloride intracellular channel protein 1	Cytosol	1	Cytosol	17	0.103928	0.0750095	0.161128	0.15637	0.0895287	0.141675	0.138831	0.0723324	0.047646	0.0409802	0.078474	0.0663718	0.0479068	0.0531706	0.131515	0.0553081	0.0417958	0.393364	0.0404609	0.109759	0.0852856	0.102678	0.069654	0.141248	0.0571573	0.0273699	0.266667
O00303	EIF3F_HUMAN	EIF3F	Eukaryotic translation initiation factor 3 subunit F	unknown	0.368596	unknown	14	0.0528015	0.0504958	0.0846792	0.0711551	0.0794882	0.0872796	0.10427	0.198626	0.21346	0.0282657	0.049695	0.0651867	0.0984318	0.092759	0.112389	0.15224	0.1883	0.14719	0.0304474	0.0894324	0.056066	0.0873848	0.0919441	0.134505	0.159541	0.128504	0.143553
O00308	WWP2_HUMAN	WWP2	NEDD4-like E3 ubiquitin-protein ligase WWP2	unknown	0.498085	unknown	19	0.0671347	0.0777571	0.114603	0.138104	0.099895	0.0770852	0.0887585	0.141531	0.165957	0.0615873	0.0566857	0.12257	0.118783	0.0888977	0.0552245	0.182076	0.228628	0.0531556	0.0591183	0.136139	0.141563	0.116855	0.0908557	0.0936182	0.157282	0.173164	0.0470971
O00311	CDC7_HUMAN	CDC7	Cell division cycle 7-related protein kinase	unknown	0.935009	Nucleus	12	0.0597338	0.00803362	0.0593107	0.0615322	0.0441968	0.06839	0.0800696	0.218014	0.364848	0.0141247	0.0118523	0.0118523	0.0141247	0.0141247	0.0141247	0.260563	0.405425	0.0141247	0.00626958	0.0068916	0.0399932	0.00626958	0.0068916	0.137029	0.202058	0.327063	0.010157
O00329	PK3CD_HUMAN	PIK3CD	Phosphatidylinositol 4,5-bisphosphate 3-kinase catalytic subunit delta isoform	unknown	0.698848	unknown	16	0.0902877	0.0351016	0.0419513	0.0539064	0.125566	0.0410564	0.080964	0.201882	0.276909	0.00985522	0.00985522	0.0143428	0.0143428	0.109073	0.00985522	0.117207	0.450836	0.057868	0.00957756	0.0422473	0.00957756	0.00957756	0.0444297	0.056564	0.352333	0.287742	0.00957756
O00330	ODPX_HUMAN	PDHX	Pyruvate dehydrogenase protein X component, mitochondrial	Mitochondrion	1	Mitochondrion	24	0.342531	0.508297	0.135092	0.00718641	0.000726434	0.000726434	0.000726434	0.000726434	0.00105592	0.330538	0.565282	0.0458731	0.0047727	0.0047727	0.00671989	0.00671989	0.00671989	0.0047727	0.525566	0.380572	0.0691319	0.0030104	0.00258808	0.00258808	0.00258808	0.0030104	0.00258808
O00339	MATN2_HUMAN	MATN2	Matrilin-2	unknown	0.615778	unknown	10	0.0725845	0.264469	0.207584	0.221093	0.149804	0.0874171	0.00267038	0.00267038	0.00267038	0.047227	0.212887	0.227563	0.251508	0.203969	0.0142114	0.0142114	0.0142114	0.0142114	0.0589671	0.395994	0.156062	0.164669	0.180673	0.0109087	0.0109087	0.0109087	0.0109087
O00391	QSOX1_HUMAN	QSOX1	Sulfhydryl oxidase 1	unknown	0.91517	ER	25	0.102586	0.212918	0.196073	0.171125	0.134398	0.0635819	0.0428628	0.019766	0.0208944	0.050691	0.228562	0.211233	0.202686	0.128115	0.0190273	0.0179052	0.0111395	0.0111395	0.0844381	0.256752	0.22932	0.208823	0.0359069	0.0126884	0.00641791	0.00641791	0.00641791
O00399	DCTN6_HUMAN	DCTN6	Dynactin subunit 6	unknown	0.729993	unknown	7	0.0943557	0.0595423	0.103578	0.0644502	0.114253	0.0917103	0.138138	0.203676	0.165196	0.0218202	0.0506174	0.12418	0.106966	0.0545827	0.0906093	0.247901	0.1699	0.127924	0.0552128	0.0922228	0.0807629	0.0981687	0.0471123	0.138031	0.124648	0.176313	0.0923641
O00400	ACATN_HUMAN	SLC33A1	Acetyl-coenzyme A transporter 1	ER	1	ER	13	0.0841172	0.208366	0.234268	0.241792	0.131366	0.00189698	0.0169055	0.00189698	0.00189698	0.0721372	0.187642	0.262937	0.181796	0.158183	0.017334	0.00749937	0.00749937	0.00749937	0.107803	0.226466	0.293806	0.199795	0.0109558	0.0920244	0.00273023	0.00273023	0.00273023
O00401	WASL_HUMAN	WASL	Actin nucleation-promoting factor WASL	unknown	0.933574	Nucleus	13	0.0471902	0.0532434	0.0643844	0.05021	0.0729377	0.0723078	0.0979648	0.242807	0.290446	0.0626025	0.0346533	0.0270106	0.0690151	0.0270106	0.00987371	0.246329	0.343745	0.105843	0.0477309	0.079039	0.0607513	0.0813373	0.0918642	0.0488342	0.303608	0.205341	0.0296127
O00408	PDE2A_HUMAN	PDE2A	cGMP-dependent 3',5'-cyclic phosphodiesterase	unknown	0.916726	Cytosol	9	0.0572222	0.0525689	0.16204	0.139328	0.107609	0.172344	0.127196	0.00141356	0.00141356	0.0563051	0.00558741	0.129293	0.159453	0.137412	0.202988	0.00558741	0.00558741	0.271667	0.00265961	0.00265961	0.0758475	0.123936	0.145309	0.184043	0.00265961	0.00265961	0.408209
O00410	IPO5_HUMAN	IPO5	Importin-5	unknown	0.997567	Cytosol	50	0.116538	0.128731	0.148101	0.131809	0.0822837	0.112599	0.103571	0.073029	0.0555832	0.0540792	0.0988188	0.0753697	0.0966786	0.0679233	0.158639	0.0612967	0.0641953	0.289664	0.0534071	0.126365	0.0510666	0.075427	0.0901611	0.120415	0.0442266	0.0320913	0.346464
O00411	RPOM_HUMAN	POLRMT	DNA-directed RNA polymerase, mitochondrial	Mitochondrion	1	Mitochondrion	48	0.34874	0.506278	0.12	0.00397208	0.00171488	0.00171488	0.00171488	0.00171488	0.00171488	0.313506	0.601085	0.0131541	0.00859023	0.00859023	0.00859023	0.0090152	0.0100767	0.00859023	0.456217	0.475824	0.0464316	0.00390437	0.00390437	0.00390437	0.00390437	0.00390437	0.00390437
O00418	EF2K_HUMAN	EEF2K	Eukaryotic elongation factor 2 kinase	unknown	0.918501	Cytosol	12	0.0771087	0.00378842	0.186861	0.152973	0.221075	0.153886	0.141122	0.00378842	0.00378842	0.00772554	0.00772554	0.0571173	0.122448	0.0937104	0.183475	0.0135175	0.0135175	0.368991	0.00369724	0.0580433	0.052641	0.069345	0.129493	0.143876	0.00473662	0.00369724	0.366255
O00422	SAP18_HUMAN	SAP18	Histone deacetylase complex subunit SAP18	unknown	0.914928	Nucleus	7	0.271877	0.0441765	0.053925	0.0679403	0.0708163	0.0781553	0.107705	0.156974	0.10971	0.161828	0.0686471	0.0781035	0.0994622	0.155291	0.0911828	0.207986	0.0938325	0.0474979	0.1869	0.0592152	0.0878336	0.0906955	0.104765	0.126948	0.128014	0.107103	0.0483236
O00423	EMAL1_HUMAN	EML1	Echinoderm microtubule-associated protein-like 1	unknown	0.57804	unknown	7	0.00716038	0.00716038	0.0431159	0.0326428	0.00716038	0.0380058	0.063014	0.290366	0.34043	0.0116325	0.0116325	0.0116325	0.0116325	0.0116325	0.0127601	0.347123	0.402293	0.0127601	0.00773764	0.00773764	0.00773764	0.00773764	0.0126418	0.00773764	0.378211	0.353962	0.0126418
O00429	DNM1L_HUMAN	DNM1L	Dynamin-1-like protein	unknown	0.932584	Cytosol	50	0.0907566	0.0620654	0.104859	0.12071	0.086497	0.109664	0.0932254	0.13462	0.141423	0.0423904	0.052149	0.0671874	0.0691524	0.0686983	0.143182	0.102323	0.118591	0.228215	0.0444569	0.102083	0.0570644	0.0958959	0.0837136	0.119689	0.0882773	0.0791264	0.281268
O00442	RTCA_HUMAN	RTCA	RNA 3'-terminal phosphate cyclase	unknown	0.917965	Nucleus	12	0.075538	0.058961	0.0856314	0.0788393	0.0651085	0.0742021	0.0802345	0.198126	0.294978	0.0404367	0.0256936	0.0334551	0.041975	0.020158	0.0659309	0.210653	0.363194	0.120934	0.0218344	0.0838954	0.0649172	0.0318467	0.0524974	0.108233	0.15719	0.261089	0.187003
O00443	P3C2A_HUMAN	PIK3C2A	Phosphatidylinositol 4-phosphate 3-kinase C2 domain-containing subunit alpha	unknown	0.704059	unknown	66	0.053641	0.0517297	0.0852216	0.118299	0.118384	0.0937332	0.130032	0.165554	0.163922	0.0152931	0.0152333	0.069282	0.110628	0.144751	0.096923	0.246477	0.218372	0.0152791	0.0341069	0.0702048	0.0705725	0.115356	0.134928	0.185119	0.152742	0.155728	0.0404436
O00458	IFRD1_HUMAN	IFRD1	Interferon-related developmental regulator 1	unknown	0.788574	unknown	4	0.00372161	0.00372161	0.0576565	0.121341	0.0285334	0.138361	0.155146	0.206256	0.285263	0.0600198	0.0196155	0.0196155	0.0665559	0.0196155	0.0874557	0.335186	0.372321	0.0196155	0.0560108	0.188279	0.00603393	0.0895924	0.00603393	0.0802453	0.241317	0.284836	0.0476519
O00459	P85B_HUMAN	PIK3R2	Phosphatidylinositol 3-kinase regulatory subunit beta	unknown	0.930946	Nucleus	10	0.00446458	0.00446458	0.0758046	0.070163	0.0853926	0.0923439	0.141067	0.247212	0.240765	0.0111586	0.020283	0.0111586	0.0740555	0.0111586	0.020283	0.308513	0.282587	0.101105	0.00785751	0.102273	0.0308658	0.024494	0.00785751	0.117573	0.209543	0.28872	0.0590937
O00461	GOLI4_HUMAN	GOLIM4	Golgi integral membrane protein 4	Golgi	1	Golgi	41	0.119823	0.367996	0.205567	0.117783	0.0554065	0.028276	0.0308011	0.0356493	0.00748767	0.0861451	0.356306	0.180149	0.101313	0.08976	0.0375591	0.0330617	0.0142321	0.0120759	0.118149	0.324217	0.193283	0.111821	0.0647809	0.0690955	0.0299155	0.0109402	0.00380387
O00462	MANBA_HUMAN	MANBA	Beta-mannosidase	unknown	0.883807	Lysosome	17	0.138089	0.342902	0.287779	0.164204	0.0613703	0.00186046	0.00186046	0.00186046	0.00186046	0.17869	0.387661	0.274448	0.023659	0.023659	0.019695	0.019695	0.019695	0.019695	0.145995	0.496093	0.240334	0.0121001	0.00713934	0.00557183	0.00557183	0.00557183	0.00557183
O00468	AGRIN_HUMAN	AGRN	Agrin	unknown	0.984459	ER	65	0.0978749	0.213412	0.209372	0.244328	0.105438	0.0235316	0.0275878	0.00988433	0.00535758	0.0886831	0.213539	0.21299	0.206619	0.174497	0.0366033	0.00949804	0.00926056	0.00915283	0.0768024	0.209868	0.307601	0.192179	0.0995073	0.0674382	0.00416216	0.00415374	0.00369099
O00469	PLOD2_HUMAN	PLOD2	Procollagen-lysine,2-oxoglutarate 5-dioxygenase 2	ER	1	ER	47	0.1154	0.24216	0.225573	0.234979	0.10044	0.020784	0.0169446	0.00499287	0.0030566	0.106136	0.22824	0.24918	0.186704	0.119712	0.0339464	0.0113383	0.00802173	0.0115587	0.108383	0.263988	0.297313	0.181073	0.0657919	0.0431266	0.00629296	0.00484152	0.00673003
O00470	MEIS1_HUMAN	MEIS1	Homeobox protein Meis1	unknown	0.208119	unknown	5	0.782367	0.00581566	0.176923	0.00581566	0.00581566	0.00581566	0.00581566	0.00581566	0.00581566	0.490827	0.383138	0.0180051	0.0180051	0.0180051	0.0180051	0.0180051	0.0180051	0.0180051	0.00802157	0.00802157	0.615905	0.00802157	0.00802157	0.00802157	0.00802157	0.00802157	0.327944
O00471	EXOC5_HUMAN	EXOC5	Exocyst complex component 5	unknown	0.420378	unknown	29	0.0924571	0.117162	0.150647	0.164341	0.140052	0.0680999	0.0675941	0.0868435	0.0881265	0.096729	0.108733	0.111096	0.117351	0.100137	0.073953	0.12053	0.150729	0.0534437	0.113017	0.133362	0.11102	0.122238	0.0985067	0.106647	0.106063	0.0993959	0.0632317
O00483	NDUA4_HUMAN	NDUFA4	Cytochrome c oxidase subunit NDUFA4	Mitochondrion	1	Mitochondrion	5	0.342356	0.507877	0.119895	0.017367	0.000913996	0.000146197	0.000146197	0.000146197	0.000146197	0.426953	0.534227	0.0469676	0.000920005	0.000674241	0.000674241	0.000674241	0.000674241	0.000674241	0.6039	0.289773	0.0889712	0.00467591	0.000424334	0.000588211	0.000588211	0.000424334	0.000424334
O00487	PSDE_HUMAN	PSMD14	26S proteasome non-ATPase regulatory subunit 14	Proteasome	1	Proteasome	17	0.0645917	0.0533468	0.117524	0.104253	0.0818815	0.10502	0.0811778	0.155163	0.203293	0.0232634	0.0304189	0.0482451	0.0686393	0.0518067	0.115222	0.186603	0.243437	0.180287	0.0240351	0.0921431	0.0606688	0.0623231	0.0564643	0.104591	0.119322	0.186855	0.17983
O00488	ZN593_HUMAN	ZNF593	Zinc finger protein 593	unknown	0.655518	unknown	8	0.0802205	0.0782425	0.126657	0.078737	0.0680965	0.0476608	0.097402	0.173384	0.19082	0.0538709	0.0597989	0.0580741	0.0683865	0.0810681	0.0792531	0.184611	0.261458	0.0952406	0.035765	0.0734734	0.0862953	0.085145	0.0859214	0.0964769	0.296009	0.13858	0.0470977
O00499	BIN1_HUMAN	BIN1	Myc box-dependent-interacting protein 1	unknown	0.966877	Nucleus	17	0.157442	0.0480105	0.0647217	0.085643	0.0696211	0.0800728	0.116897	0.160448	0.204065	0.091814	0.0516579	0.0458397	0.0623234	0.0488642	0.124485	0.229478	0.211734	0.103471	0.0973057	0.0895176	0.0717132	0.0682557	0.0892208	0.109351	0.149729	0.213963	0.112298
O00505	IMA4_HUMAN	KPNA3	Importin subunit alpha-4	unknown	0.990315	Cytosol	10	0.132531	0.0571918	0.143808	0.130881	0.080344	0.123984	0.0824802	0.101799	0.0806774	0.0589344	0.0701223	0.0779839	0.109481	0.0697829	0.16847	0.104953	0.10653	0.236648	0.0737953	0.118404	0.0664016	0.0420643	0.0920199	0.151169	0.0861717	0.0638139	0.285435
O00506	STK25_HUMAN	STK25	Serine/threonine-protein kinase 25	unknown	0.544959	unknown	12	0.0839226	0.084536	0.0912132	0.0960587	0.0898585	0.0952558	0.0941937	0.168404	0.179421	0.0640438	0.0675413	0.0953875	0.0469858	0.0857866	0.0943812	0.203125	0.229578	0.0577774	0.0690211	0.136895	0.0991908	0.097633	0.0968974	0.0962136	0.13909	0.153175	0.0790845
O00507	USP9Y_HUMAN	USP9Y	Probable ubiquitin carboxyl-terminal hydrolase FAF-Y	unknown	0.238589	unknown	3	0.0599736	0.0393903	0.189488	0.0774657	0.0264635	0.0331154	0.0366596	0.294124	0.24332	0.00793161	0.00793161	0.157389	0.04494	0.208758	0.0661429	0.0562803	0.266735	0.183891	0.00325554	0.169085	0.11823	0.00325554	0.174216	0.113122	0.11172	0.00325554	0.303861
O00512	BCL9_HUMAN	BCL9	B-cell CLL/lymphoma 9 protein	unknown	0.747279	unknown	27	0.0696599	0.046513	0.0779456	0.0742145	0.0743342	0.0967267	0.206598	0.195988	0.159405	0.0158148	0.0196208	0.0196208	0.0917864	0.0870455	0.162109	0.268231	0.239048	0.0617456	0.00844215	0.0448371	0.0593393	0.0977431	0.109058	0.205697	0.232414	0.170246	0.0342943
O00522	KRIT1_HUMAN	KRIT1	Krev interaction trapped protein 1	unknown	0.852095	PM	13	0.127292	0.18234	0.221224	0.188245	0.101827	0.0301085	0.0255809	0.0285522	0.0277039	0.159398	0.176957	0.180465	0.155783	0.0743821	0.009723	0.0105991	0.127477	0.0168714	0.183894	0.291967	0.237265	0.135548	0.0407487	0.00480376	0.0042932	0.0042932	0.0042932
O00534	VMA5A_HUMAN	VWA5A	von Willebrand factor A domain-containing protein 5A	unknown	0.724018	unknown	6	0.125665	0.0575948	0.106948	0.0865148	0.0421954	0.125813	0.053183	0.189974	0.240608	0.0546346	0.0133053	0.0555214	0.00761911	0.00761911	0.0133053	0.294152	0.328637	0.159397	0.0410472	0.00667166	0.00667166	0.00667166	0.0046329	0.0860808	0.207901	0.265292	0.304601
O00541	PESC_HUMAN	PES1	Pescadillo homolog	Nucleus	1	Nucleus	29	0.272401	0.0448636	0.063439	0.0750158	0.0697954	0.0598677	0.0945962	0.157521	0.165004	0.0837822	0.0448566	0.051618	0.0678109	0.0800452	0.0778195	0.18082	0.239318	0.11396	0.0943444	0.0636924	0.0658028	0.0705063	0.0903386	0.118666	0.197475	0.138641	0.0927386
O00559	RCAS1_HUMAN	EBAG9	Receptor-binding cancer antigen expressed on SiSo cells	unknown	0.335531	unknown	5	0.110985	0.250866	0.238423	0.250137	0.00709604	0.0455624	0.0543388	0.00709604	0.00709604	0.215723	0.434376	0.0295033	0.0209027	0.0209027	0.0274689	0.0274689	0.0209027	0.0209027	0.103138	0.146367	0.507151	0.141625	0.00307472	0.0326697	0.00422215	0.00307472	0.00307472
O00560	SDCB1_HUMAN	SDCBP	Syntenin-1	unknown	0.249411	unknown	6	0.0899897	0.239612	0.211558	0.155582	0.0691783	0.0661899	0.0596521	0.0413077	0.0415661	0.132188	0.158438	0.181633	0.0954013	0.0236309	0.109331	0.100717	0.0695166	0.0377931	0.0859135	0.222339	0.138358	0.108688	0.0638793	0.111297	0.0812405	0.0538242	0.0933103
O00562	PITM1_HUMAN	PITPNM1	Membrane-associated phosphatidylinositol transfer protein 1	unknown	0.973094	ER	17	0.101019	0.176567	0.227027	0.248722	0.156571	0.0029563	0.0029563	0.00295528	0.00295528	0.0151615	0.141487	0.22594	0.193665	0.151055	0.0151615	0.0151615	0.0151615	0.16784	0.0531142	0.168134	0.23912	0.185822	0.0371	0.00952139	0.0081361	0.0081361	0.00856433
O00566	MPP10_HUMAN	MPHOSPH10	U3 small nucleolar ribonucleoprotein protein MPP10	Nucleus	1	Nucleus	25	0.245442	0.0242557	0.043432	0.0473845	0.0242868	0.066433	0.0859158	0.245577	0.214342	0.0894161	0.0217919	0.0111086	0.0217919	0.042313	0.0696476	0.307031	0.278162	0.04338	0.097543	0.0237116	0.0635534	0.0505681	0.0399515	0.112184	0.225046	0.207492	0.0352323
O00567	NOP56_HUMAN	NOP56	Nucleolar protein 56	Nucleus	1	Nucleus	38	0.317528	0.0447025	0.0522158	0.0591365	0.059291	0.0602986	0.0749833	0.152904	0.17728	0.147138	0.0651469	0.051191	0.0661997	0.0814213	0.065012	0.214902	0.242435	0.054937	0.17674	0.0520458	0.0484466	0.0666766	0.0877924	0.115076	0.20715	0.164315	0.0546428
O00571	DDX3X_HUMAN	DDX3X	ATP-dependent RNA helicase DDX3X	unknown	0.628444	Ribosome 60S	31	0.0566304	0.0405537	0.0655057	0.0688023	0.0698337	0.0774306	0.0836079	0.220782	0.266707	0.0601263	0.0657987	0.0160257	0.0149857	0.0512594	0.0602588	0.180875	0.259338	0.0856438	0.0550965	0.0532677	0.101916	0.0558728	0.0173261	0.0709185	0.220138	0.128102	0.0527574
O00584	RNT2_HUMAN	RNASET2	Ribonuclease T2	Lysosome	1	Lysosome	11	0.137931	0.339413	0.290744	0.142241	0.0410263	0.00240365	0.0125755	0.00240365	0.00240365	0.124348	0.46926	0.277379	0.0819965	0.0145537	0.011077	0.011077	0.011077	0.0125841	0.0988619	0.503142	0.289742	0.0887908	0.00637161	0.00752711	0.00262227	0.00262227	0.00262227
O00592	PODXL_HUMAN	PODXL	Podocalyxin	unknown	0.466057	unknown	17	0.0785411	0.141969	0.163442	0.220803	0.179168	0.0701371	0.109154	0.0381605	0.00581832	0.139514	0.153501	0.211337	0.188227	0.224668	0.0116152	0.020065	0.00498119	0.00408895	0.14795	0.155035	0.249566	0.192549	0.123452	0.0611616	0.00778618	0.00269208	0.00269208
O00622	CCN1_HUMAN	CCN1	CCN family member 1	ER	1	ER	21	0.073068	0.178362	0.204361	0.22259	0.204254	0.0198301	0.0704649	0.014994	0.0127374	0.0957575	0.181802	0.215899	0.228789	0.19527	0.0279372	0.0102188	0.0102188	0.0102188	0.0616285	0.158613	0.307284	0.18492	0.11449	0.0977833	0.00496484	0.00357078	0.00357078
O00623	PEX12_HUMAN	PEX12	Peroxisome assembly protein 12	unknown	0.849115	ER	8	0.00537611	0.161156	0.274711	0.281405	0.100322	0.00345504	0.00537611	0.00325569	0.00325569	0.018731	0.018731	0.320576	0.314585	0.0215959	0.0198477	0.018731	0.0168152	0.0168152	0.0443653	0.292584	0.318532	0.193334	0.00920432	0.0110871	0.00710214	0.00920432	0.00710214
O00625	PIR_HUMAN	PIR	Pirin	Cytosol	1	Cytosol	11	0.106573	0.0677576	0.140628	0.105245	0.130603	0.137151	0.14188	0.0761792	0.0674786	0.0071686	0.0172767	0.0172767	0.144185	0.00897852	0.173983	0.0712843	0.0172767	0.304548	0.0475182	0.10876	0.0787864	0.0983314	0.147764	0.124885	0.0665572	0.0519469	0.259103
O00629	IMA3_HUMAN	KPNA4	Importin subunit alpha-3	unknown	0.837059	Cytosol	11	0.125129	0.0633113	0.111357	0.138356	0.102413	0.0867872	0.104202	0.0941598	0.0932846	0.0616337	0.0530366	0.0159274	0.0159274	0.0159274	0.154462	0.0392581	0.0861078	0.344626	0.0520856	0.0266269	0.0440367	0.0153294	0.0188773	0.0207452	0.00565579	0.0556364	0.375555
O00635	TRI38_HUMAN	TRIM38	E3 ubiquitin-protein ligase TRIM38	unknown	0.526088	unknown	9	0.078521	0.111708	0.155042	0.164047	0.119651	0.0966338	0.0676181	0.0823862	0.0997149	0.0197756	0.0535264	0.151243	0.0197756	0.0518459	0.0449811	0.0891931	0.139758	0.176016	0.0407903	0.111263	0.15616	0.0782715	0.128967	0.0606081	0.112319	0.070281	0.0390815
O00712	NFIB_HUMAN	NFIB	Nuclear factor 1 B-type	unknown	0.501599	unknown	9	0.454418	0.0526863	0.0505064	0.0519757	0.0391565	0.0396543	0.0488586	0.107887	0.138544	0.202166	0.121816	0.0438258	0.0714824	0.0667991	0.0387885	0.173256	0.210512	0.0648583	0.322136	0.0310911	0.0503945	0.0272657	0.0309938	0.10744	0.161871	0.163315	0.0906914
O00743	PPP6_HUMAN	PPP6C	Serine/threonine-protein phosphatase 6 catalytic subunit	unknown	0.994407	Cytosol	11	0.127836	0.0771624	0.142631	0.125209	0.100786	0.141154	0.104386	0.0826545	0.0735977	0.0291657	0.0729011	0.0874948	0.122147	0.0985486	0.181985	0.0773074	0.0619412	0.241983	0.0373537	0.115681	0.0672221	0.0770317	0.130639	0.155807	0.0499132	0.0419054	0.355054
O00746	NDKM_HUMAN	NME4	Nucleoside diphosphate kinase, mitochondrial	Mitochondrion	1	Mitochondrion	7	0.300615	0.490772	0.155214	0.00275297	0.00172694	0.00172694	0.00172694	0.00202581	0.00172694	0.34688	0.474158	0.0537186	0.0109933	0.0109933	0.0109933	0.0109933	0.0109933	0.0109933	0.52292	0.359777	0.0079899	0.0079899	0.0038184	0.0079899	0.0079899	0.0079899	0.0038184
O00748	EST2_HUMAN	CES2	Cocaine esterase	unknown	0.526661	unknown	4	0.138852	0.207862	0.240983	0.268617	0.13368	0.00250136	0.00250136	0.00250136	0.00250136	0.0135544	0.282739	0.325382	0.310552	0.0135544	0.0135544	0.0135544	0.0135544	0.0135544	0.288958	0.10316	0.500754	0.0754453	0.00633673	0.00633673	0.00633673	0.00633673	0.00633673
O00750	P3C2B_HUMAN	PIK3C2B	Phosphatidylinositol 4-phosphate 3-kinase C2 domain-containing subunit beta	unknown	0.809342	unknown	11	0.00693774	0.00693774	0.0590537	0.0478507	0.0736906	0.0456236	0.114168	0.218379	0.312139	0.0130806	0.0130806	0.0136107	0.0130806	0.0181856	0.0181856	0.280162	0.415045	0.123716	0.00815758	0.0110176	0.0103363	0.00815758	0.0103363	0.0110176	0.208569	0.309263	0.0942024
O00754	MA2B1_HUMAN	MAN2B1	Lysosomal alpha-mannosidase	Lysosome	1	Lysosome	28	0.155324	0.374078	0.269151	0.15201	0.0361682	0.00153973	0.00153973	0.0010901	0.00107241	0.141811	0.493722	0.238992	0.0894825	0.0103158	0.00857254	0.00652397	0.0062222	0.00763827	0.116922	0.493406	0.247983	0.0183678	0.00289253	0.00363894	0.00260839	0.00260839	0.00264832
O00762	UBE2C_HUMAN	UBE2C	Ubiquitin-conjugating enzyme E2 C	unknown	0.997288	Cytosol	9	0.112684	0.067169	0.177492	0.169456	0.0713519	0.115155	0.12094	0.0658883	0.0549441	0.0194236	0.0666844	0.0503479	0.0826437	0.091035	0.181584	0.0737102	0.0357018	0.355096	0.0319323	0.120205	0.0759027	0.0932723	0.112805	0.140048	0.0580657	0.045429	0.268629
O00764	PDXK_HUMAN	PDXK	Pyridoxal kinase	Cytosol	1	Cytosol	19	0.0874287	0.0673285	0.134165	0.129935	0.127556	0.163874	0.140395	0.0600597	0.0461792	0.0302577	0.0533942	0.084417	0.125744	0.0595967	0.172238	0.0497176	0.0331193	0.320404	0.0308276	0.116197	0.0532318	0.115171	0.0810672	0.142728	0.0457677	0.0265149	0.353762
O00767	SCD_HUMAN	SCD	Stearoyl-CoA desaturase	unknown	0.991833	ER	12	0.12367	0.228886	0.241001	0.231607	0.0813217	0.0418929	0.039926	0.010229	0.00303798	0.092931	0.238655	0.219529	0.216166	0.0883513	0.0386342	0.0222543	0.0177049	0.0228411	0.0735246	0.263907	0.257757	0.214217	0.0854959	0.075545	0.0102879	0.0118362	0.012694
O14493	CLD4_HUMAN	CLDN4	Claudin-4	unknown	0.766794	PM	2	0.0816535	0.221445	0.238274	0.184613	0.150585	0.0169195	0.0597394	0.0347024	0.0120682	0.0804863	0.194198	0.246419	0.183424	0.17694	0.0207248	0.0257647	0.0326527	0.0393914	0.12612	0.216374	0.158195	0.194883	0.149168	0.0787124	0.0176954	0.0134518	0.0454003
O14494	PLPP1_HUMAN	PLPP1	Phospholipid phosphatase 1	unknown	0.293542	unknown	5	0.0447107	0.142724	0.257262	0.249626	0.232114	0.00200287	0.0675549	0.00200287	0.00200287	0.212189	0.148543	0.11439	0.12097	0.353122	0.0126967	0.0126967	0.0126967	0.0126967	0.124854	0.205562	0.168154	0.230636	0.141837	0.118752	0.0034016	0.0034016	0.0034016
O14495	PLPP3_HUMAN	PLPP3	Phospholipid phosphatase 3	unknown	0.357933	unknown	6	0.066382	0.1222	0.152979	0.16508	0.0967154	0.0935138	0.0789151	0.045083	0.0578143	0.110229	0.144791	0.238391	0.212756	0.17721	0.00762309	0.0176809	0.00762309	0.00762309	0.1032	0.220557	0.168678	0.288355	0.109362	0.0102264	0.0025277	0.0025277	0.0025277
O14497	ARI1A_HUMAN	ARID1A	AT-rich interactive domain-containing protein 1A	unknown	0.924557	Chromatin	57	0.716179	0.0619719	0.00345909	0.00348026	0.00258849	0.00258849	0.00260224	0.0595691	0.0688107	0.437871	0.12802	0.0108051	0.00966054	0.0108051	0.0108051	0.0197326	0.193303	0.0108729	0.584892	0.00441282	0.00441282	0.00401416	0.00427985	0.00738511	0.097157	0.00738511	0.00441282
O14514	AGRB1_HUMAN	ADGRB1	Adhesion G protein-coupled receptor B1	unknown	0.234499	unknown	7	0.20303	0.00713355	0.301449	0.45272	0.00713355	0.00713355	0.00713355	0.00713355	0.00713355	0.263684	0.288418	0.161352	0.0166961	0.203067	0.0166961	0.0166961	0.0166961	0.0166961	0.170357	0.248281	0.247415	0.162623	0.150172	0.00528815	0.00528815	0.00528815	0.00528815
O14521	DHSD_HUMAN	SDHD	Succinate dehydrogenase [ubiquinone] cytochrome b small subunit, mitochondrial	unknown	0.922844	unknown	1	0.300016	0.526702	0.107677	0.0355965	0.0287991	0.000302249	0.000302249	0.000302249	0.000302249	0.271308	0.609075	0.105446	0.00236178	0.00236178	0.00236178	0.00236178	0.00236178	0.00236178	0.417396	0.513709	0.0650004	0.000649093	0.000649093	0.000649093	0.000649093	0.000649093	0.000649093
O14523	C2C2L_HUMAN	C2CD2L	Phospholipid transfer protein C2CD2L	unknown	0.704034	unknown	8	0.0044112	0.219022	0.200886	0.345813	0.212223	0.0044112	0.0044112	0.0044112	0.0044112	0.128015	0.248428	0.206986	0.160354	0.210078	0.0115347	0.0115347	0.0115347	0.0115347	0.143024	0.165836	0.315653	0.224171	0.135057	0.00406454	0.00406454	0.00406454	0.00406454
O14524	NEMP1_HUMAN	NEMP1	Nuclear envelope integral membrane protein 1	unknown	0.275481	unknown	4	0.51854	0.128965	0.116163	0.123663	0.096199	0.00203806	0.00203806	0.00203806	0.00203806	0.446483	0.18313	0.121991	0.162016	0.0164588	0.0127183	0.0127183	0.0127183	0.0127183	0.591841	0.132988	0.162901	0.0062221	0.0062221	0.0062221	0.0062221	0.0062221	0.0062221
O14525	ASTN1_HUMAN	ASTN1	Astrotactin-1	unknown	0.355849	unknown	5	0.0635748	0.371022	0.225219	0.200545	0.0699089	0.0600904	0.00321325	0.00321325	0.00321325	0.0297982	0.0297982	0.408384	0.383028	0.0297982	0.0297982	0.0297982	0.0297982	0.0297982	0.00905564	0.354259	0.225618	0.365789	0.00905564	0.00905564	0.00905564	0.00905564	0.00905564
O14526	FCHO1_HUMAN	FCHO1	F-BAR domain only protein 1	unknown	0.214764	unknown	5	0.104406	0.0425827	0.0598901	0.0392907	0.177799	0.0567419	0.341766	0.0779731	0.0995512	0.0426416	0.0454607	0.0425833	0.0413556	0.198642	0.205913	0.0941764	0.138579	0.190648	0.0595454	0.0455886	0.199994	0.369847	0.050609	0.0583237	0.0827305	0.0937613	0.0396002
O14530	TXND9_HUMAN	TXNDC9	Thioredoxin domain-containing protein 9	unknown	0.573071	unknown	9	0.0411386	0.036636	0.0780566	0.08284	0.097552	0.0863686	0.129435	0.218404	0.210056	0.0253331	0.0448835	0.0572917	0.073804	0.0692499	0.082035	0.229799	0.254783	0.168288	0.0357086	0.0808356	0.063856	0.0902301	0.0857505	0.127232	0.170815	0.195711	0.131626
O14531	DPYL4_HUMAN	DPYSL4	Dihydropyrimidinase-related protein 4	unknown	0.720354	unknown	19	0.134314	0.061969	0.0870461	0.0793839	0.0776019	0.0890221	0.0936463	0.151689	0.190286	0.0648884	0.0535653	0.0218883	0.0424868	0.0298336	0.106032	0.193362	0.225155	0.188387	0.0561108	0.0871111	0.0814263	0.0577985	0.0481192	0.106808	0.15875	0.187216	0.13571
O14545	TRAD1_HUMAN	TRAFD1	TRAF-type zinc finger domain-containing protein 1	unknown	0.98251	Cytosol	14	0.0889257	0.0649428	0.109323	0.11683	0.0868361	0.149281	0.152228	0.117515	0.0931829	0.0506276	0.0682423	0.0900433	0.102476	0.128395	0.121558	0.0938134	0.064158	0.246994	0.0491336	0.0946176	0.10849	0.0975531	0.138007	0.112905	0.0901463	0.0505061	0.17438
O14548	COX7R_HUMAN	COX7A2L	Cytochrome c oxidase subunit 7A-related protein, mitochondrial	Mitochondrion	1	Mitochondrion	9	0.321916	0.552661	0.115872	0.00318678	0.000466927	0.000466927	0.000466927	0.000466927	0.000466927	0.335463	0.558332	0.0089924	0.00201588	0.00201588	0.00201588	0.00201588	0.00201588	0.00201588	0.560605	0.303804	0.0974042	0.000966091	0.000966091	0.000966091	0.000966091	0.000966091	0.000966091
O14561	ACPM_HUMAN	NDUFAB1	Acyl carrier protein, mitochondrial	Mitochondrion	1	Mitochondrion	5	0.387875	0.426588	0.166641	0.0268546	0.00226506	0.00137982	0.00137982	0.00162325	0.00137982	0.314121	0.625978	0.054562	0.00365284	0.00356544	0.00365284	0.0036133	0.00321221	0.00445175	0.414051	0.480959	0.0816754	0.00181045	0.000709222	0.00181045	0.000709222	0.000709222	0.00181045
O14562	UBFD1_HUMAN	UBFD1	Ubiquitin domain-containing protein UBFD1	unknown	0.459197	unknown	11	0.122383	0.0413739	0.0864422	0.0838843	0.0844459	0.107427	0.126788	0.152792	0.196273	0.042147	0.0479236	0.0591909	0.0893875	0.0720982	0.146264	0.162643	0.151703	0.226933	0.0549966	0.0797363	0.0571886	0.0821076	0.131012	0.128626	0.136254	0.120369	0.195134
O14569	C56D2_HUMAN	CYB561D2	Transmembrane reductase CYB561D2	unknown	0.239496	unknown	1	0.100309	0.166811	0.189116	0.206993	0.116277	0.017966	0.0130471	0.00491361	0.184567	0.197718	0.0672757	0.256823	0.186432	0.189194	0.0303228	0.0203879	0.0288841	0.0229624	0.262154	0.00379295	0.648655	0.00379295	0.00379295	0.0450299	0.0251962	0.00379295	0.00379295
O14578	CTRO_HUMAN	CIT	Citron Rho-interacting kinase	unknown	0.939308	Nucleus	79	0.0941098	0.0740248	0.0706807	0.0716622	0.0613222	0.0633981	0.0825712	0.212043	0.254969	0.0595408	0.0759192	0.0297962	0.0452308	0.0443089	0.0496685	0.244558	0.353539	0.0395505	0.0866926	0.0864565	0.0696044	0.0433629	0.0527633	0.0799964	0.249237	0.230426	0.0473545
O14579	COPE_HUMAN	COPE	Coatomer subunit epsilon	unknown	0.931298	Cytosol	16	0.0961199	0.164097	0.136352	0.151802	0.0806839	0.0935334	0.0780546	0.0896612	0.0798527	0.0379381	0.0837584	0.0558122	0.0879291	0.0309342	0.122413	0.1409	0.132316	0.202934	0.0437224	0.141081	0.126917	0.0953246	0.0414549	0.120224	0.0716805	0.0707547	0.231149
O14595	CTDS2_HUMAN	CTDSP2	Carboxy-terminal domain RNA polymerase II polypeptide A small phosphatase 2	unknown	0.743371	ER	3	0.0777602	0.233301	0.199437	0.229116	0.205533	0.00369027	0.0437829	0.00369027	0.00369027	0.188255	0.395291	0.121527	0.128455	0.106587	0.0149713	0.0149713	0.0149713	0.0149713	0.183274	0.304692	0.242042	0.246613	0.00467591	0.00467591	0.00467591	0.00467591	0.00467591
O14613	BORG1_HUMAN	CDC42EP2	Cdc42 effector protein 2	unknown	0.453382	unknown	4	0.147141	0.133127	0.171816	0.139124	0.0555344	0.0575497	0.117921	0.0941625	0.0836245	0.163756	0.189071	0.135112	0.101379	0.0933548	0.0715396	0.0887113	0.0792653	0.0778107	0.148114	0.172194	0.148205	0.102301	0.0914807	0.0978562	0.0910975	0.0733603	0.075392
O14617	AP3D1_HUMAN	AP3D1	AP-3 complex subunit delta-1	unknown	0.387671	unknown	40	0.0679218	0.085043	0.109421	0.104075	0.0810134	0.073443	0.0868787	0.152648	0.226715	0.0279761	0.0617067	0.0676913	0.0800851	0.0669713	0.0676925	0.190874	0.295088	0.114259	0.0362818	0.13255	0.0605892	0.0617532	0.0846897	0.107978	0.164134	0.198267	0.124674
O14618	CCS_HUMAN	CCS	Copper chaperone for superoxide dismutase	unknown	0.400663	unknown	4	0.0733834	0.0941204	0.225349	0.19592	0.119312	0.00172137	0.153879	0.00172137	0.00172137	0.06886	0.0954914	0.0751904	0.00655704	0.0762203	0.0719858	0.0227525	0.00655704	0.560521	0.0781232	0.133917	0.28508	0.0680519	0.034278	0.0462657	0.0746505	0.0674055	0.219394
O14639	ABLM1_HUMAN	ABLIM1	Actin-binding LIM protein 1	unknown	0.473945	unknown	44	0.103725	0.0902753	0.119985	0.105142	0.0817933	0.0757257	0.0986495	0.136975	0.157985	0.0782816	0.0900944	0.0599578	0.0879881	0.0803582	0.0798644	0.142378	0.198966	0.134846	0.0913887	0.0999456	0.087703	0.0840769	0.0984273	0.104168	0.145354	0.128458	0.122637
O14640	DVL1_HUMAN	DVL1	Segment polarity protein dishevelled homolog DVL-1	unknown	0.427462	unknown	9	0.0811771	0.0617763	0.0872772	0.0976744	0.0762396	0.128838	0.0884195	0.150326	0.235595	0.0528854	0.0751564	0.0467487	0.0883485	0.0750191	0.0819495	0.217449	0.228347	0.100436	0.0726082	0.124943	0.0704294	0.0784493	0.0784159	0.109062	0.134982	0.152294	0.133819
O14641	DVL2_HUMAN	DVL2	Segment polarity protein dishevelled homolog DVL-2	unknown	0.995152	Cytosol	12	0.0750925	0.0745891	0.124784	0.116849	0.105811	0.153186	0.135945	0.0949028	0.100064	0.0186282	0.0676142	0.0695386	0.0971746	0.10868	0.169065	0.0726113	0.0928305	0.2618	0.0594146	0.129021	0.0740393	0.0859472	0.080791	0.127908	0.0801285	0.0718933	0.267311
O14646	CHD1_HUMAN	CHD1	Chromodomain-helicase-DNA-binding protein 1	unknown	0.915866	Cytosol	25	0.24581	0.0506098	0.098914	0.130479	0.0828364	0.100082	0.134336	0.0493319	0.0472162	0.0703163	0.0179882	0.0172379	0.133556	0.0179882	0.110667	0.019207	0.103587	0.292095	0.111193	0.0769647	0.0106784	0.0334692	0.0898871	0.200127	0.0733545	0.0614689	0.23208
O14647	CHD2_HUMAN	CHD2	Chromodomain-helicase-DNA-binding protein 2	unknown	0.482708	unknown	19	0.390836	0.00648094	0.00648094	0.00648094	0.00648094	0.00283642	0.00283642	0.176275	0.272503	0.0699944	0.0100613	0.00913642	0.00913642	0.00913642	0.132507	0.255107	0.376396	0.0991488	0.135827	0.00809251	0.00312418	0.00312418	0.00312418	0.131241	0.182563	0.290836	0.0979384
O14653	GOSR2_HUMAN	GOSR2	Golgi SNAP receptor complex member 2	unknown	0.776688	PM	7	0.122561	0.231089	0.170972	0.190306	0.0930052	0.0517168	0.045283	0.0394876	0.0133184	0.135912	0.180659	0.177639	0.181648	0.0965718	0.0545054	0.023545	0.0127214	0.0127214	0.113589	0.315904	0.315458	0.0774839	0.0515906	0.028814	0.0119657	0.0119657	0.00575542
O14656	TOR1A_HUMAN	TOR1A	Torsin-1A	ER	1	ER	17	0.14554	0.216581	0.254325	0.220851	0.0667373	0.0301572	0.0148213	0.00214831	0.00214831	0.0666648	0.150712	0.250432	0.24494	0.104732	0.0577443	0.0102652	0.00741332	0.00741332	0.0973886	0.278168	0.2538	0.134	0.0563849	0.061207	0.00277673	0.00277673	0.00277673
O14657	TOR1B_HUMAN	TOR1B	Torsin-1B	unknown	0.832965	ER	11	0.121681	0.196327	0.199014	0.241014	0.0889326	0.0263712	0.00303698	0.00303698	0.00303698	0.14164	0.238422	0.170915	0.215398	0.137053	0.0837858	0.003332	0.00325465	0.00325465	0.14412	0.240986	0.23809	0.167409	0.0766063	0.0380766	0.00312389	0.00312389	0.00312389
O14662	STX16_HUMAN	STX16	Syntaxin-16	unknown	0.87614	Endosome	14	0.0415562	0.105985	0.155274	0.251009	0.157495	0.0801887	0.094181	0.0774981	0.0316433	0.0297351	0.115915	0.156733	0.207061	0.178166	0.120888	0.0873317	0.0154164	0.00809649	0.00841333	0.151068	0.292975	0.181736	0.136886	0.19978	0.0426738	0.00841333	0.00841333
O14672	ADA10_HUMAN	ADAM10	Disintegrin and metalloproteinase domain-containing protein 10	unknown	0.648918	unknown	33	0.0996827	0.191815	0.212039	0.220819	0.118101	0.0434435	0.0284321	0.0146796	0.0265952	0.110576	0.20902	0.229961	0.198323	0.137752	0.0283544	0.00939452	0.00901582	0.00901582	0.129329	0.258605	0.238493	0.183121	0.090743	0.0565712	0.0026863	0.00240143	0.00240143
O14678	ABCD4_HUMAN	ABCD4	Lysosomal cobalamin transporter ABCD4	unknown	0.8227	ER	13	0.0881093	0.210037	0.262402	0.167369	0.108413	0.0282254	0.0221831	0.0133112	0.00649938	0.0567824	0.185682	0.312873	0.195434	0.171148	0.00839955	0.0207078	0.00839955	0.00839955	0.100654	0.269565	0.31174	0.145044	0.115464	0.0959384	0.00422211	0.00422211	0.00422211
O14681	EI24_HUMAN	EI24	Etoposide-induced protein 2.4 homolog	unknown	0.962689	ER	8	0.133315	0.241246	0.242419	0.214078	0.135567	0.0337229	0.00276943	0.00276943	0.00276943	0.108076	0.18644	0.300512	0.246158	0.168004	0.00473776	0.00473776	0.00410288	0.00410288	0.140859	0.273641	0.245879	0.212231	0.00909629	0.00909629	0.00175143	0.00175143	0.00175143
O14682	ENC1_HUMAN	ENC1	Ectoderm-neural cortex protein 1	unknown	0.43464	unknown	16	0.101414	0.0787017	0.108101	0.106597	0.0787998	0.0857795	0.0827428	0.140303	0.237346	0.0255551	0.0339296	0.0111132	0.0643619	0.0444062	0.135976	0.187857	0.262462	0.121353	0.00675211	0.0884236	0.00675211	0.00675211	0.0115515	0.0880523	0.114811	0.233032	0.274756
O14683	P5I11_HUMAN	TP53I11	Tumor protein p53-inducible protein 11	unknown	0.468244	unknown	7	0.0897244	0.161869	0.18608	0.2262	0.165792	0.0432437	0.0300524	0.02023	0.0477936	0.114615	0.170986	0.181366	0.192811	0.170628	0.0638172	0.0113803	0.00700791	0.0108353	0.102071	0.215186	0.27495	0.202318	0.115025	0.0641927	0.00671685	0.00402131	0.00465257
O14686	KMT2D_HUMAN	KMT2D	Histone-lysine N-methyltransferase 2D	unknown	0.896108	Chromatin	35	0.335687	0.0447316	0.00425628	0.0421493	0.0036668	0.00425628	0.00612821	0.113976	0.274268	0.156495	0.0807336	0.0125458	0.0125458	0.0125458	0.0161836	0.219783	0.34932	0.0125458	0.309642	0.0106431	0.0103722	0.0103722	0.0103722	0.0106431	0.216862	0.344326	0.0106431
O14713	ITBP1_HUMAN	ITGB1BP1	Integrin beta-1-binding protein 1	unknown	0.21637	unknown	7	0.109662	0.136217	0.161433	0.15121	0.119916	0.0282599	0.0385754	0.0922165	0.03698	0.172643	0.232521	0.0705931	0.0119516	0.0507026	0.0551649	0.0846703	0.119695	0.0500311	0.198622	0.297884	0.294704	0.00445678	0.00445678	0.00445678	0.00703096	0.00445678	0.00445678
O14717	TRDMT_HUMAN	TRDMT1	tRNA (cytosine(38)-C(5))-methyltransferase	unknown	0.501063	unknown	7	0.0663313	0.0549863	0.0495093	0.0729684	0.174214	0.168865	0.194044	0.161066	0.0580149	0.00966013	0.122816	0.0702823	0.0982403	0.00966013	0.169751	0.190648	0.00966013	0.319282	0.00613212	0.294136	0.00854389	0.00854389	0.00613212	0.202393	0.00613212	0.00613212	0.329653
O14727	APAF_HUMAN	APAF1	Apoptotic protease-activating factor 1	unknown	0.943376	Cytosol	20	0.0950926	0.0593075	0.140427	0.124767	0.134833	0.101869	0.120905	0.0895549	0.108783	0.0141015	0.0141015	0.080126	0.0763555	0.0905329	0.162123	0.133349	0.151296	0.215333	0.00918959	0.157619	0.0483026	0.00998648	0.150823	0.127906	0.113767	0.042611	0.190179
O14730	RIOK3_HUMAN	RIOK3	Serine/threonine-protein kinase RIO3	unknown	0.467425	unknown	8	0.0891294	0.0637479	0.087258	0.0926016	0.109672	0.128134	0.0831515	0.139569	0.206736	0.0140021	0.0448746	0.0140021	0.0796867	0.107116	0.172701	0.144282	0.228464	0.265004	0.0305482	0.0847815	0.0371928	0.0801472	0.113788	0.1326	0.126113	0.16019	0.205739
O14733	MP2K7_HUMAN	MAP2K7	Dual specificity mitogen-activated protein kinase kinase 7	unknown	0.967746	Nucleus	15	0.0604558	0.0511905	0.0854137	0.0595788	0.0610245	0.0718763	0.10706	0.207768	0.254045	0.0130291	0.00977144	0.00841163	0.01652	0.0197777	0.108958	0.316047	0.342102	0.0527144	0.0344052	0.081848	0.0906218	0.0870491	0.0274147	0.128574	0.161749	0.289807	0.0698137
O14734	ACOT8_HUMAN	ACOT8	Acyl-coenzyme A thioesterase 8	Peroxisome	1	Peroxisome	10	0.041732	0.132442	0.226592	0.32114	0.183534	0.033044	0.0031816	0.0031816	0.0031816	0.0814758	0.195671	0.347039	0.18622	0.17988	0.0383904	0.00476796	0.00476796	0.00476796	0.0500339	0.331631	0.244786	0.260079	0.0978541	0.0635611	0.00132158	0.00132158	0.00132158
O14735	CDIPT_HUMAN	CDIPT	CDP-diacylglycerol--inositol 3-phosphatidyltransferase	ER	1	ER	5	0.136237	0.216526	0.233596	0.204923	0.119082	0.0371687	0.0158743	0.00672936	0.00471247	0.133858	0.228698	0.289658	0.0246004	0.161822	0.00981382	0.00981382	0.00915561	0.00915561	0.0968874	0.228493	0.359419	0.0188179	0.0403873	0.0190361	0.00344981	0.00746812	0.00344981
O14737	PDCD5_HUMAN	PDCD5	Programmed cell death protein 5	unknown	0.663522	unknown	15	0.0563125	0.0477356	0.0982436	0.0927387	0.0796128	0.0885354	0.121319	0.185109	0.148592	0.0251501	0.0602036	0.0587224	0.069174	0.0628607	0.113711	0.143963	0.123106	0.339529	0.0229573	0.0899905	0.0929731	0.0799253	0.0634204	0.124054	0.17356	0.104409	0.267028
O14744	ANM5_HUMAN	PRMT5	Protein arginine N-methyltransferase 5	unknown	0.948761	Cytosol	25	0.0621155	0.0554952	0.128662	0.126043	0.0999974	0.110574	0.109284	0.120606	0.16188	0.0297366	0.0641508	0.0609619	0.0984676	0.0282269	0.114267	0.0907486	0.15485	0.281025	0.0368031	0.09439	0.0533558	0.0928223	0.11651	0.137236	0.098208	0.0631253	0.259286
O14745	NHRF1_HUMAN	SLC9A3R1	Na(+)/H(+) exchange regulatory cofactor NHE-RF1	unknown	0.378724	unknown	24	0.0854558	0.0993973	0.156923	0.193119	0.140573	0.0792723	0.113351	0.0554448	0.0293135	0.0824921	0.136048	0.135929	0.107348	0.121485	0.0784789	0.0548015	0.0311973	0.201932	0.0983712	0.196494	0.198961	0.131679	0.0872429	0.0984848	0.0313737	0.0274696	0.0905064
O14757	CHK1_HUMAN	CHEK1	Serine/threonine-protein kinase Chk1	unknown	0.906928	Nucleus	16	0.08247	0.0645707	0.0891476	0.0885891	0.0677768	0.0747268	0.0862583	0.203277	0.235692	0.0507683	0.0741086	0.0508094	0.0786063	0.0905588	0.0867235	0.230476	0.323449	0.0421897	0.0760537	0.0884945	0.0711566	0.0766618	0.0688217	0.105619	0.220066	0.231778	0.0666738
O14763	TR10B_HUMAN	TNFRSF10B	Tumor necrosis factor receptor superfamily member 10B	unknown	0.402525	unknown	4	0.110398	0.246477	0.270853	0.216483	0.148958	0.00170762	0.00170762	0.00170762	0.00170762	0.00879719	0.360784	0.244767	0.341666	0.00879719	0.00879719	0.00879719	0.00879719	0.00879719	0.0994075	0.225136	0.172821	0.174864	0.208159	0.114031	0.00186063	0.00186063	0.00186063
O14772	FPGT_HUMAN	FPGT	Fucose-1-phosphate guanylyltransferase	unknown	0.584913	unknown	6	0.0915932	0.109198	0.171871	0.168406	0.119168	0.109002	0.123547	0.058657	0.0636189	0.0590626	0.0197361	0.0784764	0.0197361	0.0197361	0.106505	0.0197361	0.0197361	0.411012	0.00997251	0.0692627	0.112469	0.00997251	0.00997251	0.295728	0.00997251	0.00997251	0.25014
O14773	TPP1_HUMAN	TPP1	Tripeptidyl-peptidase 1	Lysosome	1	Lysosome	13	0.143969	0.250483	0.239896	0.183915	0.0624032	0.0212957	0.0201123	0.00953551	0.00412443	0.149843	0.376802	0.232016	0.0900704	0.00971659	0.00650779	0.0131186	0.00635375	0.00650779	0.0922744	0.442634	0.271148	0.0595888	0.0131683	0.0156825	0.00578	0.00417399	0.00417399
O14776	TCRG1_HUMAN	TCERG1	Transcription elongation regulator 1	Nucleus	1	Nucleus	42	0.142727	0.0459982	0.0720438	0.0831864	0.0669288	0.0679748	0.107551	0.18095	0.212466	0.0759369	0.0427062	0.0512283	0.0693204	0.0742459	0.0708234	0.217739	0.305929	0.0597502	0.117489	0.0545602	0.0738732	0.0831147	0.0804904	0.102735	0.244216	0.172181	0.039532
O14777	NDC80_HUMAN	NDC80	Kinetochore protein NDC80 homolog	Nucleus	1	Nucleus	41	0.0977428	0.0428119	0.0824479	0.0797879	0.0768356	0.0665157	0.0895608	0.199389	0.269476	0.0519652	0.0521157	0.0366342	0.065889	0.070282	0.0678083	0.1952	0.315572	0.109587	0.062827	0.0720793	0.0788086	0.0727456	0.084846	0.0997258	0.206139	0.173419	0.0748953
O14786	NRP1_HUMAN	NRP1	Neuropilin-1	unknown	0.805258	ER	15	0.0966797	0.175921	0.209805	0.220135	0.133405	0.00348704	0.0360392	0.00348704	0.00348704	0.113775	0.246166	0.24337	0.200275	0.0204647	0.0188647	0.0165565	0.0133459	0.0133459	0.0998485	0.346599	0.331163	0.00852093	0.00770963	0.0132401	0.00736387	0.00617976	0.00617976
O14787	TNPO2_HUMAN	TNPO2	Transportin-2	unknown	0.969934	Cytosol	14	0.106589	0.0754785	0.11713	0.131658	0.0980913	0.11893	0.103848	0.0998442	0.0900454	0.018857	0.0246295	0.0243187	0.0683856	0.0634633	0.0812421	0.0276686	0.0448501	0.299759	0.00991653	0.00991653	0.0861762	0.00923582	0.109321	0.138152	0.00923582	0.00923582	0.423791
O14791	APOL1_HUMAN	APOL1	Apolipoprotein L1	unknown	0.594194	unknown	5	0.130947	0.226701	0.237213	0.21716	0.157857	0.00248737	0.00248737	0.00248737	0.00248737	0.0125509	0.22314	0.276957	0.244124	0.244158	0.0125509	0.0125509	0.0125509	0.0125509	0.0056972	0.303167	0.309487	0.316225	0.144801	0.00474717	0.00474717	0.00474717	0.00474717
O14795	UN13B_HUMAN	UNC13B	Protein unc-13 homolog B	unknown	0.72797	unknown	14	0.0412854	0.0624177	0.0716444	0.0352167	0.0286092	0.0842664	0.0453833	0.142903	0.3717	0.0298311	0.0114962	0.0114962	0.0114962	0.0114962	0.110276	0.298817	0.347489	0.118528	0.0100583	0.158901	0.0052511	0.0052511	0.0052511	0.125795	0.132977	0.228695	0.16923
O14802	RPC1_HUMAN	POLR3A	DNA-directed RNA polymerase III subunit RPC1	unknown	0.626266	unknown	54	0.0677846	0.0387691	0.0786428	0.07904	0.053461	0.0971189	0.107493	0.165482	0.306794	0.0198904	0.0196	0.0198904	0.0729471	0.0513885	0.0672909	0.154349	0.328614	0.149891	0.0102837	0.0536477	0.0120862	0.0147393	0.0703683	0.109034	0.193411	0.223219	0.170939
O14818	PSA7_HUMAN	PSMA7	Proteasome subunit alpha type-7	Proteasome	1	Proteasome	20	0.056772	0.0371581	0.088652	0.108407	0.0731837	0.074124	0.0903096	0.190099	0.239325	0.0330622	0.0454999	0.0525036	0.068684	0.0614636	0.0693884	0.16351	0.202315	0.197322	0.0336986	0.0768117	0.0617119	0.0750697	0.0749658	0.109397	0.133485	0.156113	0.143686
O14828	SCAM3_HUMAN	SCAMP3	Secretory carrier-associated membrane protein 3	unknown	0.900814	Endosome	12	0.043277	0.0878653	0.169831	0.240428	0.169842	0.067129	0.0948075	0.0782697	0.0360098	0.037307	0.0959261	0.146697	0.146071	0.180235	0.077769	0.116133	0.0773802	0.0141666	0.0464904	0.124428	0.236657	0.153374	0.0763203	0.14844	0.0782463	0.0420945	0.00660014
O14832	PAHX_HUMAN	PHYH	Phytanoyl-CoA dioxygenase, peroxisomal	unknown	0.79517	ER	12	0.0770523	0.171083	0.254553	0.329852	0.190654	0.00179736	0.00179736	0.00179736	0.00179736	0.0145532	0.0687803	0.278183	0.259062	0.0275019	0.0111691	0.0275019	0.0131027	0.0111691	0.00518373	0.304644	0.273504	0.239922	0.00854467	0.00568679	0.00518373	0.00518373	0.00410809
O14841	OPLA_HUMAN	OPLAH	5-oxoprolinase	unknown	0.909649	Cytosol	19	0.0958289	0.0717188	0.158234	0.139247	0.146815	0.144202	0.140604	0.0386446	0.0392207	0.0227427	0.0227427	0.0175136	0.024847	0.0212575	0.24181	0.0212575	0.0227427	0.389222	0.0059401	0.00831505	0.00831505	0.00831505	0.0610587	0.12961	0.00831505	0.0059401	0.582548
O14867	BACH1_HUMAN	BACH1	Transcription regulator protein BACH1	unknown	0.529393	unknown	14	0.293051	0.128182	0.145267	0.115579	0.115139	0.00453048	0.0516286	0.0776373	0.00453048	0.132176	0.115741	0.0139549	0.142404	0.0712329	0.175748	0.0139549	0.0139549	0.365451	0.143546	0.00512925	0.0361866	0.00895591	0.144389	0.0637097	0.00721004	0.00721004	0.301441
O14874	BCKD_HUMAN	BCKDK	[3-methyl-2-oxobutanoate dehydrogenase [lipoamide]] kinase, mitochondrial	unknown	0.98851	Mitochondrion	10	0.333408	0.527669	0.132313	0.00294984	0.00173436	0.00173436	0.00173436	0.00173436	0.00173436	0.329987	0.590487	0.0115774	0.00736613	0.00736613	0.00736613	0.00736613	0.00736613	0.00736613	0.498564	0.361976	0.0475163	0.00479775	0.00479775	0.00479775	0.00479775	0.00479775	0.00479775
O14880	MGST3_HUMAN	MGST3	Microsomal glutathione S-transferase 3	unknown	0.351363	unknown	4	0.323253	0.345286	0.201783	0.098207	0.0230335	0.000749126	0.000749126	0.000749126	0.000749126	0.279185	0.516146	0.188692	0.0240334	0.0127756	0.0127756	0.0127756	0.0127756	0.0127756	0.419173	0.310298	0.27583	0.00826542	0.00826542	0.00826542	0.00826542	0.00826542	0.00826542
O14893	GEMI2_HUMAN	GEMIN2	Gem-associated protein 2	unknown	0.878513	Nucleus	7	0.00307515	0.0243899	0.045174	0.0451327	0.0712723	0.0734259	0.135907	0.290814	0.26178	0.0124613	0.0124613	0.0325421	0.0325421	0.0678321	0.0565155	0.368041	0.330213	0.0257072	0.0102186	0.0102186	0.035339	0.0102186	0.0102186	0.135159	0.39862	0.306764	0.013702
O14907	TX1B3_HUMAN	TAX1BP3	Tax1-binding protein 3	unknown	0.689583	unknown	3	0.104356	0.0780754	0.162768	0.0922519	0.0696087	0.0814883	0.0921182	0.150985	0.168349	0.0503874	0.0518098	0.106875	0.143818	0.117878	0.0503874	0.233117	0.194263	0.0503874	0.0687619	0.0686488	0.086589	0.11861	0.133738	0.0789614	0.220626	0.136285	0.0877795
O14908	GIPC1_HUMAN	GIPC1	PDZ domain-containing protein GIPC1	unknown	0.928199	Cytosol	14	0.105867	0.0909098	0.133852	0.185286	0.154018	0.074769	0.114061	0.0720036	0.068887	0.0572209	0.0958708	0.111284	0.139254	0.112656	0.135709	0.0737657	0.0634519	0.187015	0.0768977	0.190484	0.110055	0.111289	0.114938	0.110535	0.0539809	0.0426465	0.203088
O14910	LIN7A_HUMAN	LIN7A	Protein lin-7 homolog A	unknown	0.456601	unknown	5	0.190527	0.262731	0.276399	0.152222	0.0854651	0.00197662	0.00252066	0.00197662	0.00197662	0.27834	0.347683	0.125274	0.0905221	0.0959736	0.0104419	0.0104419	0.0104419	0.0104419	0.324102	0.226277	0.26795	0.0606828	0.00502753	0.00502753	0.00471768	0.00471768	0.00471768
O14920	IKKB_HUMAN	IKBKB	Inhibitor of nuclear factor kappa-B kinase subunit beta	unknown	0.77762	unknown	20	0.0925795	0.0768438	0.112486	0.10283	0.086829	0.114398	0.121684	0.129035	0.165895	0.00911274	0.0139479	0.00911274	0.0139479	0.0732959	0.129259	0.20641	0.313653	0.162377	0.00543578	0.0925503	0.00659765	0.00536224	0.00708508	0.143306	0.203278	0.273989	0.176517
O14924	RGS12_HUMAN	RGS12	Regulator of G-protein signaling 12	unknown	0.835185	unknown	14	0.00494504	0.0596295	0.0897196	0.0949596	0.0816718	0.0571152	0.113042	0.20065	0.293975	0.0170274	0.0133264	0.0126609	0.0133264	0.0133264	0.0133264	0.205965	0.549975	0.112759	0.00583221	0.0697955	0.0831791	0.055659	0.0456737	0.0714153	0.281162	0.270642	0.00583221
O14925	TIM23_HUMAN	TIMM23	Mitochondrial import inner membrane translocase subunit Tim23	Mitochondrion	1	Mitochondrion	4	0.346664	0.490168	0.145458	0.00263467	0.0011134	0.0011134	0.0011134	0.0011134	0.0011134	0.293183	0.613234	0.0506124	0.00459696	0.00459696	0.00459696	0.00459696	0.00459696	0.00459696	0.525433	0.35362	0.127484	0.00188488	0.00188488	0.00188488	0.00188488	0.00188488	0.00188488
O14929	HAT1_HUMAN	HAT1	Histone acetyltransferase type B catalytic subunit	Cytosol	1	Cytosol	12	0.108973	0.0610064	0.164687	0.144457	0.108496	0.158903	0.130633	0.0655737	0.042264	0.0409328	0.073441	0.0712648	0.0999071	0.0723555	0.147966	0.0476488	0.0497565	0.296413	0.0284177	0.0879244	0.0382822	0.0944995	0.156011	0.144476	0.0593814	0.0187524	0.359716
O14933	UB2L6_HUMAN	UBE2L6	Ubiquitin/ISG15-conjugating enzyme E2 L6	unknown	0.864249	Cytosol	5	0.106648	0.0556209	0.139375	0.161092	0.0771922	0.210302	0.0974227	0.103383	0.0777488	0.0323172	0.0675918	0.00585169	0.00585169	0.00585169	0.309401	0.0625595	0.030366	0.436445	0.0404312	0.136704	0.06043	0.0359714	0.0560928	0.146725	0.0125415	0.0260141	0.461044
O14936	CSKP_HUMAN	CASK	Peripheral plasma membrane protein CASK	unknown	0.329263	unknown	34	0.144538	0.171039	0.170263	0.137283	0.0675241	0.0653713	0.0522272	0.0739382	0.0881008	0.0883075	0.125475	0.114928	0.114439	0.0989894	0.0703756	0.10592	0.133051	0.0557256	0.142431	0.19901	0.127043	0.103306	0.0880516	0.0752297	0.0685508	0.0788893	0.0838308
O14939	PLD2_HUMAN	PLD2	Phospholipase D2	unknown	0.444362	unknown	9	0.125538	0.169715	0.198219	0.210377	0.0873338	0.0496263	0.0548925	0.0568385	0.0517677	0.132355	0.191932	0.145077	0.1018	0.0805442	0.0749178	0.107377	0.120692	0.0470555	0.141889	0.276348	0.129433	0.0845498	0.0897413	0.10272	0.0500099	0.0607274	0.0709601
O14949	QCR8_HUMAN	UQCRQ	Cytochrome b-c1 complex subunit 8	Mitochondrion	1	Mitochondrion	6	0.332852	0.581914	0.128236	0.0254769	0.000269711	0.000269711	0.000269711	0.000269711	0.000269711	0.287668	0.686364	0.00184189	0.00176972	0.00176972	0.00176972	0.00176972	0.00176972	0.00176972	0.526598	0.406662	0.0789623	0.000893684	0.000893684	0.000893684	0.000893684	0.000893684	0.000893684
O14964	HGS_HUMAN	HGS	Hepatocyte growth factor-regulated tyrosine kinase substrate	Endosome	1	Endosome	35	0.0427266	0.0988079	0.187409	0.261058	0.223167	0.0472396	0.0661284	0.0342434	0.0175144	0.0397442	0.0898933	0.149505	0.18576	0.155085	0.0870914	0.050445	0.0277215	0.152836	0.0364886	0.170612	0.219987	0.173844	0.123576	0.0877125	0.0369044	0.0230413	0.0674809
O14965	AURKA_HUMAN	AURKA	Aurora kinase A	unknown	0.990095	Nucleus	20	0.0559598	0.0557077	0.073	0.080889	0.0738005	0.0697996	0.0852783	0.212359	0.273816	0.00929714	0.0118305	0.0500626	0.0586782	0.0105043	0.0879667	0.291077	0.369416	0.0460449	0.0396208	0.0718056	0.0412539	0.051712	0.08084	0.121492	0.223127	0.284705	0.0676929
O14966	RAB7L_HUMAN	RAB29	Ras-related protein Rab-7L1	unknown	0.881023	ER	7	0.130034	0.240889	0.220059	0.236591	0.12414	0.0023017	0.0463628	0.0023017	0.0023017	0.141706	0.17407	0.208719	0.245596	0.170559	0.00785549	0.00785549	0.00785549	0.00785549	0.168704	0.252214	0.197908	0.218929	0.104538	0.00573898	0.0032897	0.0032897	0.0032897
O14967	CLGN_HUMAN	CLGN	Calmegin	ER	1	ER	11	0.11783	0.176246	0.244793	0.272384	0.110821	0.00325059	0.00325059	0.00325059	0.00325059	0.0742814	0.260541	0.23524	0.269074	0.0231044	0.0179892	0.0179892	0.0179892	0.0179892	0.00904703	0.426325	0.0692904	0.253534	0.00674191	0.0627166	0.00647553	0.00647553	0.00647553
O14972	VP26C_HUMAN	VPS26C	Vacuolar protein sorting-associated protein 26C	Endosome	1	Endosome	14	0.0302429	0.0833162	0.208578	0.31341	0.163502	0.0753426	0.0495843	0.0318912	0.0314459	0.014881	0.0903501	0.261308	0.200099	0.179292	0.0461621	0.109463	0.107098	0.00765414	0.026447	0.219114	0.268882	0.191554	0.0960415	0.0674831	0.0364872	0.0754455	0.0244703
O14974	MYPT1_HUMAN	PPP1R12A	Protein phosphatase 1 regulatory subunit 12A	unknown	0.560089	unknown	54	0.102031	0.0811404	0.10887	0.100981	0.0935407	0.061164	0.101814	0.15378	0.17097	0.0779066	0.100727	0.075578	0.0702945	0.0839518	0.0677324	0.159001	0.184611	0.117883	0.0976334	0.0798928	0.105037	0.0842264	0.0914112	0.100525	0.173799	0.14325	0.0801733
O14976	GAK_HUMAN	GAK	Cyclin-G-associated kinase	unknown	0.278932	unknown	32	0.0469688	0.0463298	0.0811082	0.122653	0.140565	0.0910665	0.193041	0.187471	0.0833145	0.0087815	0.00999988	0.0720056	0.143014	0.196561	0.115138	0.211795	0.0953573	0.0276782	0.00602595	0.0532705	0.0844223	0.159568	0.160196	0.222974	0.165873	0.0570185	0.00646684
O14979	HNRDL_HUMAN	HNRNPDL	Heterogeneous nuclear ribonucleoprotein D-like	Nucleus	1	Nucleus	27	0.364117	0.0370619	0.0457565	0.0609494	0.0576752	0.059562	0.107957	0.1754	0.112171	0.242942	0.069921	0.02291	0.0525898	0.0743266	0.0499662	0.160756	0.20657	0.0796739	0.185586	0.0414489	0.113364	0.0574588	0.0519313	0.0877508	0.198915	0.15425	0.0352242
O14980	XPO1_HUMAN	XPO1	Exportin-1	unknown	0.995074	Cytosol	49	0.17885	0.0612549	0.132157	0.132977	0.0829577	0.105443	0.101245	0.0875429	0.0922919	0.0520654	0.0520897	0.081524	0.0947725	0.0663128	0.141538	0.0622018	0.0671252	0.283704	0.0579256	0.106742	0.0779229	0.0803509	0.0742987	0.131114	0.0583627	0.0520226	0.333928
O14981	BTAF1_HUMAN	BTAF1	TATA-binding protein-associated factor 172	unknown	0.694414	unknown	56	0.189061	0.0662834	0.0975898	0.0948428	0.080235	0.0943946	0.0979321	0.119502	0.142723	0.12042	0.0599154	0.0301533	0.070138	0.0496915	0.0957651	0.0907041	0.13829	0.203111	0.129917	0.0784232	0.035496	0.0769081	0.0778264	0.115659	0.09005	0.0935339	0.220503
O15013	ARHGA_HUMAN	ARHGEF10	Rho guanine nucleotide exchange factor 10	unknown	0.940193	Cytosol	23	0.0434643	0.06545	0.144423	0.157206	0.0793199	0.139682	0.147061	0.11901	0.0914505	0.0104158	0.0810364	0.115825	0.13721	0.0149835	0.159376	0.0336406	0.0378834	0.2604	0.0071964	0.188697	0.00865917	0.00991595	0.151802	0.156749	0.00518638	0.0071964	0.318903
O15014	ZN609_HUMAN	ZNF609	Zinc finger protein 609	Nucleus	1	Nucleus	23	0.208719	0.0374279	0.0502938	0.0556085	0.0318594	0.0655168	0.106254	0.20058	0.21134	0.0881562	0.0140142	0.0133369	0.0330433	0.0362964	0.0124481	0.297128	0.381002	0.0109147	0.117473	0.0605608	0.0477389	0.0504158	0.0656074	0.113078	0.228277	0.247479	0.0442347
O15020	SPTN2_HUMAN	SPTBN2	Spectrin beta chain, non-erythrocytic 2	unknown	0.222713	unknown	22	0.296528	0.255238	0.208176	0.0825067	0.00809381	0.00630536	0.00630536	0.0115147	0.00630536	0.254049	0.272887	0.0819177	0.0135872	0.0124611	0.0161021	0.0776384	0.111415	0.0161021	0.385659	0.243163	0.193324	0.00693224	0.00673193	0.007696	0.007696	0.00809349	0.007696
O15027	SC16A_HUMAN	SEC16A	Protein transport protein Sec16A	unknown	0.405205	unknown	60	0.0581435	0.0846031	0.100826	0.103794	0.0943404	0.122008	0.114846	0.140258	0.15796	0.039348	0.076036	0.0650761	0.0796016	0.0941481	0.112265	0.192326	0.187034	0.121775	0.0454244	0.105882	0.0863752	0.0908466	0.10006	0.125252	0.143579	0.138445	0.129225
O15031	PLXB2_HUMAN	PLXNB2	Plexin-B2	PM	1	PM	63	0.138421	0.220724	0.231996	0.219374	0.102108	0.0259794	0.0243077	0.0041872	0.0041872	0.168443	0.224641	0.225282	0.169719	0.115123	0.0176937	0.00925035	0.00694449	0.00739414	0.149312	0.270739	0.268828	0.144184	0.0295265	0.0486596	0.00333137	0.0032887	0.0032887
O15033	AREL1_HUMAN	AREL1	Apoptosis-resistant E3 ubiquitin protein ligase 1	unknown	0.208785	unknown	7	0.127423	0.168573	0.205892	0.247559	0.251502	0.00370499	0.00216212	0.00216212	0.00216212	0.0166665	0.269324	0.302066	0.355009	0.0166665	0.0166665	0.0166665	0.0166665	0.0166665	0.00498667	0.329967	0.00660711	0.311802	0.224704	0.0703953	0.00498667	0.00498667	0.00498667
O15037	KHNYN_HUMAN	KHNYN	Protein KHNYN	unknown	0.975483	Nucleus	14	0.0851102	0.0721391	0.077328	0.0957185	0.0662689	0.10738	0.0940482	0.196498	0.207523	0.012021	0.012021	0.0137376	0.0319744	0.0137376	0.0936795	0.303198	0.354465	0.0980391	0.0524306	0.0888208	0.0547103	0.0207571	0.109222	0.111542	0.178318	0.191528	0.106264
O15040	TCPR2_HUMAN	TECPR2	Tectonin beta-propeller repeat-containing protein 2	unknown	0.250128	unknown	3	0.00523215	0.00523215	0.122	0.286476	0.179691	0.193157	0.00523215	0.00523215	0.197749	0.0168093	0.0168093	0.0168093	0.169644	0.0168093	0.228323	0.137591	0.380396	0.0168093	0.0731013	0.121683	0.0690976	0.109027	0.151971	0.102698	0.1201	0.129903	0.122419
O15041	SEM3E_HUMAN	SEMA3E	Semaphorin-3E	unknown	0.624538	unknown	15	0.0763374	0.200869	0.216804	0.21951	0.105928	0.0392077	0.0205021	0.0293029	0.0187065	0.062678	0.0941513	0.141654	0.258602	0.188258	0.0246621	0.0246621	0.0246621	0.0246621	0.0854791	0.35593	0.292638	0.0124183	0.0124183	0.0202223	0.0113845	0.0113845	0.0113845
O15042	SR140_HUMAN	U2SURP	U2 snRNP-associated SURP motif-containing protein	Nucleus	1	Nucleus	43	0.0948798	0.0279008	0.0525615	0.0573783	0.0500186	0.0730581	0.0861004	0.258983	0.29482	0.0530424	0.0362492	0.031892	0.050118	0.0626194	0.0716151	0.270344	0.343012	0.0535226	0.0697491	0.0514077	0.0506209	0.0489277	0.0976581	0.128045	0.233294	0.24481	0.0716243
O15047	SET1A_HUMAN	SETD1A	Histone-lysine N-methyltransferase SETD1A	unknown	0.758588	unknown	22	0.365054	0.0155237	0.0369068	0.0411464	0.032231	0.0460536	0.0692975	0.180499	0.203265	0.157687	0.0607731	0.0128801	0.0248886	0.0232751	0.0128801	0.213763	0.345993	0.0405241	0.245496	0.0088077	0.0209387	0.0088077	0.0088077	0.0774112	0.226842	0.294648	0.0109048
O15056	SYNJ2_HUMAN	SYNJ2	Synaptojanin-2	unknown	0.928251	Nucleus	25	0.120572	0.0524938	0.0702583	0.0912134	0.0755157	0.0684441	0.0908312	0.195604	0.203007	0.0158619	0.0158619	0.0119118	0.0157303	0.0157303	0.0157303	0.240765	0.363527	0.110826	0.086285	0.053913	0.0386117	0.0768721	0.0140311	0.112807	0.256606	0.15901	0.0412495
O15063	GRRE1_HUMAN	GARRE1	Granule associated Rac and RHOG effector protein 1	unknown	0.374235	unknown	13	0.00300256	0.00798478	0.0832341	0.0880148	0.00348836	0.00300256	0.00798478	0.275726	0.322158	0.00820331	0.00820331	0.0163962	0.0163962	0.00820331	0.013538	0.405615	0.476436	0.00820331	0.00432786	0.00432786	0.0439499	0.00432786	0.00584095	0.00432786	0.32765	0.34963	0.00432786
O15066	KIF3B_HUMAN	KIF3B	Kinesin-like protein KIF3B	unknown	0.662716	Proteasome	18	0.0714223	0.0625155	0.0977532	0.113353	0.0655098	0.112568	0.111894	0.166737	0.214564	0.0164085	0.0201985	0.0591192	0.0814995	0.070138	0.105112	0.155504	0.221944	0.229039	0.0170884	0.0830222	0.0705292	0.0821326	0.119781	0.103357	0.149733	0.121665	0.18421
O15067	PUR4_HUMAN	PFAS	Phosphoribosylformylglycinamidine synthase	Cytosol	1	Cytosol	49	0.0911101	0.0632721	0.133963	0.138318	0.12542	0.181895	0.113887	0.0611539	0.0494203	0.0285058	0.0575737	0.0557746	0.0702587	0.0479578	0.211451	0.0386205	0.0198424	0.355484	0.0288802	0.0996369	0.0770861	0.103599	0.0577237	0.137214	0.0350229	0.0143153	0.339183
O15068	MCF2L_HUMAN	MCF2L	Guanine nucleotide exchange factor DBS	unknown	0.278824	unknown	13	0.0231045	0.11712	0.210475	0.244987	0.18005	0.0714462	0.0695311	0.0481936	0.035092	0.00834219	0.00834219	0.184939	0.246023	0.315138	0.00834219	0.212189	0.00834219	0.00834219	0.00275395	0.234605	0.00275395	0.247947	0.251599	0.25208	0.00275395	0.00275395	0.00275395
O15075	DCLK1_HUMAN	DCLK1	Serine/threonine-protein kinase DCLK1	unknown	0.684093	unknown	7	0.0967848	0.0616565	0.0935595	0.151171	0.0877632	0.120757	0.100851	0.113749	0.127606	0.0144462	0.0539508	0.0144462	0.0144462	0.0144462	0.134561	0.186031	0.292417	0.265193	0.0525132	0.086012	0.0265214	0.143731	0.0928795	0.0833693	0.0751009	0.068801	0.226309
O15078	CE290_HUMAN	CEP290	Centrosomal protein of 290 kDa	unknown	0.919599	Nucleus	48	0.00673833	0.056412	0.0812503	0.105938	0.116542	0.0733265	0.102852	0.183588	0.20205	0.0144542	0.0167211	0.0243474	0.0252711	0.0181409	0.0167211	0.317688	0.376489	0.0144542	0.00669044	0.00902146	0.0107576	0.0149313	0.0107576	0.143369	0.243644	0.310943	0.00659036
O15084	ANR28_HUMAN	ANKRD28	Serine/threonine-protein phosphatase 6 regulatory ankyrin repeat subunit A	Cytosol	1	Cytosol	26	0.0900788	0.0741245	0.138171	0.12821	0.0993541	0.154046	0.0981986	0.093593	0.0855142	0.026713	0.059862	0.0699728	0.091359	0.0840555	0.210485	0.100009	0.0709409	0.266232	0.0323428	0.111966	0.0723025	0.0847074	0.0698774	0.14681	0.0643357	0.0593827	0.279497
O15085	ARHGB_HUMAN	ARHGEF11	Rho guanine nucleotide exchange factor 11	unknown	0.553171	unknown	18	0.118644	0.105907	0.13996	0.0994192	0.0759428	0.0699982	0.0982583	0.134454	0.147953	0.0207738	0.142474	0.0117938	0.0137407	0.0139541	0.0139541	0.160205	0.259946	0.126345	0.108801	0.164458	0.116497	0.0828968	0.0920288	0.0955679	0.093469	0.0901554	0.107965
O15091	MRPP3_HUMAN	PRORP	Mitochondrial ribonuclease P catalytic subunit	Mitochondrion	1	Mitochondrion	16	0.356857	0.49844	0.124174	0.00345361	0.00204376	0.00204376	0.00204376	0.00204376	0.00204376	0.324215	0.602581	0.0114554	0.0114554	0.0114554	0.0114554	0.0114554	0.0114554	0.0114554	0.483841	0.437219	0.0559934	0.00538726	0.00538726	0.00538726	0.00538726	0.00538726	0.00538726
O15111	IKKA_HUMAN	CHUK	Inhibitor of nuclear factor kappa-B kinase subunit alpha	unknown	0.395876	unknown	23	0.0730923	0.0577162	0.114072	0.104741	0.0981083	0.110246	0.121755	0.121417	0.136504	0.00937299	0.0167322	0.012294	0.012294	0.0441326	0.0776961	0.151147	0.226885	0.217784	0.0402491	0.0978519	0.0425401	0.0985587	0.0573761	0.134844	0.115471	0.130312	0.181218
O15116	LSM1_HUMAN	LSM1	U6 snRNA-associated Sm-like protein LSm1	unknown	0.861964	Nucleus	5	0.065025	0.06132	0.102824	0.12668	0.0895474	0.0969872	0.102104	0.205774	0.143951	0.0299922	0.0633617	0.0117096	0.0313103	0.0117096	0.0720189	0.278583	0.286754	0.119744	0.0138238	0.0516639	0.0898189	0.0459382	0.0326171	0.13371	0.196674	0.263521	0.0671565
O15118	NPC1_HUMAN	NPC1	NPC intracellular cholesterol transporter 1	unknown	0.754463	Lysosome	16	0.113462	0.333411	0.29936	0.170907	0.0420644	0.00293135	0.00201353	0.00168736	0.00168736	0.105625	0.355234	0.288387	0.131442	0.0943897	0.0136591	0.00720791	0.00720791	0.00720791	0.0753013	0.465779	0.268614	0.09907	0.0061851	0.00385708	0.00377617	0.00377617	0.00377617
O15120	PLCB_HUMAN	AGPAT2	1-acyl-sn-glycerol-3-phosphate acyltransferase beta	unknown	0.856257	ER	6	0.146225	0.195415	0.197458	0.240811	0.146983	0.00211136	0.00323257	0.00211136	0.00211136	0.016922	0.181361	0.29697	0.267764	0.165308	0.00736432	0.00736432	0.00736432	0.00736432	0.119941	0.280023	0.304501	0.210506	0.00887774	0.00301333	0.00301333	0.00301333	0.00301333
O15121	DEGS1_HUMAN	DEGS1	Sphingolipid delta(4)-desaturase DES1	unknown	0.957983	ER	5	0.0974598	0.230107	0.225912	0.196647	0.0766327	0.0341059	0.00819763	0.0309123	0.0425454	0.113523	0.149367	0.286422	0.234628	0.128072	0.0435043	0.00653388	0.00653388	0.00653388	0.11928	0.217333	0.258312	0.211085	0.145954	0.0433321	0.00366796	0.00366796	0.00366796
O15126	SCAM1_HUMAN	SCAMP1	Secretory carrier-associated membrane protein 1	Endosome	1	Endosome	13	0.0320951	0.0855048	0.125679	0.183849	0.159327	0.0903073	0.130443	0.0831709	0.0369319	0.0172945	0.0564214	0.198352	0.220029	0.190417	0.102622	0.100615	0.0207736	0.0159313	0.00469176	0.123525	0.171414	0.189346	0.108892	0.134445	0.0790191	0.0483444	0.00469176
O15127	SCAM2_HUMAN	SCAMP2	Secretory carrier-associated membrane protein 2	Endosome	1	Endosome	8	0.0208114	0.0494916	0.129878	0.249774	0.188433	0.098021	0.0837248	0.0616677	0.0152581	0.0405596	0.0836686	0.193288	0.237053	0.164499	0.094403	0.0758441	0.0183892	0.0166653	0.0292805	0.157049	0.232439	0.206517	0.108794	0.129517	0.0458565	0.027386	0.00595792
O15143	ARC1B_HUMAN	ARPC1B	Actin-related protein 2/3 complex subunit 1B	unknown	0.88189	Nucleus	18	0.0842697	0.04792	0.0663188	0.0884062	0.0640838	0.0560932	0.084873	0.187841	0.24897	0.0476247	0.0599434	0.0563919	0.0711183	0.0640573	0.0554644	0.204234	0.306489	0.0710665	0.0825115	0.0693316	0.071519	0.0753818	0.0711706	0.108147	0.23128	0.187931	0.0672197
O15144	ARPC2_HUMAN	ARPC2	Actin-related protein 2/3 complex subunit 2	unknown	0.57659	unknown	20	0.0848608	0.062652	0.0774477	0.0784964	0.0926077	0.0492149	0.0869603	0.185783	0.238864	0.0389534	0.0598996	0.0567175	0.0791543	0.0719558	0.0924835	0.184874	0.243293	0.0736104	0.0670061	0.0952602	0.0740747	0.0697746	0.0737528	0.094021	0.201675	0.200015	0.0872839
O15145	ARPC3_HUMAN	ARPC3	Actin-related protein 2/3 complex subunit 3	unknown	0.655582	unknown	11	0.0866777	0.0548977	0.0849981	0.0844927	0.06088	0.0782258	0.0791577	0.18495	0.266013	0.043492	0.0600689	0.0720664	0.0730022	0.0709716	0.103223	0.211041	0.256773	0.076257	0.0711409	0.0836065	0.0650212	0.0775605	0.0839932	0.0940697	0.177614	0.20073	0.0780667
O15151	MDM4_HUMAN	MDM4	Protein Mdm4	unknown	0.606103	unknown	3	0.0131884	0.0131884	0.127979	0.0179642	0.127477	0.236148	0.247293	0.0131884	0.144924	0.0717193	0.0763901	0.0493087	0.0871042	0.122707	0.219111	0.0610571	0.0655307	0.282406	0.0418679	0.113212	0.0323378	0.119884	0.165343	0.152606	0.0314496	0.0468873	0.296412
O15155	BET1_HUMAN	BET1	BET1 homolog	unknown	0.205088	unknown	2	0.0805999	0.14268	0.213596	0.243187	0.0826365	0.07566	0.0728958	0.0460325	0.042712	0.00848559	0.142071	0.629272	0.177743	0.00848559	0.00848559	0.00848559	0.00848559	0.00848559	0.290763	0.00782654	0.654451	0.00782654	0.00782654	0.00782654	0.00782654	0.00782654	0.00782654
O15160	RPAC1_HUMAN	POLR1C	DNA-directed RNA polymerases I and III subunit RPAC1	unknown	0.973225	Nucleus	17	0.137864	0.0466386	0.0933944	0.0948913	0.0862608	0.07597	0.0961708	0.158653	0.156337	0.0567786	0.0527594	0.0401232	0.0368543	0.0453741	0.0771681	0.245415	0.245072	0.154948	0.0616386	0.0580222	0.0437752	0.0436859	0.0626899	0.105043	0.211156	0.213951	0.136962
O15162	PLS1_HUMAN	PLSCR1	Phospholipid scramblase 1	unknown	0.897396	ER	7	0.114108	0.139108	0.232574	0.219126	0.165161	0.0585915	0.0409326	0.00184224	0.00184224	0.194968	0.230038	0.139723	0.205711	0.0960434	0.0114904	0.0114904	0.0114904	0.0114904	0.242071	0.225965	0.267176	0.222994	0.00446304	0.00629686	0.00629686	0.00446304	0.00446304
O15164	TIF1A_HUMAN	TRIM24	Transcription intermediary factor 1-alpha	unknown	0.969045	Nucleus	13	0.151791	0.0360036	0.0930906	0.0840285	0.0822929	0.0686528	0.0941125	0.160187	0.239921	0.0636257	0.0259913	0.0304581	0.0415392	0.0295443	0.013102	0.202912	0.320481	0.128657	0.0703544	0.0773074	0.0197851	0.075456	0.0936724	0.122753	0.183858	0.181367	0.120244
O15169	AXIN1_HUMAN	AXIN1	Axin-1	unknown	0.316337	unknown	4	0.00469797	0.00469797	0.138604	0.00469797	0.107837	0.00469797	0.138444	0.286318	0.310006	0.0160289	0.0160289	0.0160289	0.0160289	0.0160289	0.0160289	0.394275	0.493523	0.0160289	0.00954917	0.00954917	0.00954917	0.00954917	0.00954917	0.00954917	0.418574	0.383277	0.140854
O15173	PGRC2_HUMAN	PGRMC2	Membrane-associated progesterone receptor component 2	ER	1	ER	13	0.0930155	0.158339	0.231459	0.275705	0.141131	0.0337848	0.0312281	0.0107959	0.00382655	0.0876728	0.143214	0.252469	0.253917	0.12882	0.0231709	0.00602606	0.00602606	0.00500152	0.101187	0.2125	0.305064	0.212306	0.0782106	0.0618528	0.00248373	0.00248373	0.00248373
O15182	CETN3_HUMAN	CETN3	Centrin-3	unknown	0.407928	unknown	3	0.0940692	0.12848	0.149305	0.132562	0.0944907	0.0549234	0.114253	0.148132	0.107069	0.0865506	0.0939276	0.0659504	0.104913	0.106685	0.0687199	0.177474	0.108149	0.170241	0.118633	0.134138	0.107021	0.0710539	0.115843	0.0938399	0.164447	0.0982391	0.0807986
O15194	CTDSL_HUMAN	CTDSPL	CTD small phosphatase-like protein	unknown	0.455954	unknown	3	0.210568	0.26548	0.210992	0.163558	0.0430354	0.0204662	0.0355055	0.0252235	0.025171	0.280446	0.315379	0.279818	0.0207262	0.0207262	0.0207262	0.0207262	0.0207262	0.0207262	0.170647	0.15523	0.345275	0.215941	0.0145065	0.0548813	0.0145065	0.0145065	0.0145065
O15211	RGL2_HUMAN	RGL2	Ral guanine nucleotide dissociation stimulator-like 2	unknown	0.367072	unknown	6	0.117941	0.0375604	0.0624711	0.0588986	0.122119	0.196381	0.130579	0.0738118	0.200238	0.0162781	0.0162781	0.0162781	0.0817794	0.0162781	0.335548	0.150519	0.202186	0.164856	0.00879882	0.203489	0.00879882	0.0701261	0.00879882	0.222171	0.0671353	0.0817442	0.328938
O15212	PFD6_HUMAN	PFDN6	Prefoldin subunit 6	unknown	0.877151	Cytosol	18	0.0406948	0.00779055	0.141055	0.0903644	0.110352	0.112762	0.167308	0.167261	0.0672094	0.0225751	0.0510018	0.0672602	0.0760879	0.0492352	0.0931563	0.130487	0.119301	0.322412	0.00702662	0.0947287	0.155174	0.0923015	0.0241098	0.151677	0.149704	0.067355	0.151854
O15213	WDR46_HUMAN	WDR46	WD repeat-containing protein 46	unknown	0.811569	unknown	22	0.376633	0.0405181	0.0405756	0.0424844	0.0545599	0.0439725	0.0562	0.181033	0.178836	0.174428	0.0172659	0.011465	0.0172659	0.046459	0.0311963	0.280619	0.270334	0.0115872	0.188557	0.00407896	0.0472843	0.0148703	0.00381755	0.10085	0.273228	0.242199	0.00333039
O15226	NKRF_HUMAN	NKRF	NF-kappa-B-repressing factor	Nucleus	1	Nucleus	26	0.33169	0.0169141	0.0375266	0.0320087	0.0620032	0.0245831	0.0798476	0.177227	0.174683	0.118499	0.0483266	0.0120047	0.0705259	0.0815409	0.0668003	0.246284	0.258093	0.0345893	0.153252	0.00542772	0.0267216	0.0640242	0.00542772	0.122039	0.301846	0.219473	0.00337778
O15228	GNPAT_HUMAN	GNPAT	Dihydroxyacetone phosphate acyltransferase	Peroxisome	1	Peroxisome	33	0.0521196	0.162864	0.260289	0.293744	0.122503	0.0309763	0.00267871	0.00232566	0.00232566	0.0348719	0.154387	0.31184	0.263544	0.156977	0.00806356	0.00629412	0.00579469	0.00629412	0.025674	0.264267	0.269898	0.228227	0.0569233	0.0550712	0.00257845	0.00257845	0.00257845
O15230	LAMA5_HUMAN	LAMA5	Laminin subunit alpha-5	unknown	0.988303	ER	83	0.0976453	0.234257	0.238463	0.232388	0.12009	0.00529599	0.00329869	0.00281683	0.00281683	0.0957087	0.234404	0.257796	0.215245	0.152254	0.0125901	0.00914749	0.00914749	0.00914749	0.0948758	0.264455	0.311036	0.188612	0.0709887	0.00979036	0.00333007	0.00333007	0.00333007
O15231	ZN185_HUMAN	ZNF185	Zinc finger protein 185	unknown	0.641689	unknown	44	0.221562	0.151351	0.110549	0.0867296	0.0664626	0.056456	0.0841204	0.0958341	0.110781	0.190137	0.169639	0.0614939	0.0630666	0.0679491	0.0733752	0.104747	0.119102	0.137634	0.228555	0.109069	0.135234	0.0767671	0.0650888	0.0684861	0.133645	0.0887976	0.0689277
O15232	MATN3_HUMAN	MATN3	Matrilin-3	unknown	0.822389	Endosome	3	0.0573481	0.188935	0.158841	0.223335	0.184508	0.0583503	0.0794133	0.0543729	0.0388613	0.0144641	0.201338	0.274563	0.260554	0.230763	0.0144641	0.0144641	0.0144641	0.0144641	0.00513177	0.269639	0.166315	0.209821	0.181026	0.130654	0.00513177	0.00513177	0.00513177
O15234	CASC3_HUMAN	CASC3	Protein CASC3	unknown	0.899105	Nucleus	15	0.0220493	0.0249726	0.0477544	0.0408823	0.0691789	0.117552	0.172654	0.255316	0.204715	0.0231219	0.0542203	0.0650613	0.0821819	0.109517	0.127164	0.2588	0.193176	0.0913122	0.0116534	0.0462724	0.0741985	0.0758039	0.116682	0.117632	0.231726	0.208736	0.0395279
O15235	RT12_HUMAN	MRPS12	28S ribosomal protein S12, mitochondrial	unknown	0.982056	Mitochondrion	8	0.282161	0.523028	0.14803	0.00538546	0.000769102	0.000769102	0.000769102	0.000769102	0.000769102	0.287043	0.643704	0.0053116	0.00344868	0.00344868	0.00344868	0.00344868	0.00344868	0.00344868	0.497229	0.420577	0.0780995	0.00205289	0.00183858	0.00183858	0.00183858	0.00183858	0.00183858
O15240	VGF_HUMAN	VGF	Neurosecretory protein VGF	unknown	0.388953	unknown	12	0.061227	0.164502	0.177196	0.190994	0.208708	0.063734	0.0851665	0.00449693	0.00449693	0.00990935	0.195475	0.224913	0.246734	0.206118	0.0100684	0.0403315	0.00990056	0.00990056	0.0305346	0.190391	0.3195	0.194458	0.129364	0.00718367	0.00376607	0.00376607	0.00376607
O15243	OBRG_HUMAN	LEPROT	Leptin receptor gene-related protein	unknown	0.304627	unknown	1	0.0355176	0.0885507	0.162099	0.18244	0.263664	0.0777789	0.127147	0.0521709	0.0106309	0.022788	0.0399146	0.123706	0.155663	0.13188	0.021543	0.0404451	0.015117	0.448943	0.036806	0.150014	0.164342	0.181434	0.197599	0.128565	0.0476765	0.024001	0.0695623
O15247	CLIC2_HUMAN	CLIC2	Chloride intracellular channel protein 2	unknown	0.217586	unknown	5	0.24397	0.167628	0.257666	0.141942	0.00469344	0.158879	0.00469344	0.00336309	0.00336309	0.138833	0.207388	0.0120598	0.194247	0.241236	0.0101742	0.0101742	0.0101742	0.228446	0.183	0.215628	0.106792	0.0042873	0.188722	0.0042873	0.0042873	0.00346229	0.1768
O15254	ACOX3_HUMAN	ACOX3	Peroxisomal acyl-coenzyme A oxidase 3	Peroxisome	1	Peroxisome	25	0.0537262	0.155715	0.257487	0.314746	0.149913	0.0265544	0.00169287	0.00152483	0.00152483	0.0179597	0.165746	0.318039	0.254138	0.155646	0.0171882	0.0079348	0.0079348	0.0079348	0.00581382	0.342218	0.28117	0.251734	0.00508242	0.00522596	0.00274334	0.00274334	0.00274334
O15258	RER1_HUMAN	RER1	Protein RER1	unknown	0.569868	unknown	9	0.0912043	0.188667	0.199895	0.2222	0.147754	0.0463548	0.0560179	0.0307717	0.00760765	0.0717742	0.182905	0.258939	0.208206	0.152174	0.0473776	0.0334396	0.00569474	0.00569474	0.100023	0.239725	0.166871	0.203559	0.121171	0.098579	0.0102675	0.0026982	0.0026982
O15260	SURF4_HUMAN	SURF4	Surfeit locus protein 4	unknown	0.667726	PM	8	0.0976689	0.157529	0.184352	0.218064	0.144106	0.0437936	0.0605606	0.0381459	0.00724466	0.103282	0.214882	0.24784	0.159431	0.162519	0.0322526	0.00845207	0.00355884	0.0037239	0.122688	0.252467	0.25351	0.203075	0.0548969	0.0722963	0.0158059	0.00283123	0.00418563
O15265	ATX7_HUMAN	ATXN7	Ataxin-7	unknown	0.619019	unknown	7	0.593803	0.043539	0.00199451	0.00199451	0.00199451	0.00199451	0.0526712	0.222889	0.0791207	0.210158	0.147225	0.00581223	0.00581223	0.113855	0.00581223	0.318937	0.186576	0.00581223	0.335484	0.00377136	0.127188	0.00377136	0.00377136	0.00377136	0.271652	0.24682	0.00377136
O15269	SPTC1_HUMAN	SPTLC1	Serine palmitoyltransferase 1	ER	1	ER	25	0.0897812	0.147831	0.232218	0.272133	0.148848	0.039228	0.00446549	0.00375164	0.00321154	0.0910447	0.127273	0.244755	0.207021	0.201714	0.0313271	0.0111887	0.007795	0.0092793	0.0901048	0.183661	0.287319	0.206738	0.101318	0.0901186	0.00182615	0.00182615	0.00182615
O15270	SPTC2_HUMAN	SPTLC2	Serine palmitoyltransferase 2	ER	1	ER	28	0.0784903	0.171755	0.218419	0.283346	0.117494	0.0341533	0.0284853	0.0041138	0.00290568	0.0683308	0.153295	0.259709	0.242614	0.139309	0.0230586	0.0135983	0.0108625	0.0100805	0.0745194	0.234268	0.276958	0.214399	0.0472369	0.0725575	0.00421563	0.0039214	0.0039214
O15287	FANCG_HUMAN	FANCG	Fanconi anemia group G protein	unknown	0.425406	unknown	7	0.151504	0.00509575	0.0967609	0.129257	0.034324	0.113692	0.0627812	0.161044	0.26649	0.0216645	0.0216645	0.0205045	0.0205045	0.0216645	0.0205045	0.269253	0.293483	0.174725	0.0115004	0.00770901	0.00770901	0.0115004	0.13687	0.183833	0.0115004	0.206586	0.250185
O15294	OGT1_HUMAN	OGT	UDP-N-acetylglucosamine--peptide N-acetylglucosaminyltransferase 110 kDa subunit	Nucleus	1	Nucleus	37	0.196124	0.0464612	0.0748459	0.0823444	0.0621215	0.0749505	0.0846327	0.164442	0.209334	0.0684052	0.0431869	0.0374904	0.068291	0.0529228	0.106459	0.203703	0.246266	0.127351	0.0769821	0.07406	0.0523323	0.0634997	0.0786764	0.108358	0.156265	0.203261	0.163301
O15297	PPM1D_HUMAN	PPM1D	Protein phosphatase 1D	Chromatin	1	Chromatin	12	0.711277	0.00348252	0.00340901	0.00340901	0.0783254	0.00334208	0.00334208	0.0607365	0.0908538	0.270059	0.0675093	0.0125915	0.0125915	0.0125915	0.0125915	0.13226	0.406507	0.0125915	0.280393	0.0544201	0.00727696	0.00727696	0.086133	0.0835417	0.137267	0.120666	0.0821623
O15304	SIVA_HUMAN	SIVA1	Apoptosis regulatory protein Siva	unknown	0.293659	unknown	2	0.18517	0.00200339	0.145542	0.186044	0.0651185	0.00200339	0.169316	0.242799	0.00200339	0.00562245	0.00562245	0.126783	0.22904	0.076801	0.117414	0.229143	0.0921642	0.117411	0.00173772	0.134077	0.00173772	0.0821279	0.194773	0.163208	0.141124	0.134885	0.14633
O15305	PMM2_HUMAN	PMM2	Phosphomannomutase 2	unknown	0.966362	Cytosol	14	0.119687	0.0701479	0.139549	0.134464	0.138201	0.119789	0.12834	0.0816181	0.0609544	0.0160071	0.0143263	0.0908147	0.118727	0.130296	0.113476	0.0143263	0.0143263	0.378665	0.00499328	0.0981928	0.0756555	0.151067	0.180816	0.126663	0.00499328	0.00335531	0.349833
O15318	RPC7_HUMAN	POLR3G	DNA-directed RNA polymerase III subunit RPC7	unknown	0.363634	unknown	7	0.0631719	0.0617391	0.137505	0.0870524	0.0695769	0.099703	0.147117	0.152398	0.163202	0.0317196	0.0423172	0.00594881	0.00594881	0.00594881	0.00904533	0.188996	0.256507	0.31753	0.0302236	0.0910807	0.0586835	0.0438016	0.043915	0.123174	0.138243	0.110999	0.304019
O15321	TM9S1_HUMAN	TM9SF1	Transmembrane 9 superfamily member 1	Golgi	1	Golgi	10	0.154462	0.374915	0.207371	0.0946366	0.0470435	0.00237	0.0294505	0.0401504	0.00237	0.134905	0.383	0.166788	0.0223858	0.0251908	0.00575517	0.0924294	0.00543527	0.00543527	0.175948	0.42439	0.248729	0.104159	0.00819061	0.00243835	0.00359207	0.00243835	0.00243835
O15327	INP4B_HUMAN	INPP4B	Inositol polyphosphate 4-phosphatase type II	unknown	0.846924	Cytosol	14	0.0983456	0.0819048	0.13478	0.125392	0.092982	0.0944454	0.099471	0.124861	0.142549	0.0383247	0.0258693	0.0258693	0.0258693	0.0258693	0.223861	0.12615	0.190967	0.213574	0.0151762	0.0958747	0.0452518	0.0833558	0.100207	0.117515	0.102697	0.0785911	0.233871
O15347	HMGB3_HUMAN	HMGB3	High mobility group protein B3	unknown	0.540771	unknown	16	0.297332	0.0733497	0.0989965	0.0895211	0.0536743	0.0524319	0.0805556	0.133316	0.1283	0.229485	0.0930249	0.0508552	0.063696	0.0572309	0.0527614	0.105287	0.106118	0.118049	0.322323	0.0770522	0.0615622	0.0502395	0.0289103	0.0605618	0.115379	0.0922335	0.0801527
O15355	PPM1G_HUMAN	PPM1G	Protein phosphatase 1G	Cytosol	1	Cytosol	27	0.0871015	0.0706404	0.16041	0.157986	0.104383	0.0949577	0.151294	0.0760228	0.0645124	0.0334307	0.0673418	0.0617075	0.094721	0.0720606	0.0833411	0.03773	0.0487102	0.443712	0.0387344	0.0948478	0.0903991	0.13384	0.119086	0.135842	0.0639577	0.0400612	0.256836
O15357	SHIP2_HUMAN	INPPL1	Phosphatidylinositol 3,4,5-trisphosphate 5-phosphatase 2	unknown	0.48329	unknown	42	0.0648303	0.0499895	0.0948999	0.082723	0.0775913	0.0811938	0.0904912	0.179228	0.242963	0.0209186	0.0415941	0.0508652	0.0734532	0.0725219	0.0951684	0.206635	0.28059	0.0987561	0.0443995	0.0899411	0.0567635	0.0768869	0.0827017	0.107355	0.17868	0.214991	0.121143
O15360	FANCA_HUMAN	FANCA	Fanconi anemia group A protein	unknown	0.235551	unknown	7	0.208855	0.019043	0.0908036	0.0908803	0.0139042	0.0349243	0.124058	0.170194	0.247337	0.0804195	0.0163385	0.0163385	0.0163385	0.0163385	0.124196	0.169396	0.292021	0.268614	0.213393	0.172563	0.0438076	0.0112195	0.0112195	0.0112195	0.155542	0.0112195	0.369817
O15370	SOX12_HUMAN	SOX12	Transcription factor SOX-12	unknown	0.36853	unknown	4	0.212959	0.0269234	0.0334428	0.0402432	0.0845243	0.101235	0.112296	0.188939	0.196277	0.189179	0.0945618	0.0207171	0.0207171	0.0423901	0.0207171	0.203284	0.226271	0.144026	0.435452	0.0165095	0.12325	0.0165095	0.0165095	0.0165095	0.0165095	0.236419	0.0165095
O15371	EIF3D_HUMAN	EIF3D	Eukaryotic translation initiation factor 3 subunit D	unknown	0.500412	Ribosome 40S	30	0.0450535	0.0374744	0.0777325	0.0898057	0.0750402	0.0705271	0.0986564	0.215238	0.268197	0.031129	0.0452943	0.0518139	0.07138	0.0734243	0.0807566	0.15768	0.258339	0.184895	0.0372462	0.0756436	0.0704147	0.0836111	0.0775114	0.113063	0.186497	0.164511	0.122194
O15372	EIF3H_HUMAN	EIF3H	Eukaryotic translation initiation factor 3 subunit H	unknown	0.335081	unknown	31	0.0285639	0.0294502	0.0492902	0.061657	0.0690292	0.105559	0.0938022	0.217846	0.30211	0.0196614	0.0348935	0.0334092	0.0619177	0.0671054	0.164659	0.182886	0.188687	0.151161	0.0259039	0.0779906	0.0428491	0.0656969	0.0908393	0.1235	0.150404	0.182205	0.190295
O15379	HDAC3_HUMAN	HDAC3	Histone deacetylase 3	unknown	0.990974	Nucleus	12	0.108876	0.0445773	0.0608909	0.0683422	0.0543114	0.0929582	0.10746	0.214946	0.227463	0.0557246	0.0276437	0.0137318	0.00679136	0.0670986	0.096562	0.268193	0.316698	0.0776854	0.0659278	0.0973614	0.0529374	0.071275	0.0744622	0.107472	0.164701	0.297006	0.104482
O15381	NVL_HUMAN	NVL	Nuclear valosin-containing protein-like	unknown	0.578174	unknown	19	0.310219	0.00475763	0.00479532	0.0770961	0.0341411	0.00401074	0.0415266	0.174094	0.219603	0.0686436	0.0108662	0.0108662	0.013285	0.0214182	0.0104832	0.295761	0.375218	0.0108662	0.14781	0.00899838	0.00554134	0.023444	0.00899838	0.0756513	0.249011	0.286738	0.00554134
O15382	BCAT2_HUMAN	BCAT2	Branched-chain-amino-acid aminotransferase, mitochondrial	Mitochondrion	1	Mitochondrion	18	0.309897	0.538069	0.123182	0.0211686	0.000850503	0.000850503	0.000850503	0.000850503	0.000850503	0.279733	0.630326	0.00777144	0.00621451	0.0072302	0.00621451	0.00621451	0.00621451	0.0072302	0.483132	0.423851	0.0624672	0.00338525	0.00338525	0.00338525	0.00338525	0.00338525	0.00338525
O15392	BIRC5_HUMAN	BIRC5	Baculoviral IAP repeat-containing protein 5	unknown	0.927194	Nucleus	6	0.175047	0.0568962	0.0677522	0.063597	0.0267122	0.0341627	0.144586	0.17564	0.162954	0.0132241	0.0676078	0.0120477	0.0120477	0.0132241	0.161264	0.285973	0.242336	0.0747849	0.0977337	0.0799985	0.0824904	0.00521245	0.0933482	0.159332	0.191758	0.277102	0.00521245
O15394	NCAM2_HUMAN	NCAM2	Neural cell adhesion molecule 2	unknown	0.561214	unknown	2	0.163433	0.248946	0.18348	0.261193	0.124452	0.0046242	0.0046242	0.0046242	0.0046242	0.213369	0.318294	0.187039	0.163636	0.0235324	0.0235324	0.0235324	0.0235324	0.0235324	0.286492	0.332696	0.184441	0.145479	0.0101783	0.0101783	0.0101783	0.0101783	0.0101783
O15397	IPO8_HUMAN	IPO8	Importin-8	unknown	0.997146	Cytosol	25	0.102153	0.0800808	0.137143	0.133058	0.108214	0.140402	0.128508	0.0788677	0.0682275	0.0481819	0.0763794	0.0800531	0.126263	0.0403213	0.16134	0.0733514	0.0812351	0.245537	0.0465352	0.106357	0.0693914	0.110444	0.100846	0.122297	0.0506137	0.0447466	0.289703
O15400	STX7_HUMAN	STX7	Syntaxin-7	Endosome	1	Endosome	16	0.0394442	0.0972417	0.164348	0.234668	0.184547	0.0666724	0.10105	0.0561995	0.0178798	0.0435365	0.0918108	0.185973	0.230839	0.218896	0.0851216	0.0562596	0.0155683	0.0103843	0.032605	0.115096	0.249905	0.202132	0.126431	0.125645	0.041354	0.0146423	0.00775475
O15417	TNC18_HUMAN	TNRC18	Trinucleotide repeat-containing gene 18 protein	unknown	0.985505	Nucleus	20	0.21269	0.00547115	0.00547115	0.00645992	0.0829649	0.0619039	0.0932442	0.198351	0.23493	0.0184732	0.0475557	0.0384229	0.0926506	0.0135702	0.0171704	0.245082	0.326199	0.0171704	0.115941	0.0563662	0.00903561	0.0883469	0.0711225	0.107801	0.216955	0.23788	0.00903561
O15427	MOT4_HUMAN	SLC16A3	Monocarboxylate transporter 4	PM	1	PM	6	0.139702	0.217595	0.186317	0.168304	0.0913882	0.0177436	0.0471986	0.00787623	0.030037	0.214517	0.202917	0.211243	0.193761	0.157352	0.011073	0.00755889	0.00755889	0.00755889	0.211208	0.289751	0.1565	0.0794518	0.0518735	0.0767112	0.00635855	0.00635855	0.00635855
O15431	COPT1_HUMAN	SLC31A1	High affinity copper uptake protein 1	unknown	0.793076	ER	2	0.145578	0.269574	0.230628	0.193025	0.152653	0.00213549	0.00213549	0.00213549	0.00213549	0.114975	0.186533	0.251434	0.386093	0.012193	0.012193	0.012193	0.012193	0.012193	0.173037	0.368374	0.239308	0.192273	0.00540157	0.00540157	0.00540157	0.00540157	0.00540157
O15439	MRP4_HUMAN	ABCC4	ATP-binding cassette sub-family C member 4	unknown	0.532824	unknown	25	0.138586	0.214337	0.212216	0.212328	0.111214	0.0052105	0.00617296	0.00384798	0.00384798	0.223425	0.258662	0.225395	0.125023	0.0242758	0.0176313	0.0117812	0.0117812	0.0117812	0.210541	0.24904	0.214002	0.153588	0.00992521	0.045069	0.00455533	0.00455533	0.00455533
O15440	MRP5_HUMAN	ABCC5	ATP-binding cassette sub-family C member 5	unknown	0.892695	Endosome	19	0.0661914	0.0941016	0.125108	0.221169	0.172655	0.100616	0.105893	0.0684952	0.0580803	0.0386058	0.118713	0.218883	0.220228	0.244317	0.0153651	0.0195899	0.0138619	0.0138619	0.0839225	0.181771	0.214937	0.188602	0.165211	0.139423	0.00399675	0.00333106	0.00333106
O15446	RPA34_HUMAN	POLR1G	DNA-directed RNA polymerase I subunit RPA34	Nucleus	1	Nucleus	11	0.0768192	0.0369108	0.0545696	0.0559859	0.0674952	0.0817316	0.117748	0.240368	0.249085	0.0536243	0.0484092	0.0428205	0.0634464	0.0628145	0.046605	0.260234	0.300808	0.0770251	0.0467013	0.0538453	0.0504328	0.0581978	0.0722494	0.102548	0.290279	0.263181	0.0499928
O15455	TLR3_HUMAN	TLR3	Toll-like receptor 3	unknown	0.233473	unknown	10	0.121191	0.288359	0.295834	0.17762	0.111905	0.00127268	0.00127268	0.00127268	0.00127268	0.0302595	0.349206	0.0302595	0.438978	0.0302595	0.0302595	0.0302595	0.0302595	0.0302595	0.01046	0.517414	0.409366	0.01046	0.01046	0.01046	0.01046	0.01046	0.01046
O15460	P4HA2_HUMAN	P4HA2	Prolyl 4-hydroxylase subunit alpha-2	ER	1	ER	36	0.113461	0.267894	0.249987	0.227511	0.0860754	0.0169585	0.0109984	0.00403259	0.0037552	0.138538	0.29411	0.235883	0.161383	0.0873007	0.0321623	0.0113187	0.0069069	0.0113971	0.112852	0.31427	0.293795	0.155031	0.031848	0.0345638	0.00568703	0.00498889	0.00613928
O15479	MAGB2_HUMAN	MAGEB2	Melanoma-associated antigen B2	unknown	0.927461	Nucleus	16	0.0613268	0.0662661	0.092926	0.108943	0.0427651	0.0652535	0.0914339	0.211439	0.256325	0.0344017	0.046519	0.0428877	0.0314699	0.0463518	0.0503497	0.260697	0.314705	0.0679413	0.0460532	0.0876135	0.0656734	0.0517012	0.0714831	0.0969866	0.216394	0.233798	0.0579293
O15481	MAGB4_HUMAN	MAGEB4	Melanoma-associated antigen B4	unknown	0.209098	unknown	3	0.00193698	0.00193698	0.151736	0.00193698	0.442749	0.00193698	0.0430114	0.147824	0.206932	0.12106	0.00637599	0.00637599	0.566841	0.00637599	0.00637599	0.00637599	0.00637599	0.273842	0.0999671	0.00139772	0.321119	0.00139772	0.00139772	0.570528	0.00139772	0.00139772	0.00139772
O15484	CAN5_HUMAN	CAPN5	Calpain-5	unknown	0.496657	unknown	13	0.172277	0.208289	0.237801	0.177983	0.134106	0.0016767	0.0519549	0.00245209	0.0016767	0.166457	0.321087	0.205315	0.0170269	0.0170269	0.00960603	0.00960603	0.00530668	0.00530668	0.144584	0.278397	0.267813	0.15949	0.0066671	0.00591691	0.00293779	0.00293779	0.00293779
O15488	GLYG2_HUMAN	GYG2	Glycogenin-2	unknown	0.249365	unknown	4	0.0280895	0.0371851	0.0463917	0.0759482	0.180875	0.138823	0.181044	0.212234	0.0994096	0.0190697	0.0190697	0.182273	0.0190697	0.0190697	0.108991	0.296895	0.196391	0.139171	0.0263185	0.0263185	0.325388	0.0263185	0.0263185	0.0263185	0.0263185	0.0263185	0.490382
O15498	YKT6_HUMAN	YKT6	Synaptobrevin homolog YKT6	unknown	0.973868	Cytosol	13	0.119586	0.0878966	0.159374	0.148182	0.106391	0.0930299	0.105588	0.0613017	0.0682662	0.0594515	0.0879302	0.0941454	0.107013	0.116535	0.172546	0.0704775	0.0739891	0.160183	0.0602223	0.141455	0.0898625	0.0913142	0.0994485	0.153644	0.0497887	0.0551087	0.15496
O15504	NUP42_HUMAN	NUP42	Nucleoporin NUP42	unknown	0.728076	unknown	8	0.272615	0.147586	0.120308	0.104074	0.0767162	0.0102653	0.0102653	0.0914087	0.0923585	0.173097	0.0834128	0.0792263	0.0721874	0.101414	0.0712301	0.200728	0.164739	0.0254951	0.181755	0.0893075	0.0822735	0.0517391	0.0641921	0.0745171	0.191446	0.222105	0.0315876
O15511	ARPC5_HUMAN	ARPC5	Actin-related protein 2/3 complex subunit 5	unknown	0.555072	unknown	7	0.122885	0.0606389	0.084102	0.0802585	0.0761312	0.0774355	0.0845612	0.199838	0.2129	0.0674398	0.0879486	0.0746992	0.067348	0.0231886	0.0586385	0.220196	0.264668	0.0844635	0.0847136	0.0962088	0.0780806	0.0882977	0.0494523	0.107767	0.215322	0.177889	0.0907368
O15514	RPB4_HUMAN	POLR2D	DNA-directed RNA polymerase II subunit RPB4	unknown	0.830995	Cytosol	5	0.197621	0.0525047	0.0922564	0.104734	0.0616959	0.10624	0.0989576	0.142433	0.113103	0.0931626	0.0513753	0.0739439	0.0114617	0.0114617	0.0835591	0.0772761	0.0984036	0.271205	0.0804026	0.0792532	0.0782361	0.0778579	0.0618714	0.0966199	0.0962534	0.0802935	0.277179
O15516	CLOCK_HUMAN	CLOCK	Circadian locomoter output cycles protein kaput	unknown	0.730856	unknown	7	0.304289	0.0300847	0.0705692	0.0363591	0.0221768	0.00385581	0.141214	0.170075	0.207583	0.286949	0.0165029	0.0165029	0.0165029	0.0165029	0.0165029	0.305434	0.276852	0.0168321	0.189506	0.00793311	0.00793311	0.00793311	0.0103357	0.0103357	0.283854	0.239315	0.0103357
O15525	MAFG_HUMAN	MAFG	Transcription factor MafG	unknown	0.810221	Chromatin	2	0.787075	0.15553	0.00269945	0.00269945	0.00269945	0.00269945	0.00269945	0.00269945	0.0411983	0.585844	0.328206	0.0122785	0.0122785	0.0122785	0.0122785	0.0122785	0.0122785	0.0122785	0.764256	0.195985	0.00567986	0.00567986	0.00567986	0.00567986	0.00567986	0.00567986	0.00567986
O15527	OGG1_HUMAN	OGG1	N-glycosylase/DNA lyase	unknown	0.813085	unknown	4	0.256147	0.190839	0.0946078	0.0642928	0.0666084	0.0724314	0.063688	0.098158	0.105807	0.229703	0.178945	0.0693053	0.0826007	0.0651913	0.01087	0.178962	0.185001	0.01087	0.16696	0.134573	0.08158	0.0791486	0.104316	0.104377	0.125244	0.132295	0.091268
O15530	PDPK1_HUMAN	PDPK1	3-phosphoinositide-dependent protein kinase 1	unknown	0.591748	unknown	23	0.0850924	0.0587123	0.109724	0.11641	0.103424	0.122729	0.103136	0.124645	0.162657	0.0123417	0.0171444	0.0131257	0.0131257	0.0171444	0.131508	0.133117	0.182983	0.210136	0.00821495	0.0864496	0.0496877	0.0950199	0.0346253	0.126705	0.10718	0.102779	0.233486
O15533	TPSN_HUMAN	TAPBP	Tapasin	ER	1	ER	7	0.102683	0.180636	0.2063	0.24664	0.143083	0.0514267	0.0355754	0.00686439	0.00895672	0.0976707	0.152171	0.227443	0.20361	0.148845	0.0838717	0.0133309	0.0112775	0.00602722	0.101574	0.242894	0.273828	0.204188	0.101367	0.0668756	0.00221033	0.00221033	0.00221033
O15541	R113A_HUMAN	RNF113A	E3 ubiquitin-protein ligase RNF113A	unknown	0.604603	unknown	6	0.128503	0.0080414	0.0759347	0.0799057	0.150089	0.172393	0.114229	0.160237	0.0080414	0.010594	0.0139154	0.0139154	0.146608	0.0139154	0.0127543	0.129011	0.0465535	0.430485	0.00463879	0.00463879	0.133753	0.138715	0.162274	0.151517	0.132192	0.0029585	0.239521
O15550	KDM6A_HUMAN	KDM6A	Lysine-specific demethylase 6A	unknown	0.762273	Chromatin	17	0.374305	0.00604423	0.042913	0.0424098	0.00604423	0.00604423	0.0452272	0.138417	0.224027	0.227492	0.0157799	0.0142713	0.0157799	0.0157799	0.0142713	0.204797	0.235387	0.0142713	0.212658	0.0110649	0.0290606	0.0110649	0.0110649	0.0884896	0.0374676	0.152448	0.0837252
O15554	KCNN4_HUMAN	KCNN4	Intermediate conductance calcium-activated potassium channel protein 4	unknown	0.588834	unknown	13	0.102925	0.247092	0.231893	0.199021	0.108505	0.0328625	0.00193953	0.0209204	0.00193953	0.161312	0.188184	0.22502	0.17184	0.178554	0.0108122	0.00916389	0.00797884	0.00797884	0.174465	0.279279	0.256636	0.137164	0.00419642	0.00419642	0.00419642	0.00349259	0.00398655
O43143	DHX15_HUMAN	DHX15	ATP-dependent RNA helicase DHX15	unknown	0.668148	unknown	40	0.171315	0.042737	0.0710785	0.0858697	0.0741333	0.0898582	0.0985381	0.14065	0.1828	0.0778182	0.0502872	0.0524777	0.0795365	0.0810514	0.106625	0.137333	0.207088	0.149656	0.089263	0.0704607	0.0615264	0.0737448	0.0936737	0.111325	0.133194	0.151575	0.154317
O43147	SGSM2_HUMAN	SGSM2	Small G protein signaling modulator 2	unknown	0.378809	unknown	2	0.000330726	0.204572	0.280686	0.283506	0.193571	0.000330726	0.000330726	0.0363416	0.000330726	0.00202364	0.197086	0.250055	0.290711	0.25203	0.00202364	0.00202364	0.00202364	0.00202364	0.000771679	0.347374	0.339026	0.30897	0.000771679	0.000771679	0.000771679	0.000771679	0.000771679
O43148	MCES_HUMAN	RNMT	mRNA cap guanine-N7 methyltransferase	unknown	0.445279	unknown	23	0.0848812	0.0628989	0.0992798	0.104046	0.0798376	0.0983506	0.11777	0.166892	0.210119	0.0316257	0.049252	0.0615679	0.0740864	0.0710396	0.0710578	0.157549	0.250902	0.138022	0.0379867	0.0708819	0.0554433	0.0989717	0.108531	0.106672	0.216629	0.16179	0.136963
O43149	ZZEF1_HUMAN	ZZEF1	Zinc finger ZZ-type and EF-hand domain-containing protein 1	unknown	0.635446	Proteasome	39	0.0739975	0.09228	0.084803	0.0948862	0.0750314	0.102539	0.108892	0.107446	0.213893	0.0142809	0.0841124	0.018344	0.0903235	0.0753787	0.106307	0.0793093	0.248086	0.227552	0.00942192	0.0895926	0.00678472	0.0989304	0.0896825	0.109747	0.121145	0.151702	0.236127
O43156	TTI1_HUMAN	TTI1	TELO2-interacting protein 1 homolog	unknown	0.866239	Nucleus	26	0.0568934	0.0418537	0.0809176	0.0791618	0.0828364	0.095543	0.0926556	0.19012	0.287488	0.0188762	0.0213854	0.0367189	0.0303873	0.0521674	0.0847105	0.243743	0.322366	0.100239	0.0227147	0.0724775	0.0370245	0.0544959	0.0669184	0.0868893	0.176735	0.227731	0.157433
O43157	PLXB1_HUMAN	PLXNB1	Plexin-B1	unknown	0.202865	unknown	13	0.199929	0.253259	0.199605	0.10206	0.143261	0.0031091	0.0031091	0.0031091	0.0031091	0.0933281	0.148842	0.308894	0.11894	0.0202944	0.014641	0.0875821	0.014641	0.014641	0.151799	0.415244	0.147965	0.0142517	0.181962	0.00786396	0.00786396	0.00786396	0.00786396
O43159	RRP8_HUMAN	RRP8	Ribosomal RNA-processing protein 8	unknown	0.886694	Nucleus	15	0.513546	0.0337762	0.0218451	0.0362677	0.0189132	0.0256892	0.0499292	0.152227	0.114277	0.17081	0.0617609	0.028391	0.0607313	0.068704	0.0723468	0.256715	0.247164	0.0146541	0.197267	0.0422572	0.0369277	0.0410685	0.0715099	0.133414	0.217636	0.22496	0.0276767
O43164	PJA2_HUMAN	PJA2	E3 ubiquitin-protein ligase Praja-2	unknown	0.250415	unknown	11	0.0877572	0.0851633	0.21178	0.189915	0.00728416	0.00728416	0.190895	0.117764	0.00728416	0.0138032	0.0138032	0.0622528	0.181831	0.0815145	0.0138032	0.0352925	0.0377249	0.424165	0.0529471	0.0079177	0.0079177	0.0711836	0.294558	0.0526321	0.0353025	0.0079177	0.302762
O43166	SI1L1_HUMAN	SIPA1L1	Signal-induced proliferation-associated 1-like protein 1	unknown	0.826291	unknown	36	0.12723	0.105391	0.0910961	0.0856415	0.0630866	0.0735724	0.0838464	0.170364	0.207243	0.108276	0.114659	0.0188319	0.053192	0.056673	0.0118113	0.225358	0.321307	0.0129858	0.140364	0.0865619	0.062111	0.0609361	0.064919	0.075112	0.200173	0.2324	0.00638414
O43169	CYB5B_HUMAN	CYB5B	Cytochrome b5 type B	unknown	0.777945	ER	6	0.156363	0.224744	0.219677	0.16036	0.0852152	0.00642815	0.0446555	0.00752008	0.00447063	0.0947651	0.210847	0.269643	0.200796	0.0943612	0.0507512	0.0163512	0.0172022	0.0124671	0.153527	0.308754	0.238422	0.195081	0.0593783	0.0826174	0.000658053	0.000658053	0.000658053
O43172	PRP4_HUMAN	PRPF4	U4/U6 small nuclear ribonucleoprotein Prp4	Nucleus	1	Nucleus	27	0.131321	0.0375587	0.0554442	0.0585979	0.075483	0.0852801	0.101706	0.223929	0.229039	0.0618067	0.0418423	0.0440017	0.0552263	0.0533726	0.0809389	0.30036	0.284458	0.051504	0.0664968	0.0581979	0.0489927	0.0668798	0.0537246	0.115881	0.210407	0.263368	0.0629319
O43175	SERA_HUMAN	PHGDH	D-3-phosphoglycerate dehydrogenase	unknown	0.997132	Cytosol	36	0.102162	0.0670541	0.141474	0.151049	0.109105	0.119457	0.143512	0.0745708	0.0500831	0.0469547	0.0816729	0.0726613	0.0714381	0.0895768	0.093035	0.0436502	0.0341476	0.333138	0.0449271	0.123328	0.0994332	0.103404	0.0723716	0.125803	0.0454023	0.0260607	0.243142
O43181	NDUS4_HUMAN	NDUFS4	NADH dehydrogenase [ubiquinone] iron-sulfur protein 4, mitochondrial	unknown	0.980914	Mitochondrion	9	0.41157	0.482597	0.111561	0.00958	0.00075364	0.000611475	0.000611475	0.000611475	0.000611475	0.406874	0.54598	0.0174544	0.00433772	0.00433772	0.00433772	0.00433772	0.00433772	0.00433772	0.602155	0.328092	0.0738611	0.00317555	0.00317555	0.00317555	0.00317555	0.00317555	0.00317555
O43184	ADA12_HUMAN	ADAM12	Disintegrin and metalloproteinase domain-containing protein 12	unknown	0.472695	unknown	4	0.0214226	0.113727	0.152272	0.228263	0.264042	0.156006	0.0214226	0.0214226	0.0214226	0.146663	0.197107	0.148904	0.168456	0.170102	0.128545	0.0134076	0.0134076	0.0134076	0.0352382	0.168348	0.292005	0.23664	0.113803	0.0535882	0.0148923	0.0310399	0.0544449
O43189	PHF1_HUMAN	PHF1	PHD finger protein 1	unknown	0.620615	unknown	10	0.168143	0.0793433	0.0805167	0.102517	0.0505847	0.00206758	0.0717226	0.0751344	0.1721	0.0931895	0.000265636	0.0995648	0.0671023	0.0882775	0.171322	0.31063	0.169383	0.000265636	0.0384932	0.0550334	0.0304137	0.155426	0.0709716	0.175614	0.0951984	0.156643	0.0038113
O43194	GPR39_HUMAN	GPR39	G-protein coupled receptor 39	unknown	0.26379	unknown	1	0.22883	0.288353	0.261577	0.114661	0.0958984	0.00267005	0.00267005	0.00267005	0.00267005	0.342318	0.0996957	0.199156	0.127788	0.198063	0.00824484	0.00824484	0.00824484	0.00824484	0.332194	0.390368	0.255908	0.00358839	0.00358839	0.00358839	0.00358839	0.00358839	0.00358839
O43196	MSH5_HUMAN	MSH5	MutS protein homolog 5	unknown	0.209187	unknown	2	0.00186174	0.00186174	0.129646	0.00186174	0.00186174	0.208243	0.00186174	0.327431	0.325371	0.00886537	0.00886537	0.00886537	0.00886537	0.00886537	0.405112	0.00886537	0.532831	0.00886537	0.00313344	0.00313344	0.00313344	0.00313344	0.00313344	0.00313344	0.14318	0.345609	0.49241
O43236	SEPT4_HUMAN	SEPTIN4	Septin-4	unknown	0.206748	unknown	2	0.131332	0.303531	0.00161762	0.00161762	0.370569	0.0279657	0.0155725	0.00161762	0.146178	0.0541956	0.450617	0.0774994	0.193984	0.0287984	0.0391535	0.0803602	0.0426538	0.0327386	0.0996945	0.225834	0.396785	0.0508382	0.0251869	0.0330749	0.108695	0.0334537	0.0264386
O43237	DC1L2_HUMAN	DYNC1LI2	Cytoplasmic dynein 1 light intermediate chain 2	unknown	0.957127	Nucleus	19	0.188388	0.0546305	0.0902877	0.0789896	0.0680854	0.0822995	0.0851015	0.172853	0.141821	0.0770824	0.0747655	0.0748919	0.09408	0.105859	0.106402	0.204815	0.135766	0.0987537	0.0929394	0.0723599	0.0767357	0.108009	0.0921126	0.138518	0.166962	0.13249	0.0765259
O43242	PSMD3_HUMAN	PSMD3	26S proteasome non-ATPase regulatory subunit 3	Proteasome	1	Proteasome	37	0.049081	0.0407286	0.101077	0.0905314	0.0916311	0.111449	0.0940906	0.139126	0.245174	0.021763	0.0395396	0.0520112	0.0861735	0.0630842	0.0768151	0.134276	0.28209	0.175533	0.0233069	0.087843	0.0549858	0.0686255	0.0855028	0.10751	0.153599	0.169166	0.175789
O43251	RFOX2_HUMAN	RBFOX2	RNA binding protein fox-1 homolog 2	unknown	0.962975	Nucleus	11	0.42462	0.0235792	0.0292166	0.0712965	0.0449989	0.0390352	0.0715678	0.149669	0.11723	0.1724	0.0326988	0.0407979	0.0535332	0.0975219	0.0766861	0.200795	0.195853	0.0580458	0.249823	0.0450722	0.0418961	0.0656846	0.0934076	0.119389	0.11053	0.163783	0.0589648
O43252	PAPS1_HUMAN	PAPSS1	Bifunctional 3'-phosphoadenosine 5'-phosphosulfate synthase 1	unknown	0.995882	Cytosol	28	0.089077	0.0688167	0.157216	0.140308	0.121524	0.168346	0.130497	0.0696287	0.0809233	0.0388036	0.0555409	0.0673961	0.0998354	0.110695	0.124545	0.0487462	0.0682041	0.326887	0.046403	0.0965472	0.0643123	0.0970172	0.138331	0.127588	0.070173	0.0432928	0.29388
O43264	ZW10_HUMAN	ZW10	Centromere/kinetochore protein zw10 homolog	unknown	0.863926	Cytosol	42	0.0925494	0.109609	0.164066	0.178173	0.101097	0.0799472	0.0911375	0.0892942	0.0738367	0.0540694	0.0797076	0.112526	0.124365	0.107434	0.108153	0.0868728	0.111236	0.148383	0.0598153	0.127787	0.142352	0.12484	0.0842346	0.111377	0.0656499	0.0613324	0.15442
O43286	B4GT5_HUMAN	B4GALT5	Beta-1,4-galactosyltransferase 5	unknown	0.229246	unknown	5	0.109595	0.264524	0.165622	0.14463	0.0878167	0.0406239	0.0512091	0.0592239	0.0190629	0.00753998	0.329193	0.119229	0.188051	0.0583436	0.0896659	0.174213	0.0262246	0.00753998	0.00595025	0.507475	0.258191	0.00688851	0.00595025	0.148849	0.123526	0.00688851	0.00595025
O43290	SNUT1_HUMAN	SART1	U4/U6.U5 tri-snRNP-associated protein 1	Nucleus	1	Nucleus	57	0.0843963	0.0396	0.0620822	0.0637766	0.0559505	0.0576923	0.113826	0.274519	0.217456	0.0471459	0.0408459	0.0339289	0.053351	0.0490487	0.0502708	0.280136	0.337513	0.0492905	0.0456903	0.0477477	0.0594502	0.05233	0.0702329	0.0963436	0.323516	0.244555	0.0300056
O43292	GPAA1_HUMAN	GPAA1	Glycosylphosphatidylinositol anchor attachment 1 protein	ER	1	ER	14	0.127655	0.202641	0.226471	0.225041	0.145262	0.042647	0.0293285	0.00675487	0.00650053	0.103199	0.166858	0.222529	0.247287	0.110244	0.0271636	0.0113348	0.00840106	0.00840106	0.105612	0.288647	0.211122	0.17635	0.090093	0.0704262	0.00176634	0.00176634	0.00176634
O43293	DAPK3_HUMAN	DAPK3	Death-associated protein kinase 3	unknown	0.942163	Nucleus	12	0.0734021	0.070323	0.0687388	0.0716825	0.0493466	0.0555146	0.0822586	0.257354	0.281022	0.00955317	0.00762675	0.00503541	0.00579207	0.00623332	0.0805441	0.337385	0.441579	0.00955317	0.0077446	0.152671	0.0747842	0.00332124	0.00332124	0.11722	0.239098	0.284856	0.00414836
O43294	TGFI1_HUMAN	TGFB1I1	Transforming growth factor beta-1-induced transcript 1 protein	unknown	0.385824	unknown	13	0.0797357	0.0607014	0.0927438	0.0922092	0.0522752	0.106225	0.0973723	0.18985	0.1924	0.0278204	0.0552327	0.0250465	0.108047	0.0313286	0.188562	0.173236	0.158273	0.179692	0.0484645	0.084413	0.0706987	0.0361234	0.121556	0.104732	0.0970841	0.113685	0.0954764
O43299	AP5Z1_HUMAN	AP5Z1	AP-5 complex subunit zeta-1	unknown	0.887425	Nucleus	14	0.0859026	0.0966019	0.134036	0.0978337	0.0819675	0.057209	0.0956204	0.169969	0.197208	0.0440349	0.0929226	0.0318661	0.0421861	0.012597	0.10813	0.250979	0.29617	0.0807009	0.0454716	0.106697	0.0647	0.0988482	0.0985502	0.134601	0.187412	0.149151	0.0751865
O43301	HS12A_HUMAN	HSPA12A	Heat shock 70 kDa protein 12A	unknown	0.551806	unknown	18	0.143855	0.104294	0.117365	0.108252	0.0822827	0.0801233	0.0803842	0.124068	0.146223	0.0837881	0.109037	0.0310515	0.0341386	0.0605344	0.0766122	0.162085	0.235314	0.136704	0.116612	0.113733	0.0539698	0.075328	0.079872	0.0900522	0.0889525	0.131143	0.172865
O43303	CP110_HUMAN	CCP110	Centriolar coiled-coil protein of 110 kDa	unknown	0.897381	Nucleus	20	0.00563795	0.026086	0.0825284	0.0936229	0.0894162	0.0413619	0.094907	0.200206	0.237108	0.0148233	0.0322891	0.0594545	0.101662	0.077199	0.0148233	0.237761	0.328394	0.0656345	0.010703	0.0108888	0.0710409	0.0926157	0.117206	0.112039	0.258031	0.189442	0.0570227
O43306	ADCY6_HUMAN	ADCY6	Adenylate cyclase type 6	unknown	0.58155	unknown	12	0.109088	0.169955	0.155795	0.207979	0.110476	0.0296972	0.0377861	0.014013	0.0599926	0.0172585	0.195015	0.179179	0.0309961	0.0309961	0.0172585	0.0195565	0.0172585	0.0172585	0.0906299	0.329476	0.250271	0.168553	0.00693626	0.110004	0.00693626	0.00437694	0.00437694
O43310	CTIF_HUMAN	CTIF	CBP80/20-dependent translation initiation factor	unknown	0.807702	unknown	17	0.0575271	0.0542269	0.0885603	0.0683072	0.0770253	0.0929604	0.0918389	0.18234	0.265058	0.0164467	0.0462308	0.0419882	0.0738689	0.0184095	0.0710398	0.190905	0.326537	0.107201	0.0299953	0.080256	0.0452497	0.0639376	0.110931	0.0914691	0.212901	0.225545	0.113689
O43314	VIP2_HUMAN	PPIP5K2	Inositol hexakisphosphate and diphosphoinositol-pentakisphosphate kinase 2	unknown	0.922155	Nucleus	20	0.081623	0.0406112	0.076641	0.0736667	0.0625301	0.0835098	0.0945818	0.184353	0.257849	0.0132558	0.0123783	0.0123783	0.0632878	0.0132558	0.0132558	0.253353	0.341301	0.0749772	0.055112	0.052905	0.0495173	0.0870057	0.00772355	0.0929465	0.231876	0.230094	0.106349
O43318	M3K7_HUMAN	MAP3K7	Mitogen-activated protein kinase kinase kinase 7	unknown	0.972545	Nucleus	17	0.068022	0.063483	0.082544	0.0886566	0.075883	0.070742	0.112087	0.185047	0.195556	0.0310158	0.048337	0.0196968	0.0167426	0.0196968	0.102881	0.232603	0.314693	0.085981	0.0448769	0.0934864	0.0339725	0.0394962	0.061979	0.106767	0.215474	0.2149	0.0851295
O43324	MCA3_HUMAN	EEF1E1	Eukaryotic translation elongation factor 1 epsilon-1	unknown	0.870298	Cytosol	9	0.0758335	0.102699	0.157739	0.132319	0.13501	0.0828435	0.0940284	0.0883313	0.0959557	0.020884	0.00476188	0.0880398	0.146174	0.124828	0.0423021	0.00476188	0.129172	0.295553	0.05485	0.129643	0.0880265	0.108053	0.0748552	0.0846577	0.0750343	0.0250617	0.145273
O43347	MSI1H_HUMAN	MSI1	RNA-binding protein Musashi homolog 1	unknown	0.980866	Nucleus	10	0.0913567	0.0570305	0.0778773	0.091979	0.0658532	0.0625435	0.0888146	0.232226	0.249145	0.0393338	0.0418342	0.0571095	0.0873652	0.0805054	0.0989033	0.269231	0.23283	0.0531187	0.016092	0.0506247	0.0652424	0.0681416	0.10839	0.111068	0.274121	0.281459	0.0429042
O43353	RIPK2_HUMAN	RIPK2	Receptor-interacting serine/threonine-protein kinase 2	unknown	0.976435	Cytosol	13	0.111279	0.0776074	0.137212	0.133593	0.0967745	0.104437	0.138189	0.101544	0.0965225	0.0474819	0.0645099	0.080781	0.127387	0.0407461	0.105918	0.1175	0.117056	0.217609	0.0280628	0.134911	0.0871196	0.114156	0.124106	0.123834	0.0962574	0.0769594	0.186192
O43374	RASL2_HUMAN	RASA4	Ras GTPase-activating protein 4	unknown	0.96258	Nucleus	24	0.069576	0.0436408	0.099207	0.0818644	0.0615216	0.075959	0.0664656	0.191102	0.29047	0.024674	0.0182347	0.0173041	0.0182347	0.0163649	0.0675232	0.262919	0.380342	0.0506033	0.0126943	0.0799513	0.0363378	0.0126262	0.0493618	0.0517075	0.20307	0.255353	0.0974915
O43379	WDR62_HUMAN	WDR62	WD repeat-containing protein 62	unknown	0.959958	Cytosol	16	0.0622525	0.0572412	0.121638	0.105886	0.08364	0.151609	0.138126	0.118292	0.142137	0.0116224	0.0116693	0.0116693	0.106318	0.113147	0.213339	0.106059	0.162509	0.256916	0.00976612	0.108722	0.0628929	0.094109	0.120245	0.134566	0.0937256	0.100162	0.241453
O43390	HNRPR_HUMAN	HNRNPR	Heterogeneous nuclear ribonucleoprotein R	unknown	0.946616	Nucleus	31	0.343621	0.0334517	0.0414926	0.0640139	0.0559885	0.0835575	0.101102	0.14391	0.0766273	0.211321	0.0652912	0.0409455	0.0953643	0.0966442	0.0761685	0.190156	0.114347	0.0355747	0.232952	0.038155	0.0647315	0.0658006	0.0710197	0.159472	0.131389	0.102293	0.0334291
O43395	PRPF3_HUMAN	PRPF3	U4/U6 small nuclear ribonucleoprotein Prp3	Nucleus	1	Nucleus	29	0.134951	0.0411403	0.0596767	0.0749288	0.0738143	0.0761454	0.108393	0.223832	0.189319	0.0467844	0.0472027	0.047874	0.0430104	0.0739456	0.0650582	0.249204	0.268566	0.0712448	0.0600472	0.0547367	0.0437966	0.0730526	0.0874542	0.114234	0.265661	0.203988	0.0441704
O43396	TXNL1_HUMAN	TXNL1	Thioredoxin-like protein 1	Proteasome	1	Proteasome	14	0.0598582	0.0539982	0.118145	0.124502	0.0708527	0.0807411	0.108778	0.164194	0.208464	0.0203173	0.0411425	0.0564328	0.0839927	0.0742377	0.0920357	0.161078	0.267147	0.170289	0.0206606	0.0813203	0.0504242	0.0932272	0.12625	0.114826	0.162812	0.187417	0.150468
O43399	TPD54_HUMAN	TPD52L2	Tumor protein D54	unknown	0.989587	Cytosol	13	0.0615334	0.0665109	0.147992	0.156424	0.0816445	0.118103	0.172435	0.100221	0.0589066	0.0316247	0.0778754	0.0999256	0.099387	0.0680625	0.105213	0.100834	0.0552019	0.301869	0.0324115	0.132058	0.120554	0.115993	0.0936998	0.149771	0.1153	0.0378077	0.172937
O43402	EMC8_HUMAN	EMC8	ER membrane protein complex subunit 8	ER	1	ER	14	0.103127	0.19272	0.261366	0.276934	0.133451	0.0306986	0.00751192	0.00707948	0.00323549	0.132203	0.18757	0.252061	0.168645	0.144286	0.0464647	0.0334888	0.00789059	0.00789059	0.101762	0.251295	0.301739	0.17689	0.0824414	0.0703426	0.00494463	0.00179872	0.00179872
O43414	ERI3_HUMAN	ERI3	ERI1 exoribonuclease 3	unknown	0.892212	Nucleus	8	0.0917856	0.0789604	0.0722789	0.0788502	0.0840647	0.094968	0.07954	0.176945	0.189365	0.0360825	0.0392982	0.0517025	0.0702935	0.0589526	0.0742716	0.223831	0.267719	0.0599615	0.0503079	0.0798475	0.0398409	0.053092	0.0649628	0.10958	0.163884	0.239263	0.100731
O43422	P52K_HUMAN	THAP12	52 kDa repressor of the inhibitor of the protein kinase	unknown	0.47312	unknown	21	0.320773	0.038678	0.0357196	0.0473045	0.0535313	0.00296267	0.0515897	0.179107	0.249346	0.225238	0.0196424	0.0109788	0.0109788	0.0109788	0.0109788	0.278442	0.359676	0.0276493	0.124736	0.0110385	0.0110385	0.0110385	0.0110385	0.109825	0.140094	0.380897	0.0110385
O43426	SYNJ1_HUMAN	SYNJ1	Synaptojanin-1	unknown	0.945171	Nucleus	29	0.0602274	0.0480354	0.0875256	0.0983726	0.0896209	0.100941	0.116564	0.168665	0.211255	0.0136967	0.0279472	0.05409	0.0892049	0.0799844	0.0853786	0.205514	0.283168	0.0279472	0.0255766	0.0709228	0.0182138	0.0790498	0.083009	0.186273	0.209225	0.221335	0.00948881
O43427	FIBP_HUMAN	FIBP	Acidic fibroblast growth factor intracellular-binding protein	unknown	0.401654	unknown	9	0.131228	0.111764	0.136147	0.126483	0.0810595	0.0802225	0.0783146	0.118806	0.158765	0.0677111	0.075325	0.0117499	0.0117499	0.0117499	0.127682	0.17901	0.23018	0.196815	0.0643006	0.184203	0.0765423	0.0571959	0.0756417	0.123471	0.112199	0.128691	0.267363
O43432	IF4G3_HUMAN	EIF4G3	Eukaryotic translation initiation factor 4 gamma 3	unknown	0.972962	Nucleus	35	0.05543	0.0614289	0.0752142	0.0825471	0.076246	0.0869947	0.0985394	0.194693	0.249127	0.0170558	0.0201311	0.019859	0.0204181	0.0628676	0.0156296	0.272446	0.369555	0.062948	0.00753363	0.0118243	0.0094451	0.0730027	0.0118243	0.131225	0.299426	0.23994	0.00824331
O43447	PPIH_HUMAN	PPIH	Peptidyl-prolyl cis-trans isomerase H	unknown	0.909538	Cytosol	11	0.120963	0.0708435	0.117366	0.0981737	0.0884473	0.108696	0.119237	0.143322	0.121545	0.0492249	0.0635491	0.0734626	0.0938576	0.0853971	0.0951043	0.156756	0.120925	0.229956	0.0596816	0.0820182	0.0585475	0.121131	0.117251	0.11451	0.135684	0.0796506	0.22481
O43462	MBTP2_HUMAN	MBTPS2	Membrane-bound transcription factor site-2 protease	unknown	0.742409	Golgi	3	0.156121	0.417157	0.204407	0.150621	0.065652	0.00233618	0.00233618	0.00233618	0.00233618	0.110981	0.53201	0.189324	0.0908064	0.0153758	0.0153758	0.0153758	0.0153758	0.0153758	0.211179	0.500157	0.14309	0.00722008	0.00602578	0.00602578	0.00602578	0.00602578	0.00602578
O43464	HTRA2_HUMAN	HTRA2	Serine protease HTRA2, mitochondrial	unknown	0.985018	Mitochondrion	15	0.306501	0.513714	0.1215	0.00282779	0.00071528	0.00071528	0.00101028	0.00071528	0.00071528	0.396163	0.541987	0.0151643	0.00485365	0.00485365	0.00485365	0.00485365	0.00485365	0.00744235	0.533852	0.303123	0.0903227	0.00144208	0.00144208	0.00144208	0.00144208	0.00144208	0.00225084
O43482	MS18B_HUMAN	OIP5	Protein Mis18-beta	unknown	0.948173	Cytosol	3	0.258365	0.0768679	0.118683	0.104316	0.0477171	0.113986	0.104009	0.0719541	0.0600134	0.112948	0.010751	0.0899314	0.102659	0.108139	0.190089	0.0836896	0.0825816	0.250234	0.15334	0.0815021	0.0592638	0.0671656	0.138599	0.119791	0.0865339	0.0697065	0.244423
O43488	ARK72_HUMAN	AKR7A2	Aflatoxin B1 aldehyde reductase member 2	unknown	0.98889	Cytosol	10	0.118433	0.154429	0.192296	0.117328	0.111097	0.0909785	0.0966559	0.0515608	0.0391352	0.0439423	0.0959813	0.0747179	0.0718585	0.0614396	0.115629	0.0370827	0.0286596	0.438164	0.0693827	0.135617	0.0561023	0.0691881	0.0841166	0.0978242	0.0351062	0.023961	0.308835
O43491	E41L2_HUMAN	EPB41L2	Band 4.1-like protein 2	unknown	0.69921	PM	65	0.194227	0.247976	0.241117	0.175032	0.0591478	0.018507	0.0162891	0.00795523	0.00651465	0.228482	0.250156	0.167468	0.102394	0.0832763	0.0176049	0.0171702	0.0161086	0.0372021	0.271882	0.244866	0.217488	0.100285	0.0305308	0.0309062	0.00321284	0.00314362	0.0110946
O43493	TGON2_HUMAN	TGOLN2	Trans-Golgi network integral membrane protein 2	unknown	0.815164	Endosome	28	0.0372176	0.134796	0.17431	0.181133	0.0803914	0.0900816	0.145607	0.0943284	0.0229847	0.0198067	0.109368	0.224166	0.179066	0.197882	0.06843	0.101013	0.0123423	0.00887134	0.028384	0.134626	0.185373	0.180447	0.162234	0.154836	0.0621078	0.0314915	0.0229685
O43502	RA51C_HUMAN	RAD51C	DNA repair protein RAD51 homolog 3	unknown	0.844205	Nucleus	9	0.0871511	0.0608601	0.0927316	0.087014	0.0735137	0.0922136	0.099399	0.178311	0.203169	0.0348716	0.0306211	0.0081695	0.0081695	0.0081695	0.116135	0.29212	0.310799	0.14974	0.0117755	0.0822419	0.0117755	0.00851441	0.00851441	0.0602922	0.162474	0.409186	0.131866
O43504	LTOR5_HUMAN	LAMTOR5	Ragulator complex protein LAMTOR5	unknown	0.404893	unknown	4	0.0889028	0.279173	0.272987	0.224366	0.0385199	0.0335903	0.013304	0.0163882	0.0102527	0.0649593	0.289629	0.252958	0.103538	0.028427	0.0299893	0.0214102	0.00599623	0.0876885	0.0508313	0.361029	0.403637	0.124062	0.0022542	0.036889	0.0280791	0.0022542	0.0195515
O43505	B4GA1_HUMAN	B4GAT1	Beta-1,4-glucuronyltransferase 1	unknown	0.424294	unknown	10	0.127433	0.344207	0.231233	0.181139	0.0528731	0.00354804	0.00302484	0.00302484	0.00302484	0.221052	0.384241	0.245026	0.103677	0.0232648	0.0154019	0.0154019	0.0154019	0.0154019	0.203989	0.397539	0.202913	0.120942	0.0102404	0.0102404	0.00551551	0.00551551	0.00551551
O43513	MED7_HUMAN	MED7	Mediator of RNA polymerase II transcription subunit 7	unknown	0.58184	unknown	4	0.0873899	0.00572262	0.0577382	0.00572262	0.00572262	0.00572262	0.00572262	0.295364	0.248064	0.0168061	0.0168061	0.0168061	0.0168061	0.0168061	0.0168061	0.439646	0.371008	0.0168061	0.0564818	0.0683821	0.0281546	0.0598715	0.104437	0.129393	0.156165	0.345267	0.0518482
O43516	WIPF1_HUMAN	WIPF1	WAS/WASL-interacting protein family member 1	unknown	0.954351	Nucleus	8	0.0487734	0.0424397	0.0581844	0.0681384	0.0637542	0.086007	0.140201	0.247029	0.233403	0.0279036	0.0615182	0.0688306	0.0867322	0.0978729	0.0719078	0.253024	0.313259	0.0658011	0.0285248	0.0385889	0.0806403	0.0902247	0.0759372	0.105618	0.24369	0.203936	0.0545225
O43524	FOXO3_HUMAN	FOXO3	Forkhead box protein O3	unknown	0.201058	unknown	5	0.349005	0.0811159	0.0489518	0.109053	0.100352	0.00399045	0.0649205	0.0906342	0.151977	0.017816	0.017816	0.017816	0.017816	0.017816	0.145687	0.112254	0.385266	0.267712	0.0888906	0.0108499	0.0108499	0.0108499	0.0108499	0.0108499	0.117789	0.375135	0.363937
O43542	XRCC3_HUMAN	XRCC3	DNA repair protein XRCC3	unknown	0.950517	Nucleus	11	0.108616	0.0597017	0.0805046	0.0988804	0.0678878	0.0776463	0.0885422	0.179532	0.238232	0.0662527	0.0593444	0.0512005	0.0602056	0.012176	0.0907067	0.217036	0.295634	0.0897897	0.0460452	0.0830642	0.0592163	0.0781454	0.0888888	0.115087	0.179378	0.254533	0.105792
O43556	SGCE_HUMAN	SGCE	Epsilon-sarcoglycan	unknown	0.632988	Endosome	7	0.0822097	0.131109	0.149377	0.159749	0.149945	0.0493189	0.0186521	0.0093287	0.109233	0.0293507	0.110262	0.224923	0.207427	0.234141	0.0666062	0.0560295	0.0106887	0.0106887	0.0731318	0.20768	0.2111	0.210112	0.159928	0.110039	0.00463582	0.0205838	0.00463582
O43561	LAT_HUMAN	LAT	Linker for activation of T-cells family member 1	unknown	0.771734	PM	1	0.11883	0.147436	0.19261	0.206945	0.191295	0.00326071	0.133102	0.00326071	0.00326071	0.224809	0.223858	0.120988	0.222391	0.163192	0.0111904	0.0111904	0.0111904	0.0111904	0.173517	0.318289	0.257028	0.0809067	0.094028	0.0606006	0.00521021	0.00521021	0.00521021
O43567	RNF13_HUMAN	RNF13	E3 ubiquitin-protein ligase RNF13	unknown	0.921917	ER	5	0.0794371	0.263007	0.286141	0.238246	0.108486	0.0344396	0.00708272	0.00216828	0.00216828	0.0615249	0.347735	0.093217	0.186471	0.0804556	0.061674	0.0406892	0.0636593	0.0645734	0.00902567	0.188913	0.357544	0.133005	0.00902567	0.00902567	0.00902567	0.00902567	0.064
O43570	CAH12_HUMAN	CA12	Carbonic anhydrase 12	unknown	0.505426	unknown	7	0.105983	0.201721	0.229802	0.169104	0.106724	0.0409022	0.0714741	0.0188542	0.0195481	0.169461	0.28023	0.267169	0.131872	0.00805603	0.00588197	0.00805603	0.00420728	0.00420728	0.226096	0.252163	0.222145	0.0724066	0.00291311	0.120938	0.00291311	0.00291311	0.00291311
O43572	AKA10_HUMAN	AKAP10	A-kinase anchor protein 10, mitochondrial	unknown	0.952318	Nucleus	14	0.0607045	0.00491587	0.097659	0.108763	0.0598534	0.0976202	0.0786451	0.204958	0.240564	0.0140026	0.0324358	0.0140026	0.0140026	0.0140026	0.126411	0.298796	0.307714	0.0795293	0.0116738	0.0789992	0.0321475	0.0393556	0.0126013	0.11504	0.213263	0.26255	0.0126013
O43583	DENR_HUMAN	DENR	Density-regulated protein	unknown	0.689047	unknown	11	0.183441	0.0848223	0.100376	0.106173	0.0700899	0.0621939	0.0966228	0.160725	0.120288	0.131479	0.0798504	0.0757253	0.0894886	0.0485174	0.0433008	0.140876	0.0976123	0.229859	0.146822	0.062236	0.0919317	0.0987566	0.0785402	0.0691591	0.164849	0.0805171	0.0801687
O43592	XPOT_HUMAN	XPOT	Exportin-T	Cytosol	1	Cytosol	27	0.114229	0.0748798	0.149747	0.137142	0.0973674	0.135474	0.129294	0.0706201	0.0678944	0.0342375	0.0610292	0.087847	0.091192	0.0907762	0.159621	0.066245	0.0543445	0.331747	0.0297256	0.124368	0.0592624	0.0620017	0.0986262	0.118399	0.0423638	0.0290313	0.361307
O43598	DNPH1_HUMAN	DNPH1	2'-deoxynucleoside 5'-phosphate N-hydrolase 1	Cytosol	1	Cytosol	6	0.118266	0.0722836	0.178221	0.133232	0.118844	0.122698	0.124683	0.0699042	0.0776818	0.0109218	0.0109218	0.0109218	0.0357713	0.0500998	0.236574	0.0242988	0.00699334	0.445187	0.00378647	0.121444	0.0918258	0.00488974	0.00381503	0.115397	0.00488974	0.00378647	0.574665
O43615	TIM44_HUMAN	TIMM44	Mitochondrial import inner membrane translocase subunit TIM44	Mitochondrion	1	Mitochondrion	37	0.353587	0.500054	0.135425	0.00377177	0.000722196	0.000683836	0.000722196	0.000683836	0.000722196	0.334689	0.593746	0.00790373	0.00393992	0.00393992	0.00429934	0.00429934	0.00429934	0.00393992	0.562473	0.3803	0.0606616	0.00226974	0.00199314	0.00199314	0.00226974	0.00226974	0.00199314
O43617	TPPC3_HUMAN	TRAPPC3	Trafficking protein particle complex subunit 3	unknown	0.978862	Cytosol	7	0.0873041	0.0771659	0.156327	0.164302	0.128413	0.0784349	0.113	0.110552	0.0779284	0.051272	0.0476381	0.117227	0.0817072	0.0906316	0.121756	0.0891426	0.086683	0.244785	0.0715517	0.0868624	0.112316	0.122134	0.0990578	0.147226	0.0934031	0.0439477	0.163967
O43633	CHM2A_HUMAN	CHMP2A	Charged multivesicular body protein 2a	unknown	0.219481	unknown	5	0.0931129	0.0914988	0.135429	0.176161	0.165389	0.085242	0.084018	0.0755288	0.0722696	0.188382	0.0750626	0.169682	0.00744391	0.155021	0.00744391	0.00744391	0.0832909	0.0947335	0.0980981	0.121662	0.410029	0.109488	0.00226371	0.0795743	0.13166	0.00226371	0.0405195
O43638	FOXS1_HUMAN	FOXS1	Forkhead box protein S1	unknown	0.984881	Nucleus	1	0.199916	0.0614187	0.0725631	0.072664	0.0489247	0.0724913	0.0859801	0.196033	0.190009	0.110297	0.065211	0.0642654	0.108222	0.0985775	0.0657201	0.18133	0.216341	0.0900369	0.138484	0.0794855	0.0740144	0.0829081	0.105302	0.12082	0.208108	0.140715	0.0501622
O43639	NCK2_HUMAN	NCK2	Cytoplasmic protein NCK2	unknown	0.409691	unknown	12	0.0812985	0.0877686	0.107829	0.111031	0.0807699	0.0751878	0.0886446	0.161647	0.167064	0.0613115	0.0782741	0.0839604	0.0896076	0.108843	0.106401	0.154262	0.169808	0.136243	0.0716789	0.108178	0.114629	0.0919144	0.0943725	0.104069	0.144263	0.128497	0.139051
O43657	TSN6_HUMAN	TSPAN6	Tetraspanin-6	unknown	0.857114	Endosome	8	0.0732077	0.158079	0.179448	0.235898	0.140962	0.0906738	0.0914949	0.0385244	0.0185704	0.0561703	0.130696	0.231314	0.252961	0.189264	0.074481	0.0697606	0.0065847	0.0065847	0.0420645	0.245483	0.134701	0.208807	0.15148	0.125013	0.00931441	0.00931441	0.00791983
O43660	PLRG1_HUMAN	PLRG1	Pleiotropic regulator 1	Nucleus	1	Nucleus	32	0.0954813	0.0328248	0.0545733	0.0478632	0.0695187	0.0633547	0.0997675	0.23332	0.282279	0.0516962	0.0366742	0.0452836	0.0724632	0.0682656	0.0656141	0.281101	0.304082	0.0468154	0.0690018	0.0474883	0.0472245	0.0662664	0.071859	0.12592	0.2558	0.260819	0.0480152
O43663	PRC1_HUMAN	PRC1	Protein regulator of cytokinesis 1	unknown	0.939684	Nucleus	23	0.106974	0.0774023	0.0781692	0.0903825	0.071122	0.0600657	0.0789311	0.196848	0.239097	0.0711794	0.0755252	0.0505711	0.0650741	0.0376156	0.062347	0.238028	0.275018	0.042992	0.0788825	0.0619702	0.0668626	0.0679355	0.0830524	0.0967876	0.234363	0.271452	0.0428698
O43665	RGS10_HUMAN	RGS10	Regulator of G-protein signaling 10	Cytosol	1	Cytosol	8	0.132138	0.0832373	0.123489	0.105523	0.0667824	0.0832983	0.122278	0.122952	0.117204	0.0170793	0.074125	0.0762054	0.105915	0.085611	0.133529	0.146376	0.0953179	0.255949	0.025692	0.137297	0.0675525	0.0560082	0.00476719	0.128064	0.0857202	0.149181	0.265192
O43670	ZN207_HUMAN	ZNF207	BUB3-interacting and GLEBS motif-containing protein ZNF207	unknown	0.931939	Nucleus	12	0.0800522	0.0273169	0.0713091	0.0578755	0.077244	0.0998778	0.123628	0.209027	0.231091	0.0365085	0.0487451	0.0411059	0.0614238	0.076433	0.18094	0.25412	0.254991	0.0877393	0.0447899	0.061345	0.057148	0.0596239	0.0623611	0.125591	0.189099	0.244841	0.0581477
O43674	NDUB5_HUMAN	NDUFB5	NADH dehydrogenase [ubiquinone] 1 beta subcomplex subunit 5, mitochondrial	unknown	0.982752	Mitochondrion	6	0.324718	0.538517	0.110433	0.0013032	0.000598583	0.000598583	0.000598583	0.000598583	0.000598583	0.297193	0.61814	0.00711911	0.00599161	0.00599161	0.00599161	0.00599161	0.00599161	0.00599161	0.570322	0.320328	0.0973787	0.00267111	0.00267111	0.00267111	0.00267111	0.00267111	0.00267111
O43676	NDUB3_HUMAN	NDUFB3	NADH dehydrogenase [ubiquinone] 1 beta subcomplex subunit 3	Mitochondrion	1	Mitochondrion	5	0.316387	0.551535	0.0956106	0.018991	0.000248989	0.000248989	0.000248989	0.000248989	0.000248989	0.383439	0.540429	0.00563104	0.00439926	0.00439926	0.00439926	0.00439926	0.00439926	0.00439926	0.642529	0.296746	0.123343	0.00147621	0.00147621	0.00147621	0.00147621	0.00147621	0.00147621
O43678	NDUA2_HUMAN	NDUFA2	NADH dehydrogenase [ubiquinone] 1 alpha subcomplex subunit 2	Mitochondrion	1	Mitochondrion	9	0.27172	0.532362	0.11948	0.012085	0.000957783	0.000957783	0.000957783	0.000957783	0.000957783	0.320812	0.623767	0.0231092	0.00326281	0.00326281	0.00326281	0.00326281	0.00326281	0.00698166	0.447846	0.373205	0.126821	0.00125479	0.00125479	0.0188803	0.00125479	0.00125479	0.00125479
O43681	GET3_HUMAN	GET3	ATPase GET3	unknown	0.939279	Cytosol	13	0.111213	0.103064	0.158713	0.189254	0.093795	0.09904	0.0681745	0.0593654	0.0440362	0.0476581	0.0924481	0.0520049	0.0186907	0.0228666	0.18568	0.0460477	0.0436392	0.288977	0.0494104	0.170754	0.113895	0.0961101	0.0131858	0.125245	0.0131858	0.0151501	0.326731
O43683	BUB1_HUMAN	BUB1	Mitotic checkpoint serine/threonine-protein kinase BUB1	unknown	0.83022	unknown	21	0.0871205	0.0546202	0.0838478	0.0877145	0.0873858	0.0779771	0.12556	0.182847	0.18508	0.0681836	0.0586838	0.0798699	0.0904082	0.0960634	0.0642388	0.184263	0.235864	0.093536	0.0935295	0.0781342	0.0579196	0.0948704	0.102832	0.111591	0.175371	0.126018	0.11559
O43684	BUB3_HUMAN	BUB3	Mitotic checkpoint protein BUB3	unknown	0.932468	Nucleus	16	0.102884	0.0524936	0.0795191	0.0890338	0.0709146	0.0685555	0.086374	0.207059	0.223827	0.0572835	0.0489034	0.0480532	0.071404	0.0989141	0.0741454	0.218509	0.249045	0.0826558	0.0623342	0.0628877	0.0748961	0.0769474	0.0882492	0.121541	0.234254	0.178291	0.0587416
O43688	PLPP2_HUMAN	PLPP2	Phospholipid phosphatase 2	unknown	0.428124	unknown	6	0.0241388	0.0447032	0.215788	0.283273	0.141711	0.0770722	0.0803143	0.02051	0.018144	0.125108	0.0784466	0.272882	0.194301	0.227472	0.00764288	0.00764288	0.00764288	0.00764288	0.0497233	0.0807025	0.0625709	0.302402	0.240674	0.185246	0.00400203	0.00400203	0.00400203
O43707	ACTN4_HUMAN	ACTN4	Alpha-actinin-4	unknown	0.98579	Cytosol	57	0.168814	0.148048	0.163564	0.114297	0.0754411	0.10947	0.0967056	0.0422589	0.0344423	0.0756613	0.108233	0.0654391	0.0833182	0.0483154	0.116029	0.0377696	0.0275398	0.317089	0.0883645	0.138911	0.0865401	0.0785443	0.047206	0.110931	0.0308673	0.0176183	0.330661
O43708	MAAI_HUMAN	GSTZ1	Maleylacetoacetate isomerase	unknown	0.174155	unknown	11	0.2992	0.442674	0.111822	0.0453447	0.0214534	0.038317	0.0255031	0.0173517	0.0172257	0.203637	0.383985	0.0660096	0.0168911	0.0190399	0.0654755	0.012652	0.0114265	0.143249	0.276755	0.210087	0.0903696	0.0261973	0.0101206	0.0665143	0.00541321	0.00446758	0.208335
O43709	BUD23_HUMAN	BUD23	Probable 18S rRNA (guanine-N(7))-methyltransferase	unknown	0.617965	Ribosome 60S	7	0.0692965	0.0611292	0.10017	0.0913009	0.0782501	0.08598	0.0975705	0.206401	0.196784	0.0425001	0.00624417	0.0706551	0.0662642	0.0341713	0.00624417	0.235026	0.305921	0.0713995	0.0501527	0.00544195	0.102084	0.121647	0.00544195	0.0706331	0.217319	0.142943	0.0972381
O43715	TRIA1_HUMAN	TRIAP1	TP53-regulated inhibitor of apoptosis 1	unknown	0.26829	unknown	5	0.336662	0.352698	0.255226	0.0160675	0.00191788	0.00191788	0.004621	0.00191788	0.00191788	0.1945	0.672094	0.0159005	0.00660776	0.00660776	0.00660776	0.00660776	0.00660776	0.0436053	0.234439	0.562722	0.170286	0.00605882	0.00605882	0.00605882	0.00605882	0.00605882	0.00605882
O43716	GATC_HUMAN	GATC	Glutamyl-tRNA(Gln) amidotransferase subunit C, mitochondrial	unknown	0.960574	unknown	6	0.349605	0.494656	0.143081	0.00227047	0.00150316	0.00150316	0.00150316	0.00150316	0.00150316	0.31958	0.617157	0.0358548	0.0082053	0.0082053	0.0082053	0.0082053	0.0082053	0.0082053	0.410555	0.465091	0.164632	0.0051175	0.0051175	0.0051175	0.0051175	0.0051175	0.0051175
O43719	HTSF1_HUMAN	HTATSF1	HIV Tat-specific factor 1	unknown	0.597228	unknown	21	0.0590899	0.0429704	0.0928614	0.104123	0.0940275	0.0712773	0.114024	0.233105	0.204233	0.0289496	0.0455376	0.0656278	0.0930982	0.0781289	0.0813727	0.205287	0.242072	0.144853	0.0351656	0.0685572	0.0653772	0.102909	0.0797147	0.12808	0.208347	0.178214	0.0958306
O43731	ERD23_HUMAN	KDELR3	ER lumen protein-retaining receptor 3	unknown	0.868002	Golgi	5	0.136482	0.429256	0.188435	0.126097	0.0661464	0.00282002	0.0244743	0.01266	0.00282002	0.188776	0.389445	0.179256	0.0179153	0.0671028	0.0115123	0.0514209	0.0115123	0.0115123	0.166791	0.424636	0.240723	0.0316502	0.00530252	0.0480205	0.0118403	0.00530252	0.00530252
O43739	CYH3_HUMAN	CYTH3	Cytohesin-3	unknown	0.666485	unknown	6	0.0891619	0.057092	0.0948154	0.122667	0.099339	0.102692	0.122948	0.157452	0.160633	0.0442249	0.0662658	0.0740536	0.100609	0.0814087	0.140185	0.134825	0.174683	0.192399	0.0588435	0.123312	0.0745146	0.103237	0.110662	0.125521	0.125698	0.101046	0.183445
O43741	AAKB2_HUMAN	PRKAB2	5'-AMP-activated protein kinase subunit beta-2	unknown	0.545093	unknown	10	0.0797378	0.0734421	0.118826	0.112826	0.092883	0.115744	0.0983447	0.127746	0.162066	0.0381345	0.0223493	0.0223493	0.0223493	0.0223493	0.12695	0.107496	0.124692	0.257549	0.012844	0.114927	0.107521	0.00981571	0.00981571	0.012844	0.012844	0.0973248	0.12122
O43747	AP1G1_HUMAN	AP1G1	AP-1 complex subunit gamma-1	unknown	0.470545	unknown	37	0.0340138	0.0661247	0.128307	0.177569	0.16751	0.0837334	0.115458	0.100838	0.0697657	0.0253957	0.0348091	0.125319	0.145747	0.164317	0.119797	0.138751	0.149936	0.0369226	0.0258816	0.095018	0.111516	0.153234	0.105348	0.175301	0.104278	0.0770183	0.015028
O43752	STX6_HUMAN	STX6	Syntaxin-6	unknown	0.869354	Endosome	12	0.0392855	0.113451	0.169605	0.241193	0.135907	0.0834134	0.0959614	0.0780703	0.0237579	0.00794354	0.111823	0.193599	0.257492	0.198226	0.0394731	0.0433785	0.00794354	0.00635271	0.0104144	0.162562	0.204765	0.195816	0.191664	0.181455	0.0657932	0.00228301	0.00228301
O43759	SNG1_HUMAN	SYNGR1	Synaptogyrin-1	unknown	0.642873	Endosome	2	0.0387859	0.102018	0.159669	0.188983	0.14205	0.0678974	0.122445	0.113274	0.064878	0.0244046	0.0854213	0.157536	0.15792	0.171787	0.0582342	0.160098	0.113895	0.0707043	0.0393278	0.133876	0.122264	0.151336	0.116595	0.163501	0.113399	0.100717	0.0589847
O43760	SNG2_HUMAN	SYNGR2	Synaptogyrin-2	unknown	0.919459	Endosome	5	0.0219577	0.0672613	0.137366	0.277781	0.190989	0.0569016	0.0782673	0.095185	0.0368453	0.0264243	0.0979351	0.205775	0.222149	0.208893	0.0259188	0.128135	0.0787663	0.00692123	0.0181493	0.113155	0.207251	0.214395	0.160824	0.105822	0.0933577	0.0124235	0.00436372
O43761	SNG3_HUMAN	SYNGR3	Synaptogyrin-3	unknown	0.775364	Endosome	4	0.045858	0.10217	0.129142	0.166141	0.167702	0.0727057	0.134391	0.104572	0.0676527	0.034283	0.0748478	0.162248	0.152236	0.215873	0.0745971	0.112513	0.0910528	0.0728794	0.0378449	0.107715	0.149305	0.171649	0.141324	0.134498	0.115147	0.066069	0.057871
O43765	SGTA_HUMAN	SGTA	Small glutamine-rich tetratricopeptide repeat-containing protein alpha	Cytosol	1	Cytosol	16	0.0821448	0.0664565	0.137755	0.144632	0.105745	0.132149	0.152685	0.0769084	0.0526433	0.0285605	0.063813	0.0704241	0.087997	0.10218	0.184676	0.052504	0.0242725	0.364356	0.0250918	0.0764393	0.0658479	0.0836678	0.132062	0.137123	0.0537326	0.0321894	0.315414
O43766	LIAS_HUMAN	LIAS	Lipoyl synthase, mitochondrial	unknown	0.981369	Mitochondrion	9	0.295132	0.522748	0.12716	0.00280039	0.00254982	0.00254982	0.00254982	0.00254982	0.00254982	0.37488	0.559368	0.010414	0.010414	0.010414	0.010414	0.010414	0.010414	0.010414	0.495572	0.442318	0.00861768	0.00498021	0.00498021	0.00498021	0.00498021	0.00498021	0.00498021
O43768	ENSA_HUMAN	ENSA	Alpha-endosulfine	unknown	0.956424	Cytosol	11	0.0880113	0.0587173	0.086622	0.0807447	0.0724429	0.18662	0.177726	0.108083	0.121648	0.0312772	0.057421	0.0656578	0.0601752	0.101475	0.106642	0.108425	0.0753637	0.373065	0.0341183	0.0633863	0.113359	0.0909526	0.090673	0.136032	0.128855	0.105222	0.218861
O43776	SYNC_HUMAN	NARS1	Asparagine--tRNA ligase, cytoplasmic	unknown	0.986692	Cytosol	34	0.0939781	0.0695263	0.150198	0.129358	0.0726067	0.11327	0.105566	0.102489	0.119102	0.0330462	0.0681572	0.0562308	0.0791583	0.0515256	0.108448	0.0692459	0.118235	0.281401	0.0423816	0.0905396	0.0619844	0.0731945	0.0829699	0.126542	0.0781787	0.058754	0.298078
O43791	SPOP_HUMAN	SPOP	Speckle-type POZ protein	unknown	0.510925	unknown	4	0.352427	0.00457634	0.101735	0.00457634	0.00457634	0.00457634	0.125321	0.162954	0.197936	0.0149081	0.0149081	0.0149081	0.0149081	0.0149081	0.211666	0.322389	0.34166	0.0838006	0.307885	0.148126	0.00932278	0.00932278	0.00932278	0.120564	0.241048	0.305037	0.00932278
O43795	MYO1B_HUMAN	MYO1B	Unconventional myosin-Ib	unknown	0.750611	Golgi	44	0.207272	0.272196	0.226192	0.135043	0.0448549	0.0249127	0.0239404	0.0238281	0.0250108	0.177362	0.264407	0.189089	0.0983464	0.0663039	0.0450074	0.0345487	0.0543564	0.0560257	0.197064	0.324689	0.212081	0.0851233	0.0404452	0.0298459	0.00345339	0.00947091	0.041596
O43805	SSNA1_HUMAN	SSNA1	Microtubule nucleation factor SSNA1	unknown	0.984444	Cytosol	4	0.102275	0.0051911	0.182759	0.166667	0.123631	0.130795	0.163984	0.0754162	0.0051911	0.00653489	0.0581202	0.10725	0.0555167	0.104529	0.133815	0.00653489	0.00653489	0.401262	0.040984	0.119459	0.0509274	0.105102	0.0492655	0.15991	0.106412	0.0293536	0.338587
O43808	PM34_HUMAN	SLC25A17	Peroxisomal membrane protein PMP34	unknown	0.896518	ER	12	0.0466752	0.18749	0.238323	0.292717	0.154334	0.0298498	0.0162547	0.00318286	0.00357232	0.0956963	0.167813	0.377087	0.264919	0.033006	0.00531783	0.00531783	0.00516333	0.00516333	0.0613178	0.298215	0.288935	0.191073	0.0104714	0.00978352	0.00227798	0.00227798	0.00227798
O43809	CPSF5_HUMAN	NUDT21	Cleavage and polyadenylation specificity factor subunit 5	Nucleus	1	Nucleus	17	0.145301	0.0219017	0.0484818	0.0471519	0.0659807	0.070375	0.0855596	0.199743	0.226756	0.0594037	0.0427413	0.0288808	0.0663914	0.0674173	0.0947249	0.286099	0.25068	0.0613894	0.0895642	0.0610802	0.0514153	0.0594326	0.0783028	0.147405	0.227756	0.167773	0.0599411
O43813	LANC1_HUMAN	LANCL1	Glutathione S-transferase LANCL1	unknown	0.355371	unknown	11	0.114893	0.0919305	0.122522	0.110567	0.101688	0.0525951	0.0904738	0.132698	0.17043	0.0511126	0.0640425	0.0759514	0.103286	0.0915906	0.0932941	0.144913	0.233748	0.12879	0.0477566	0.119849	0.0632362	0.0855911	0.123647	0.11151	0.125005	0.127218	0.169255
O43815	STRN_HUMAN	STRN	Striatin	unknown	0.268369	unknown	30	0.0667751	0.079521	0.122589	0.151017	0.0907804	0.096126	0.0819789	0.133267	0.164411	0.0523988	0.0743125	0.0825677	0.0970329	0.0646811	0.10715	0.165979	0.225048	0.0888904	0.0526694	0.13119	0.119887	0.0979735	0.0825082	0.123217	0.118867	0.137642	0.0927427
O43818	U3IP2_HUMAN	RRP9	U3 small nucleolar RNA-interacting protein 2	Nucleus	1	Nucleus	23	0.220283	0.0431999	0.0774566	0.0767255	0.0718109	0.0651478	0.0882374	0.157134	0.17973	0.0843599	0.0537032	0.0391622	0.0700647	0.0763956	0.0651195	0.235059	0.248986	0.0964964	0.112404	0.0729008	0.0800241	0.0715743	0.0622653	0.119029	0.199375	0.170146	0.0551181
O43819	SCO2_HUMAN	SCO2	Protein SCO2 homolog, mitochondrial	unknown	0.979618	Mitochondrion	6	0.333479	0.520293	0.119318	0.00179087	0.00146737	0.00146737	0.00146737	0.00146737	0.00146737	0.405634	0.546295	0.0067737	0.0067737	0.0067737	0.0067737	0.0067737	0.0067737	0.0067737	0.601415	0.350855	0.00510095	0.00293678	0.00293678	0.00293678	0.00293678	0.00293678	0.00293678
O43822	CF410_HUMAN	CFAP410	Cilia- and flagella-associated protein 410	unknown	0.38034	unknown	5	0.0390849	0.0313776	0.104717	0.155653	0.109274	0.0376061	0.0420143	0.24321	0.237063	0.00577758	0.00577758	0.115022	0.167085	0.0559991	0.0887471	0.258191	0.297623	0.00577758	0.00273192	0.0648134	0.00273192	0.165445	0.176033	0.163694	0.22648	0.19534	0.00273192
O43823	AKAP8_HUMAN	AKAP8	A-kinase anchor protein 8	Nucleus	1	Nucleus	15	0.223926	0.0394611	0.0487427	0.0639248	0.0587062	0.0619299	0.0897317	0.188997	0.198597	0.123494	0.0279624	0.0116806	0.0765638	0.0424305	0.0427037	0.18242	0.315543	0.0685669	0.0919157	0.0541312	0.0813986	0.0823641	0.0571492	0.116291	0.165772	0.144036	0.0797406
O43824	GTPB6_HUMAN	GTPBP6	Putative GTP-binding protein 6	Mitochondrion	1	Mitochondrion	13	0.303111	0.464636	0.134385	0.00281495	0.00281495	0.00281495	0.00281495	0.00321436	0.00281495	0.313747	0.56917	0.0111594	0.0111594	0.0111594	0.0111594	0.0149008	0.0193539	0.0149008	0.42968	0.351147	0.00742608	0.00742608	0.00742608	0.00742608	0.0101871	0.00796378	0.00742608
O43826	G6PT1_HUMAN	SLC37A4	Glucose-6-phosphate exchanger SLC37A4	unknown	0.79344	ER	5	0.137393	0.210127	0.202424	0.290223	0.17424	0.00246684	0.00246684	0.00246684	0.00246684	0.0977861	0.198942	0.325239	0.231487	0.239353	0.00460312	0.00734027	0.00460312	0.00460312	0.269136	0.201852	0.257133	0.21239	0.00576754	0.00576754	0.00208888	0.00208888	0.00208888
O43837	IDH3B_HUMAN	IDH3B	Isocitrate dehydrogenase [NAD] subunit beta, mitochondrial	Mitochondrion	1	Mitochondrion	16	0.321037	0.550727	0.137561	0.00859935	0.000364337	0.000364337	0.000364337	0.000364337	0.000364337	0.37767	0.531599	0.0162346	0.00312813	0.00312813	0.00312813	0.00312813	0.00312813	0.00312813	0.507878	0.388813	0.0706888	0.00154321	0.00154321	0.00154321	0.00154321	0.00154321	0.00154321
O43847	NRDC_HUMAN	NRDC	Nardilysin	Cytosol	1	Cytosol	46	0.0987377	0.0762896	0.160679	0.153053	0.0897988	0.143737	0.1251	0.0776301	0.0621086	0.0318139	0.0771018	0.0703328	0.111159	0.0690257	0.175847	0.0637277	0.0553835	0.321763	0.0159031	0.132514	0.0701676	0.0838425	0.079851	0.172904	0.0505922	0.0172168	0.362384
O43852	CALU_HUMAN	CALU	Calumenin	ER	1	ER	27	0.105103	0.23406	0.238377	0.223688	0.0764461	0.0247628	0.0337764	0.0101896	0.00470389	0.123666	0.280834	0.213082	0.147338	0.0916436	0.0199421	0.0144727	0.0105917	0.0263151	0.102413	0.233111	0.376947	0.157827	0.0255317	0.0430816	0.00590031	0.00467618	0.00949636
O43854	EDIL3_HUMAN	EDIL3	EGF-like repeat and discoidin I-like domain-containing protein 3	unknown	0.986351	ER	19	0.100861	0.231192	0.251337	0.224392	0.0876952	0.00247602	0.025284	0.00186246	0.00186246	0.02027	0.217279	0.232557	0.223403	0.146642	0.0151563	0.0137575	0.00913789	0.00913789	0.0685856	0.265614	0.280582	0.204891	0.00469615	0.0141446	0.0029864	0.0029864	0.0029864
O43861	ATP9B_HUMAN	ATP9B	Probable phospholipid-transporting ATPase IIB	unknown	0.892009	Endosome	12	0.0559977	0.125267	0.160736	0.21337	0.171114	0.0750825	0.114951	0.0834117	0.0537591	0.00656884	0.124228	0.267311	0.197604	0.23296	0.0104096	0.114656	0.00656884	0.00656884	0.00258886	0.163712	0.17902	0.24309	0.181571	0.182354	0.0103312	0.00258886	0.00258886
O43865	SAHH2_HUMAN	AHCYL1	S-adenosylhomocysteine hydrolase-like protein 1	unknown	0.765987	Cytosol	16	0.0673479	0.0667161	0.155062	0.136648	0.0778482	0.0948933	0.0864889	0.112619	0.0983632	0.0225661	0.0582899	0.0850607	0.0761408	0.0732017	0.0414466	0.00717673	0.0787411	0.28685	0.0680647	0.100281	0.163539	0.00591766	0.00591766	0.0914449	0.00605444	0.00491589	0.210041
O43896	KIF1C_HUMAN	KIF1C	Kinesin-like protein KIF1C	unknown	0.912023	Nucleus	25	0.00320023	0.00320023	0.0397547	0.00492826	0.0769184	0.0832413	0.131855	0.304859	0.26158	0.00672897	0.00786695	0.00786695	0.0715499	0.0571176	0.0111009	0.332369	0.383854	0.0148068	0.00479629	0.0141081	0.0325441	0.075751	0.0955422	0.115232	0.304367	0.229061	0.00555768
O43900	PRIC3_HUMAN	PRICKLE3	Prickle planar cell polarity protein 3	unknown	0.680032	PM	4	0.13326	0.163432	0.23578	0.254978	0.0537748	0.0388689	0.0525506	0.0319458	0.0354098	0.116573	0.0984326	0.195845	0.200947	0.149507	0.0457277	0.052086	0.105877	0.035005	0.10373	0.205877	0.136579	0.143707	0.133268	0.0881139	0.0598681	0.0686227	0.060234
O43909	EXTL3_HUMAN	EXTL3	Exostosin-like 3	unknown	0.719364	Golgi	26	0.182378	0.402928	0.232686	0.127344	0.00414788	0.00232694	0.00232694	0.00246008	0.00232694	0.145747	0.37758	0.219148	0.0212558	0.0117383	0.011754	0.0117383	0.0106073	0.0106073	0.17034	0.467606	0.164652	0.00892404	0.00744686	0.00833164	0.00637103	0.00637103	0.00637103
O43913	ORC5_HUMAN	ORC5	Origin recognition complex subunit 5	Chromatin	1	Chromatin	14	0.525154	0.0502802	0.0332032	0.0353472	0.0225391	0.0404977	0.0343245	0.087816	0.13497	0.352582	0.130771	0.00915633	0.00915633	0.00952191	0.0100222	0.155249	0.221146	0.0100222	0.488827	0.0316431	0.0352616	0.00402228	0.00402228	0.00576507	0.104132	0.182294	0.00576507
O43920	NDUS5_HUMAN	NDUFS5	NADH dehydrogenase [ubiquinone] iron-sulfur protein 5	Mitochondrion	1	Mitochondrion	7	0.368334	0.48471	0.10761	0.0226768	0.000476681	0.000476681	0.000476681	0.000476681	0.000476681	0.325113	0.620491	0.034058	0.00247232	0.00247232	0.00247232	0.00247232	0.00247232	0.00247232	0.475267	0.437439	0.0833249	0.00220966	0.00220966	0.00220966	0.00220966	0.00220966	0.00220966
O43924	PDE6D_HUMAN	PDE6D	Retinal rod rhodopsin-sensitive cGMP 3',5'-cyclic phosphodiesterase subunit delta	unknown	0.974491	Cytosol	3	0.150287	0.0787829	0.143173	0.134919	0.0910481	0.109498	0.107974	0.0971482	0.0871697	0.107417	0.0592483	0.0546152	0.130957	0.0608943	0.186708	0.0494511	0.094506	0.256203	0.0868919	0.0609265	0.0936698	0.091912	0.131976	0.0627918	0.113312	0.0631024	0.295418
O43929	ORC4_HUMAN	ORC4	Origin recognition complex subunit 4	Nucleus	1	Nucleus	8	0.347667	0.0560259	0.0664257	0.0582807	0.044347	0.0589476	0.0535586	0.136916	0.184315	0.125056	0.0731448	0.00925935	0.0131712	0.0131712	0.0219605	0.196078	0.323238	0.0725758	0.195339	0.0708298	0.0792243	0.0123189	0.0756239	0.0814556	0.17129	0.208242	0.0553103
O43933	PEX1_HUMAN	PEX1	Peroxisome biogenesis factor 1	unknown	0.882984	ER	24	0.0648491	0.149032	0.213323	0.245542	0.127983	0.0606356	0.0502224	0.0420691	0.0509717	0.0283364	0.107426	0.198679	0.289134	0.113192	0.025498	0.0152531	0.025498	0.0283364	0.00582539	0.290415	0.20053	0.219633	0.076901	0.106501	0.00568086	0.00558518	0.00551562
O60216	RAD21_HUMAN	RAD21	Double-strand-break repair protein rad21 homolog	Chromatin	1	Chromatin	26	0.433656	0.029834	0.0308564	0.0343183	0.0238672	0.0367998	0.0461737	0.164708	0.190703	0.171875	0.056004	0.0405813	0.033887	0.0368467	0.0546107	0.242634	0.306595	0.0306077	0.242095	0.0447492	0.0262621	0.0387258	0.0367435	0.072728	0.201688	0.271233	0.0272216
O60220	TIM8A_HUMAN	TIMM8A	Mitochondrial import inner membrane translocase subunit Tim8 A	unknown	0.189909	unknown	5	0.281405	0.315004	0.364227	0.0528104	0.00201047	0.00101842	0.00101842	0.00101842	0.00101842	0.230925	0.620056	0.107403	0.00471936	0.00471936	0.00471936	0.00471936	0.00471936	0.0509902	0.261751	0.522962	0.151165	0.00198036	0.00152381	0.00152381	0.00152381	0.00152381	0.00198036
O60231	DHX16_HUMAN	DHX16	Pre-mRNA-splicing factor ATP-dependent RNA helicase DHX16	Nucleus	1	Nucleus	36	0.0694401	0.0434727	0.0826071	0.0822702	0.0613444	0.0793358	0.0923181	0.188962	0.265703	0.0247104	0.0359214	0.0303722	0.039863	0.0742048	0.0824447	0.194053	0.349234	0.0803508	0.0213677	0.0664801	0.0366712	0.0489815	0.101486	0.107052	0.205773	0.255969	0.0943125
O60232	ZNRD2_HUMAN	ZNRD2	Protein ZNRD2	unknown	0.993876	Cytosol	7	0.0999026	0.065775	0.110758	0.14412	0.130901	0.0970205	0.136503	0.100416	0.0778552	0.0234673	0.0628999	0.0784427	0.101584	0.102629	0.116028	0.0890097	0.0757592	0.296755	0.0490764	0.117495	0.0520574	0.103549	0.109208	0.142156	0.0871843	0.0617029	0.216111
O60238	BNI3L_HUMAN	BNIP3L	BCL2/adenovirus E1B 19 kDa protein-interacting protein 3-like	unknown	0.725424	Golgi	2	0.230442	0.388109	0.163223	0.0806187	0.0400472	0.0266937	0.0260342	0.0159524	0.0288803	0.184901	0.350001	0.116837	0.0931476	0.0667099	0.040827	0.0239732	0.0626335	0.0609692	0.212389	0.235373	0.181703	0.112949	0.0503252	0.0451583	0.0317083	0.0491467	0.0812465
O60239	3BP5_HUMAN	SH3BP5	SH3 domain-binding protein 5	unknown	0.949395	Cytosol	4	0.0753961	0.0673337	0.102324	0.113796	0.118689	0.152501	0.16767	0.128608	0.0736815	0.0438176	0.05269	0.0489451	0.135708	0.0438844	0.117526	0.166792	0.112123	0.278514	0.0439417	0.132727	0.0905013	0.127029	0.0745474	0.0644704	0.132179	0.0514496	0.283155
O60244	MED14_HUMAN	MED14	Mediator of RNA polymerase II transcription subunit 14	Nucleus	1	Nucleus	35	0.1898	0.0303137	0.0484791	0.0508389	0.0511124	0.0602718	0.0743312	0.238231	0.255529	0.0567283	0.0162928	0.0102966	0.0162928	0.0134207	0.0730697	0.36497	0.324158	0.0108983	0.0543396	0.00715873	0.012948	0.0085051	0.0384003	0.12309	0.276462	0.365958	0.00493182
O60256	KPRB_HUMAN	PRPSAP2	Phosphoribosyl pyrophosphate synthase-associated protein 2	unknown	0.601479	unknown	17	0.0489022	0.0375065	0.0678373	0.0893705	0.06149	0.0949706	0.0915828	0.155021	0.330621	0.0240655	0.035783	0.00971925	0.00708312	0.0266955	0.0972071	0.186358	0.339636	0.205669	0.0253298	0.0955267	0.0430578	0.0492105	0.0265967	0.105115	0.12525	0.28089	0.206315
O60264	SMCA5_HUMAN	SMARCA5	SWI/SNF-related matrix-associated actin-dependent regulator of chromatin subfamily A member 5	Chromatin	1	Chromatin	42	0.79177	0.0746723	0.0283094	0.00731858	0.00731858	0.00268344	0.00209422	0.0275107	0.00731858	0.538542	0.200156	0.0060846	0.0050357	0.0060846	0.00770937	0.0113756	0.0864192	0.0468989	0.706612	0.00441609	0.00316484	0.00256396	0.00278843	0.00316484	0.0489277	0.00693928	0.0758356
O60266	ADCY3_HUMAN	ADCY3	Adenylate cyclase type 3	unknown	0.896199	ER	9	0.136855	0.226296	0.261325	0.227347	0.167274	0.00317555	0.00317555	0.00317555	0.00317555	0.178107	0.243164	0.235822	0.246911	0.0203921	0.0189324	0.0189324	0.0189324	0.0189324	0.267919	0.293726	0.286643	0.0712273	0.0065393	0.00535867	0.00535867	0.00535867	0.00535867
O60271	JIP4_HUMAN	SPAG9	C-Jun-amino-terminal kinase-interacting protein 4	unknown	0.994399	Cytosol	44	0.0796081	0.0680639	0.145115	0.143391	0.0885682	0.119948	0.157916	0.0803977	0.0589742	0.0197688	0.0647259	0.0830738	0.128911	0.116777	0.114488	0.0390428	0.0367653	0.365534	0.00523631	0.120858	0.0476448	0.08985	0.13809	0.153282	0.0552322	0.00897893	0.266443
O60279	SUSD5_HUMAN	SUSD5	Sushi domain-containing protein 5	unknown	0.595989	unknown	2	0.131077	0.189655	0.193208	0.182774	0.151729	0.142707	0.00187	0.00187	0.00187	0.00868933	0.441953	0.343896	0.162015	0.00868933	0.00868933	0.00868933	0.00868933	0.00868933	0.132206	0.367496	0.357058	0.193446	0.00306034	0.00306034	0.00306034	0.00306034	0.00306034
O60282	KIF5C_HUMAN	KIF5C	Kinesin heavy chain isoform 5C	unknown	0.978304	Nucleus	18	0.0575851	0.0565194	0.080645	0.0971162	0.0875031	0.0924001	0.111549	0.216303	0.228134	0.0146177	0.0317219	0.0506675	0.0459727	0.0679906	0.044801	0.252021	0.334767	0.0815017	0.00611318	0.0386714	0.0279635	0.0670025	0.0954828	0.138729	0.198714	0.271545	0.0665633
O60285	NUAK1_HUMAN	NUAK1	NUAK family SNF1-like kinase 1	unknown	0.78265	unknown	8	0.121191	0.0450934	0.131129	0.100297	0.02038	0.0463391	0.00514412	0.202018	0.261506	0.0141509	0.0141509	0.0141509	0.0514446	0.0376974	0.0141509	0.253007	0.474943	0.0141509	0.00650493	0.0581349	0.0368524	0.00650493	0.00650493	0.158328	0.267232	0.315728	0.00650493
O60287	NPA1P_HUMAN	URB1	Nucleolar pre-ribosomal-associated protein 1	unknown	0.833507	Chromatin	60	0.525214	0.0367003	0.0285676	0.0318161	0.0375692	0.0393222	0.0342778	0.102767	0.148394	0.200269	0.0179406	0.00902597	0.00966802	0.0101093	0.010547	0.303409	0.299523	0.00902597	0.226395	0.00781696	0.00781696	0.00610754	0.00610754	0.123275	0.239665	0.249052	0.00461151
O60291	MGRN1_HUMAN	MGRN1	E3 ubiquitin-protein ligase MGRN1	unknown	0.921461	ER	19	0.0725248	0.153262	0.170255	0.206691	0.114622	0.0629836	0.0361637	0.0274341	0.0430002	0.086403	0.178361	0.237326	0.227394	0.14316	0.0410088	0.015892	0.0105935	0.0105935	0.041405	0.315597	0.197759	0.206833	0.039697	0.0723882	0.00415349	0.00415349	0.00415349
O60292	SI1L3_HUMAN	SIPA1L3	Signal-induced proliferation-associated 1-like protein 3	unknown	0.464412	unknown	12	0.0951589	0.0950568	0.0796799	0.0647789	0.0694144	0.00498454	0.0844534	0.157594	0.186348	0.140234	0.123873	0.0115123	0.0247081	0.0124155	0.0124155	0.192469	0.270581	0.0124155	0.230364	0.00598848	0.00598848	0.00568364	0.00568364	0.00598848	0.311198	0.239492	0.00696906
O60293	ZC3H1_HUMAN	ZFC3H1	Zinc finger C3H1 domain-containing protein	Nucleus	1	Nucleus	36	0.0815327	0.00531669	0.00972259	0.0670427	0.0431024	0.0691402	0.092445	0.271932	0.338669	0.0152304	0.00992065	0.00992065	0.00992065	0.0104607	0.022112	0.353023	0.477128	0.0126165	0.0127876	0.00677456	0.00677456	0.00843819	0.00733866	0.0127876	0.333847	0.377118	0.00843819
O60294	TYW4_HUMAN	LCMT2	tRNA wybutosine-synthesizing protein 4	unknown	0.669647	unknown	13	0.0614118	0.0707027	0.112414	0.102319	0.080242	0.102186	0.102455	0.153494	0.19503	0.0409864	0.0458454	0.0368582	0.0493076	0.0156337	0.0949829	0.173469	0.27439	0.15726	0.00848563	0.10032	0.0452093	0.00848563	0.00848563	0.0559843	0.195496	0.27455	0.17583
O60299	LZTS3_HUMAN	LZTS3	Leucine zipper putative tumor suppressor 3	unknown	0.254076	unknown	7	0.0462347	0.0823128	0.0767971	0.0880205	0.00467876	0.00467876	0.00467876	0.214883	0.208881	0.00904401	0.00904401	0.00904401	0.00985846	0.00985846	0.00985846	0.438193	0.277608	0.00985846	0.00664631	0.00664631	0.00664631	0.00664631	0.00664631	0.00664631	0.425613	0.48618	0.00664631
O60303	KATIP_HUMAN	KATNIP	Katanin-interacting protein	unknown	0.207432	unknown	9	0.00332718	0.00332718	0.13142	0.00332718	0.132021	0.00332718	0.250009	0.203251	0.26999	0.0145788	0.0145788	0.0145788	0.0145788	0.0145788	0.0145788	0.265331	0.384324	0.262872	0.0112329	0.0112329	0.0112329	0.0112329	0.0112329	0.0112329	0.46311	0.0112329	0.45826
O60306	AQR_HUMAN	AQR	RNA helicase aquarius	Nucleus	1	Nucleus	49	0.155005	0.0342782	0.0563522	0.0587843	0.0567823	0.0702161	0.0883972	0.228658	0.244317	0.0689663	0.0148661	0.012224	0.0503988	0.0183208	0.0702799	0.27633	0.337189	0.0194979	0.0849404	0.042569	0.0375478	0.0506913	0.073833	0.128691	0.224879	0.264947	0.043515
O60307	MAST3_HUMAN	MAST3	Microtubule-associated serine/threonine-protein kinase 3	unknown	0.778539	unknown	14	0.0873656	0.0334121	0.0681922	0.0835446	0.060212	0.00569607	0.00569607	0.247327	0.314037	0.015666	0.0157463	0.0107208	0.0107208	0.0107208	0.015666	0.291994	0.453503	0.015666	0.00748364	0.0105977	0.0069816	0.0069816	0.0069816	0.134024	0.266573	0.389845	0.0613965
O60308	CE104_HUMAN	CEP104	Centrosomal protein of 104 kDa	unknown	0.208511	unknown	4	0.0269214	0.0375139	0.0948589	0.078344	0.0657774	0.0835815	0.080763	0.213278	0.318962	0.00186842	0.00186842	0.00186842	0.00186842	0.00186842	0.122738	0.268548	0.43341	0.165962	0.00255226	0.121779	0.127216	0.00255226	0.00255226	0.236469	0.501774	0.00255226	0.00255226
O60313	OPA1_HUMAN	OPA1	Dynamin-like 120 kDa protein, mitochondrial	Mitochondrion	1	Mitochondrion	63	0.327531	0.505202	0.134024	0.0240142	0.000730345	0.00065452	0.00065452	0.00065452	0.00065452	0.320108	0.578987	0.0159383	0.00463146	0.00453711	0.00419051	0.00453711	0.00453711	0.00419051	0.478436	0.399636	0.0947076	0.00302408	0.00269905	0.00269905	0.00280318	0.00280318	0.00269905
O60318	GANP_HUMAN	MCM3AP	Germinal-center associated nuclear protein	unknown	0.939572	Chromatin	33	0.532248	0.0711509	0.0256037	0.0036677	0.00437547	0.00358282	0.0036677	0.122273	0.134685	0.366804	0.123202	0.0110575	0.0110575	0.0110575	0.0110575	0.15399	0.29195	0.0150621	0.401529	0.00730267	0.00782013	0.00583589	0.00583589	0.0944726	0.154594	0.21831	0.00730267
O60331	PI51C_HUMAN	PIP5K1C	Phosphatidylinositol 4-phosphate 5-kinase type-1 gamma	unknown	0.288359	unknown	2	0.185606	0.215475	0.073806	0.0735647	0.0732602	0.0673031	0.13368	0.0531698	0.124134	0.0896816	0.153448	0.175523	0.177065	0.136761	0.0152744	0.0152744	0.0152744	0.221699	0.16112	0.297074	0.15823	0.107744	0.130098	0.00462169	0.00462169	0.00462169	0.131869
O60333	KIF1B_HUMAN	KIF1B	Kinesin-like protein KIF1B	unknown	0.934762	Nucleus	27	0.0323876	0.0466309	0.0354386	0.0873859	0.0562726	0.0871813	0.104618	0.20323	0.225208	0.0112329	0.0137729	0.0137729	0.0749303	0.0322824	0.0351981	0.30008	0.346117	0.0498821	0.0180562	0.0938782	0.0687281	0.0861056	0.0539241	0.122553	0.199497	0.206676	0.0368896
O60336	MABP1_HUMAN	MAPKBP1	Mitogen-activated protein kinase-binding protein 1	unknown	0.605749	unknown	9	0.0269932	0.0196782	0.0334541	0.0357101	0.0379495	0.0662679	0.0632882	0.235793	0.480865	0.00407192	0.0470332	0.0451158	0.057965	0.0471227	0.00407192	0.263321	0.424071	0.107227	0.00262626	0.00262626	0.00262626	0.0535612	0.0763251	0.0885229	0.394589	0.316053	0.0630704
O60337	MARH6_HUMAN	MARCHF6	E3 ubiquitin-protein ligase MARCHF6	unknown	0.871319	ER	6	0.0949281	0.215382	0.223069	0.282468	0.167309	0.00328988	0.00137196	0.00137196	0.00137196	0.0959684	0.17949	0.213433	0.245328	0.192339	0.0151109	0.00786755	0.00786755	0.00786755	0.108386	0.297201	0.331284	0.197945	0.00507921	0.00523014	0.00420836	0.00420836	0.00420836
O60341	KDM1A_HUMAN	KDM1A	Lysine-specific histone demethylase 1A	Nucleus	1	Nucleus	27	0.274658	0.0525463	0.0796308	0.0911171	0.0665154	0.0633003	0.0804031	0.134249	0.157896	0.137935	0.0679107	0.0425216	0.061007	0.0280548	0.0909032	0.193141	0.265958	0.0942126	0.168626	0.0706524	0.0313105	0.072936	0.0582092	0.0941262	0.146757	0.206437	0.0964935
O60343	TBCD4_HUMAN	TBC1D4	TBC1 domain family member 4	unknown	0.462503	unknown	30	0.081478	0.0540012	0.10948	0.0923802	0.0945337	0.105639	0.104882	0.15753	0.188087	0.0486922	0.0219876	0.051928	0.0832134	0.0805987	0.0842016	0.18465	0.273587	0.142314	0.0346715	0.0900977	0.0521509	0.0788081	0.107431	0.103343	0.184238	0.162981	0.132452
O60346	PHLP1_HUMAN	PHLPP1	PH domain leucine-rich repeat-containing protein phosphatase 1	unknown	0.839291	Cytosol	5	0.0794869	0.0801688	0.117348	0.116784	0.103437	0.108443	0.119949	0.115606	0.158777	0.103281	0.0930891	0.117044	0.0911912	0.0736629	0.104232	0.100372	0.162895	0.154233	0.0845527	0.111385	0.0948087	0.0918611	0.143809	0.101397	0.107291	0.0895544	0.17534
O60347	TBC12_HUMAN	TBC1D12	TBC1 domain family member 12	unknown	0.347696	unknown	4	0.100966	0.00590459	0.0896938	0.00815218	0.00590459	0.11181	0.21909	0.25035	0.220552	0.017341	0.017341	0.0586096	0.017341	0.0890762	0.017341	0.180588	0.331064	0.140602	0.0393016	0.00661975	0.0521252	0.00661975	0.160033	0.00661975	0.216938	0.15881	0.1234
O60353	FZD6_HUMAN	FZD6	Frizzled-6	unknown	0.976775	ER	15	0.0896252	0.134547	0.21119	0.242226	0.118782	0.0520708	0.0552763	0.00669117	0.00669117	0.123902	0.253789	0.221964	0.144206	0.0262443	0.0177474	0.0177474	0.0136802	0.00749315	0.0623252	0.252431	0.255449	0.210577	0.00758981	0.0303013	0.00495123	0.00546319	0.00377049
O60356	NUPR1_HUMAN	NUPR1	Nuclear protein 1	unknown	0.510447	unknown	1	0.0980253	0.0581266	0.109153	0.106567	0.0374349	0.11386	0.132715	0.176764	0.167353	0.118141	0.167969	0.185813	0.0609237	0.0593568	0.0737302	0.0928566	0.163633	0.0775767	0.0845786	0.091406	0.0949473	0.0922561	0.089594	0.0684732	0.0630851	0.101382	0.314278
O60361	NDK8_HUMAN	NME2P1	Putative nucleoside diphosphate kinase	unknown	0.60656	unknown	1	0.109007	0.13066	0.139826	0.0835375	0.138971	0.124473	0.153132	0.0600254	0.0603683	0.0454339	0.103624	0.115036	0.144387	0.0697976	0.126508	0.0790108	0.0796037	0.236598	0.117959	0.00105541	0.10668	0.229381	0.146077	0.00105541	0.00105541	0.00105541	0.395682
O60427	FADS1_HUMAN	FADS1	Acyl-CoA (8-3)-desaturase	unknown	0.969543	ER	13	0.122861	0.152365	0.244101	0.266829	0.137036	0.00310388	0.0289022	0.00310388	0.00310388	0.126493	0.206873	0.25964	0.181199	0.158285	0.0182747	0.011712	0.011712	0.011712	0.0817491	0.251356	0.282168	0.231048	0.0281267	0.0419729	0.00309008	0.00309008	0.00309008
O60437	PEPL_HUMAN	PPL	Periplakin	unknown	0.294711	unknown	4	0.1621	0.132151	0.2181	0.182395	0.193857	0.000273187	0.110577	0.000273187	0.000273187	0.0835279	0.122712	0.158386	0.130085	0.130314	0.036399	0.0227648	0.0225809	0.29323	0.222019	0.000430457	0.367911	0.227451	0.0872036	0.000430457	0.000430457	0.000430457	0.0936944
O60443	GSDME_HUMAN	GSDME	Gasdermin-E	Cytosol	1	Cytosol	13	0.121025	0.0913495	0.156286	0.151276	0.105154	0.125762	0.128813	0.0673805	0.047088	0.043506	0.0730452	0.0736876	0.128784	0.0193798	0.157201	0.0429272	0.0505025	0.305555	0.0377822	0.113638	0.0741075	0.0698764	0.0115344	0.120822	0.0115344	0.0115344	0.360734
O60476	MA1A2_HUMAN	MAN1A2	Mannosyl-oligosaccharide 1,2-alpha-mannosidase IB	Golgi	1	Golgi	20	0.172918	0.45099	0.210252	0.0912195	0.0215719	0.00314746	0.00314746	0.0161497	0.00261346	0.208381	0.528956	0.022717	0.0133452	0.0133452	0.0176054	0.0176054	0.0105896	0.0105896	0.192616	0.466296	0.257603	0.00885035	0.00518774	0.00885035	0.00521964	0.00521964	0.00518774
O60488	ACSL4_HUMAN	ACSL4	Long-chain-fatty-acid--CoA ligase 4	unknown	0.763401	PM	28	0.143349	0.212265	0.155983	0.169972	0.116232	0.0531314	0.0628213	0.040023	0.0338593	0.132164	0.194037	0.116937	0.120433	0.0857427	0.066067	0.0965461	0.0745775	0.0321161	0.188075	0.188636	0.175592	0.115775	0.0847002	0.0673304	0.0672901	0.01056	0.01056
O60493	SNX3_HUMAN	SNX3	Sorting nexin-3	Endosome	1	Endosome	16	0.0376017	0.0983813	0.196821	0.298878	0.135312	0.0393899	0.0691478	0.0520332	0.0159488	0.0394965	0.0747718	0.198757	0.150521	0.180835	0.0868047	0.0716241	0.0253664	0.120304	0.027437	0.168261	0.293611	0.13381	0.0954821	0.0943086	0.0470926	0.0223114	0.0743522
O60499	STX10_HUMAN	STX10	Syntaxin-10	unknown	0.764552	Endosome	11	0.0500023	0.107493	0.172332	0.202504	0.136138	0.0633494	0.0908591	0.0782728	0.0174537	0.0174154	0.0958193	0.1667	0.178669	0.125008	0.157967	0.0964391	0.0241442	0.0850957	0.0314559	0.173458	0.169632	0.192771	0.138302	0.160815	0.0564786	0.0342499	0.0622914
O60502	OGA_HUMAN	OGA	Protein O-GlcNAcase	Cytosol	1	Cytosol	35	0.102924	0.0789009	0.167018	0.149873	0.110182	0.118871	0.114871	0.0612931	0.0516163	0.0387664	0.069317	0.0766139	0.12388	0.0693165	0.152611	0.00905157	0.00905157	0.354113	0.0490016	0.104203	0.0818124	0.0562063	0.0981638	0.129839	0.00939059	0.00818996	0.305743
O60503	ADCY9_HUMAN	ADCY9	Adenylate cyclase type 9	unknown	0.823832	ER	7	0.124123	0.256668	0.215376	0.243824	0.144109	0.00397503	0.00397503	0.00397503	0.00397503	0.207112	0.28812	0.204263	0.126852	0.108655	0.0162498	0.0162498	0.0162498	0.0162498	0.27137	0.123108	0.500932	0.0684147	0.00723505	0.00723505	0.00723505	0.00723505	0.00723505
O60504	VINEX_HUMAN	SORBS3	Vinexin	unknown	0.912965	Nucleus	18	0.0826503	0.0574293	0.0672728	0.0858921	0.0695514	0.0905694	0.114348	0.17914	0.209349	0.0560614	0.0539736	0.0515376	0.0735449	0.0579785	0.0799174	0.278376	0.243972	0.0661243	0.0648133	0.0885105	0.0730731	0.0838749	0.0739574	0.111111	0.169629	0.173976	0.0713461
O60506	HNRPQ_HUMAN	SYNCRIP	Heterogeneous nuclear ribonucleoprotein Q	unknown	0.972396	Nucleus	31	0.0867059	0.0435267	0.0697987	0.073753	0.0641997	0.0817151	0.109354	0.235835	0.211691	0.0357567	0.0437349	0.0327757	0.0686579	0.0550518	0.085458	0.243969	0.267481	0.0603619	0.0607025	0.0517309	0.0668596	0.0555123	0.0601195	0.130054	0.223572	0.21018	0.0519427
O60507	TPST1_HUMAN	TPST1	Protein-tyrosine sulfotransferase 1	Golgi	1	Golgi	11	0.164509	0.382379	0.199662	0.101232	0.0579235	0.0261776	0.0357937	0.0286862	0.0158625	0.121172	0.351067	0.185155	0.104084	0.10452	0.00861041	0.0444691	0.00861041	0.00861041	0.155631	0.360196	0.19229	0.108738	0.010927	0.0625267	0.010927	0.0064163	0.0064163
O60508	PRP17_HUMAN	CDC40	Pre-mRNA-processing factor 17	Nucleus	1	Nucleus	23	0.185589	0.0384195	0.0566863	0.0674616	0.0637299	0.0658041	0.0941551	0.221418	0.204945	0.0962981	0.0131617	0.00748583	0.0118523	0.0553351	0.073876	0.316998	0.337416	0.00748583	0.114053	0.0492877	0.0278356	0.045702	0.0786456	0.121372	0.266203	0.217946	0.00629646
O60512	B4GT3_HUMAN	B4GALT3	Beta-1,4-galactosyltransferase 3	unknown	0.548974	unknown	4	0.167818	0.417616	0.210628	0.141207	0.0971557	0.00415187	0.00415187	0.00415187	0.00415187	0.0165254	0.385423	0.180283	0.202887	0.15828	0.0165254	0.0165254	0.0165254	0.0165254	0.183263	0.391469	0.150195	0.165497	0.0911653	0.0417074	0.00546601	0.00546601	0.00546601
O60513	B4GT4_HUMAN	B4GALT4	Beta-1,4-galactosyltransferase 4	unknown	0.447864	unknown	13	0.110866	0.368224	0.164723	0.122434	0.0953316	0.00309405	0.0217108	0.00309405	0.00309405	0.0736656	0.341091	0.228941	0.141095	0.106329	0.0103946	0.01176	0.0103946	0.0103946	0.0830228	0.336599	0.298703	0.129942	0.00520721	0.00600964	0.00520721	0.00520721	0.00520721
O60518	RNBP6_HUMAN	RANBP6	Ran-binding protein 6	unknown	0.549694	unknown	27	0.171946	0.246728	0.157421	0.12105	0.077848	0.0665305	0.0515453	0.0389079	0.0393052	0.101837	0.222238	0.0257819	0.0377108	0.0257819	0.078141	0.0421979	0.0421979	0.189697	0.116365	0.228231	0.103911	0.0758039	0.00985143	0.105292	0.00920288	0.00920288	0.221264
O60524	NEMF_HUMAN	NEMF	Ribosome quality control complex subunit NEMF	unknown	0.39776	unknown	35	0.0622364	0.0589651	0.0984642	0.0852326	0.0872905	0.0817964	0.092009	0.1815	0.24406	0.0279966	0.0423194	0.0571876	0.0842202	0.0776269	0.056759	0.163088	0.276948	0.13932	0.0502842	0.0827815	0.0630384	0.0873232	0.094173	0.112108	0.190047	0.146478	0.105045
O60547	GMDS_HUMAN	GMDS	GDP-mannose 4,6 dehydratase	unknown	0.997974	Cytosol	9	0.0945298	0.0764258	0.154298	0.123319	0.130794	0.139921	0.12379	0.0712567	0.0716798	0.0205559	0.064454	0.0739039	0.113914	0.0958586	0.124972	0.0701808	0.0553263	0.282782	0.0398852	0.116131	0.0650557	0.0954578	0.090854	0.13949	0.0529448	0.0675377	0.285134
O60551	NMT2_HUMAN	NMT2	Glycylpeptide N-tetradecanoyltransferase 2	unknown	0.379441	unknown	11	0.0702356	0.056205	0.0916257	0.0938976	0.0863121	0.109768	0.0870405	0.158951	0.224721	0.0320113	0.0516647	0.0700133	0.0857133	0.0956703	0.105591	0.167455	0.269296	0.102652	0.0336806	0.0823979	0.0597156	0.0777894	0.0964314	0.104712	0.204722	0.166241	0.127162
O60563	CCNT1_HUMAN	CCNT1	Cyclin-T1	Nucleus	1	Nucleus	17	0.068402	0.0255515	0.0613422	0.0605998	0.0476665	0.092861	0.120187	0.220091	0.272768	0.0406595	0.0343641	0.037029	0.0697748	0.0672441	0.0835308	0.246592	0.351654	0.0574868	0.0397462	0.0645743	0.0520274	0.0748528	0.100345	0.117167	0.215075	0.251736	0.0767419
O60566	BUB1B_HUMAN	BUB1B	Mitotic checkpoint serine/threonine-protein kinase BUB1 beta	unknown	0.512527	unknown	25	0.10128	0.0458285	0.073763	0.0860618	0.0722789	0.0863882	0.105064	0.183375	0.241207	0.0206257	0.0652318	0.0538512	0.0617218	0.0153625	0.0985622	0.178503	0.260616	0.181287	0.0526409	0.0746373	0.0441213	0.073538	0.0928683	0.112214	0.186695	0.17007	0.17611
O60568	PLOD3_HUMAN	PLOD3	Multifunctional procollagen lysine hydroxylase and glycosyltransferase LH3	ER	1	ER	42	0.115478	0.281707	0.254037	0.225705	0.0712823	0.0128736	0.00129061	0.00129061	0.00129061	0.135066	0.292151	0.249873	0.158925	0.0951542	0.0187937	0.00712583	0.00765591	0.00657607	0.133343	0.325122	0.296323	0.149098	0.00839326	0.00490155	0.00243521	0.00245278	0.00243521
O60573	IF4E2_HUMAN	EIF4E2	Eukaryotic translation initiation factor 4E type 2	unknown	0.980663	Nucleus	15	0.042641	0.0535468	0.0828071	0.0716967	0.0612403	0.0846491	0.114667	0.239635	0.278795	0.0115769	0.0180127	0.0805174	0.0886127	0.0765201	0.070248	0.276202	0.325008	0.017899	0.0240795	0.0645382	0.0452848	0.066206	0.0900474	0.115545	0.217597	0.294839	0.0526254
O60583	CCNT2_HUMAN	CCNT2	Cyclin-T2	unknown	0.951295	Nucleus	10	0.0318612	0.0173536	0.0359635	0.0625667	0.0527571	0.0410505	0.0566004	0.239997	0.363757	0.0527053	0.0218935	0.027117	0.0732654	0.0405877	0.0639526	0.277669	0.320923	0.066925	0.0218884	0.0305127	0.0234614	0.0368832	0.0292313	0.0877605	0.247697	0.389683	0.0628092
O60610	DIAP1_HUMAN	DIAPH1	Protein diaphanous homolog 1	unknown	0.701402	unknown	48	0.0906321	0.0738033	0.134004	0.118527	0.0803005	0.0994265	0.109932	0.122559	0.148953	0.0521168	0.0705149	0.0734361	0.0945044	0.0779405	0.0795526	0.130535	0.183055	0.190931	0.0539589	0.115785	0.0655934	0.111422	0.0884564	0.107142	0.110322	0.0926533	0.18164
O60613	SEP15_HUMAN	SELENOF	Selenoprotein F	ER	1	ER	5	0.101861	0.221073	0.238199	0.219913	0.0653337	0.0189316	0.0102248	0.00456739	0.0032395	0.142319	0.236555	0.206703	0.185963	0.198573	0.00733487	0.00466643	0.00466643	0.00733487	0.110028	0.312143	0.304937	0.188308	0.0722839	0.05498	0.00157573	0.00157573	0.00157573
O60645	EXOC3_HUMAN	EXOC3	Exocyst complex component 3	unknown	0.234007	unknown	28	0.130597	0.13052	0.158094	0.158255	0.100482	0.0717174	0.0695062	0.0784821	0.0855633	0.120116	0.114004	0.0936773	0.103227	0.082428	0.0602143	0.154991	0.186778	0.0309491	0.138465	0.195207	0.126683	0.107798	0.0769615	0.0469339	0.0911316	0.0951205	0.0137405
O60658	PDE8A_HUMAN	PDE8A	High affinity cAMP-specific and IBMX-insensitive 3',5'-cyclic phosphodiesterase 8A	unknown	0.427425	unknown	8	0.164863	0.213293	0.136825	0.127832	0.0615705	0.0820951	0.09125	0.0546966	0.0675766	0.123369	0.22215	0.131273	0.119329	0.111418	0.127742	0.0713846	0.0529753	0.04036	0.145982	0.16716	0.148039	0.131374	0.116233	0.0535338	0.0520411	0.0693074	0.11633
O60664	PLIN3_HUMAN	PLIN3	Perilipin-3	Cytosol	1	Cytosol	21	0.086327	0.0695642	0.158385	0.153479	0.0825927	0.132809	0.159793	0.06645	0.0369857	0.0385799	0.0754303	0.0836833	0.0950026	0.0908678	0.103644	0.0481917	0.0340087	0.360938	0.0274291	0.0968096	0.0893701	0.104116	0.0838993	0.129982	0.0703209	0.0275204	0.24949
O60669	MOT2_HUMAN	SLC16A7	Monocarboxylate transporter 2	unknown	0.200233	unknown	2	0.00503893	0.307741	0.362215	0.29981	0.00503893	0.00503893	0.00503893	0.00503893	0.00503893	0.198409	0.0155916	0.43836	0.0155916	0.269681	0.0155916	0.0155916	0.0155916	0.0155916	0.242455	0.00691544	0.379242	0.33681	0.00691544	0.00691544	0.00691544	0.00691544	0.00691544
O60671	RAD1_HUMAN	RAD1	Cell cycle checkpoint protein RAD1	unknown	0.979495	Cytosol	5	0.112353	0.0707496	0.110351	0.112311	0.109487	0.117682	0.128594	0.116207	0.0955051	0.0136002	0.0136002	0.147567	0.13997	0.0547748	0.0842724	0.0464745	0.0856623	0.287686	0.0284808	0.139306	0.028533	0.0552067	0.0971023	0.147481	0.0931274	0.0319056	0.219288
O60678	ANM3_HUMAN	PRMT3	Protein arginine N-methyltransferase 3	unknown	0.412665	unknown	21	0.089842	0.0678685	0.114188	0.121857	0.0976805	0.128367	0.101857	0.110853	0.132421	0.0267941	0.0249096	0.0164232	0.0840854	0.0469472	0.140948	0.163153	0.222344	0.197952	0.0288437	0.0978515	0.060306	0.0450074	0.0646663	0.119817	0.142671	0.205295	0.248098
O60683	PEX10_HUMAN	PEX10	Peroxisome biogenesis factor 10	unknown	0.476084	unknown	8	0.0510733	0.165005	0.248851	0.26865	0.156587	0.0652995	0.00183504	0.00183504	0.00183504	0.00912987	0.165252	0.330781	0.361606	0.195821	0.00823508	0.00823508	0.00823508	0.00823508	0.00358994	0.317358	0.266233	0.290015	0.0776878	0.00358994	0.00267478	0.00267478	0.00267478
O60684	IMA7_HUMAN	KPNA6	Importin subunit alpha-7	unknown	0.970063	Cytosol	11	0.145827	0.0858595	0.141571	0.154235	0.081767	0.121595	0.147599	0.0791011	0.0585715	0.0427061	0.0964961	0.0804187	0.0968433	0.140437	0.0724998	0.014341	0.0738868	0.28148	0.0646683	0.1175	0.0726452	0.111944	0.163621	0.132787	0.0719672	0.0532013	0.183909
O60687	SRPX2_HUMAN	SRPX2	Sushi repeat-containing protein SRPX2	unknown	0.341148	unknown	5	0.0475191	0.115473	0.288105	0.276971	0.208392	0.00360789	0.0527164	0.00360789	0.00360789	0.0187798	0.0187798	0.336114	0.384539	0.0794238	0.106024	0.0187798	0.0187798	0.0187798	0.00544153	0.315959	0.199572	0.286751	0.170511	0.00544153	0.00544153	0.00544153	0.00544153
O60701	UGDH_HUMAN	UGDH	UDP-glucose 6-dehydrogenase	Cytosol	1	Cytosol	30	0.0810947	0.0427358	0.157612	0.14122	0.122379	0.137241	0.117407	0.0804048	0.0974169	0.0252498	0.0522316	0.0596175	0.0383309	0.0597181	0.141965	0.0726115	0.0715946	0.362598	0.0291103	0.0898015	0.0449565	0.0739568	0.0872817	0.128867	0.055775	0.0466816	0.429463
O60704	TPST2_HUMAN	TPST2	Protein-tyrosine sulfotransferase 2	Golgi	1	Golgi	11	0.165426	0.327876	0.199496	0.116019	0.0491292	0.0297617	0.020749	0.028654	0.0181223	0.114341	0.394809	0.149165	0.111528	0.0381728	0.0197459	0.0785246	0.0160006	0.0117618	0.143372	0.38706	0.165813	0.0787808	0.026766	0.0735109	0.0100836	0.00829583	0.00829583
O60716	CTND1_HUMAN	CTNND1	Catenin delta-1	unknown	0.593926	unknown	62	0.138703	0.173622	0.164638	0.158372	0.084452	0.0522246	0.0481999	0.078093	0.0802811	0.145802	0.178369	0.139845	0.108778	0.101885	0.046908	0.0875217	0.117232	0.0344217	0.150649	0.195322	0.176494	0.113984	0.0668299	0.0623636	0.0821474	0.0717437	0.0279553
O60725	ICMT_HUMAN	ICMT	Protein-S-isoprenylcysteine O-methyltransferase	unknown	0.744119	ER	5	0.144484	0.143402	0.165074	0.176254	0.121808	0.0685372	0.0131677	0.00680271	0.019171	0.0626908	0.181246	0.15003	0.241304	0.0763934	0.0942732	0.00551434	0.00551434	0.00551434	0.130507	0.357038	0.18596	0.190625	0.0412922	0.0846117	0.00210362	0.00210362	0.00210362
O60732	MAGC1_HUMAN	MAGEC1	Melanoma-associated antigen C1	unknown	0.99739	Cytosol	10	0.0936603	0.10256	0.159467	0.147062	0.10654	0.124465	0.102201	0.0747487	0.0619022	0.0415487	0.0677638	0.0872941	0.0948604	0.101045	0.129373	0.0832564	0.0747625	0.31135	0.0408975	0.133311	0.0759902	0.0911502	0.128583	0.119049	0.058367	0.0512285	0.273923
O60739	EIF1B_HUMAN	EIF1B	Eukaryotic translation initiation factor 1b	unknown	0.261696	unknown	2	0.0752565	0.0676388	0.0648638	0.0911857	0.0574607	0.103705	0.0762956	0.261333	0.202261	0.134908	0.0130356	0.0130356	0.0130356	0.0130356	0.200466	0.101967	0.210523	0.299993	0.0135585	0.0135585	0.16684	0.0135585	0.0135585	0.0135585	0.0135585	0.298326	0.453483
O60749	SNX2_HUMAN	SNX2	Sorting nexin-2	unknown	0.85922	Cytosol	25	0.0547991	0.0717932	0.147459	0.194967	0.134136	0.0816143	0.102015	0.0855011	0.0699846	0.0407235	0.0735486	0.0969727	0.130956	0.121843	0.107917	0.132129	0.0895023	0.140421	0.0499408	0.125333	0.0929284	0.111803	0.114441	0.129231	0.0864609	0.0785679	0.120262
O60762	DPM1_HUMAN	DPM1	Dolichol-phosphate mannosyltransferase subunit 1	ER	1	ER	18	0.126705	0.222495	0.180451	0.266759	0.125338	0.0144709	0.00932954	0.00540367	0.00342643	0.173414	0.258664	0.16934	0.166533	0.0454672	0.0172427	0.0172427	0.0130609	0.0145561	0.144191	0.272371	0.253173	0.125451	0.0209392	0.0690457	0.00378355	0.00237902	0.00237902
O60763	USO1_HUMAN	USO1	General vesicular transport factor p115	unknown	0.989586	Cytosol	40	0.102548	0.175281	0.204766	0.137607	0.0904592	0.0952131	0.101851	0.0475789	0.0285145	0.0362333	0.110597	0.0939605	0.121037	0.106704	0.138047	0.0514465	0.0356439	0.330811	0.0521063	0.135554	0.0826164	0.107714	0.128784	0.130703	0.0479774	0.0259731	0.276155
O60779	S19A2_HUMAN	SLC19A2	Thiamine transporter 1	unknown	0.55718	Endosome	4	0.0567878	0.135509	0.211353	0.252808	0.212555	0.00344085	0.120665	0.00344085	0.00344085	0.136864	0.0114633	0.314337	0.293019	0.198463	0.0114633	0.0114633	0.0114633	0.0114633	0.143058	0.118516	0.235669	0.249486	0.135998	0.106792	0.00349391	0.00349391	0.00349391
O60783	RT14_HUMAN	MRPS14	28S ribosomal protein S14, mitochondrial	unknown	0.983771	Mitochondrion	4	0.349241	0.50113	0.147008	0.0032085	0.000882027	0.000882027	0.000882027	0.000882027	0.000882027	0.337055	0.614455	0.01376	0.00780635	0.00780635	0.00780635	0.00780635	0.00780635	0.00780635	0.598375	0.362742	0.0137768	0.00326433	0.00326433	0.00326433	0.00326433	0.00326433	0.00326433
O60784	TOM1_HUMAN	TOM1	Target of Myb protein 1	unknown	0.966255	Cytosol	20	0.067659	0.101223	0.166545	0.207352	0.07188	0.110685	0.102589	0.0711973	0.0454506	0.0399138	0.064473	0.0806136	0.0463968	0.110582	0.12876	0.0994605	0.0319544	0.286205	0.0289409	0.133637	0.148502	0.102232	0.0478866	0.118435	0.0508528	0.0372717	0.185582
O60825	F262_HUMAN	PFKFB2	6-phosphofructo-2-kinase/fructose-2,6-bisphosphatase 2	unknown	0.819975	unknown	16	0.116116	0.0634016	0.125219	0.102117	0.0821162	0.108385	0.0794887	0.124855	0.137285	0.00786599	0.00786599	0.0638837	0.102385	0.0722616	0.0769711	0.200525	0.287133	0.160244	0.0331938	0.00593188	0.0566019	0.0488782	0.0601709	0.127289	0.217716	0.237371	0.143301
O60826	CCD22_HUMAN	CCDC22	Coiled-coil domain-containing protein 22	unknown	0.455948	unknown	34	0.0433693	0.0750218	0.16922	0.228654	0.159931	0.0790745	0.0699524	0.0806254	0.0746411	0.033615	0.0748464	0.162555	0.125591	0.0604365	0.0876431	0.170382	0.155836	0.0708534	0.0337637	0.18447	0.191597	0.124749	0.0652911	0.0966631	0.0989623	0.12412	0.0605495
O60828	PQBP1_HUMAN	PQBP1	Polyglutamine-binding protein 1	Nucleus	1	Nucleus	10	0.0681899	0.0358399	0.0571609	0.0871398	0.0848537	0.074581	0.129804	0.23317	0.205746	0.0523922	0.043768	0.0564712	0.0661071	0.0982747	0.0472324	0.265155	0.231843	0.108613	0.0553487	0.0474823	0.100535	0.0800098	0.0932263	0.12649	0.267194	0.151762	0.0471138
O60830	TI17B_HUMAN	TIMM17B	Mitochondrial import inner membrane translocase subunit Tim17-B	unknown	0.927	unknown	6	0.324861	0.505275	0.141767	0.0244379	0.000853455	0.000853455	0.000853455	0.000853455	0.000853455	0.375023	0.446998	0.0254257	0.0137277	0.0137277	0.0137277	0.0137277	0.0137277	0.0137277	0.363219	0.565783	0.0747745	0.0030044	0.0030044	0.0030044	0.0030044	0.0030044	0.0030044
O60831	PRAF2_HUMAN	PRAF2	PRA1 family protein 2	unknown	0.290437	unknown	6	0.125249	0.176636	0.221254	0.25199	0.0579995	0.0535541	0.0549253	0.0286288	0.01263	0.222258	0.368867	0.166421	0.0171728	0.0171728	0.0516234	0.0343422	0.0150531	0.0115841	0.0704634	0.182058	0.247675	0.22073	0.106915	0.0849648	0.0217755	0.0137058	0.0163277
O60832	DKC1_HUMAN	DKC1	H/ACA ribonucleoprotein complex subunit DKC1	Nucleus	1	Nucleus	31	0.172689	0.0400002	0.0480888	0.0595938	0.064634	0.0706984	0.0785382	0.191041	0.248034	0.0932235	0.0491782	0.0377122	0.0538786	0.049511	0.0684332	0.211587	0.308176	0.0824258	0.106803	0.0602952	0.0522489	0.0656422	0.0700196	0.108973	0.190099	0.19987	0.0777814
O60841	IF2P_HUMAN	EIF5B	Eukaryotic translation initiation factor 5B	unknown	0.964448	Nucleus	76	0.0525037	0.0473343	0.0576883	0.0667066	0.0682882	0.0738265	0.104795	0.238236	0.272576	0.0343711	0.0384383	0.0394738	0.0518485	0.0604689	0.0703179	0.244553	0.310034	0.0834609	0.0489503	0.0622747	0.0520278	0.0731447	0.0727277	0.0900985	0.235147	0.230604	0.0708163
O60858	TRI13_HUMAN	TRIM13	E3 ubiquitin-protein ligase TRIM13	unknown	0.95635	ER	6	0.181331	0.190868	0.216939	0.189215	0.112068	0.00342978	0.00300594	0.00300594	0.00300594	0.0176224	0.240601	0.325279	0.155206	0.142908	0.0655157	0.0176224	0.0176224	0.0176224	0.150024	0.291428	0.203651	0.263879	0.0854478	0.00139256	0.00139256	0.00139256	0.00139256
O60869	EDF1_HUMAN	EDF1	Endothelial differentiation-related factor 1	unknown	0.553709	Ribosome 60S	13	0.0779897	0.0673729	0.0948884	0.111024	0.0616874	0.0854957	0.118832	0.189854	0.161351	0.0921711	0.084979	0.0559921	0.0612434	0.0908343	0.0642804	0.154659	0.148135	0.13216	0.0999586	0.0732566	0.138172	0.0860046	0.0601086	0.0931236	0.181707	0.164405	0.0441017
O60870	KIN17_HUMAN	KIN	DNA/RNA-binding protein KIN17	unknown	0.991623	Nucleus	18	0.0779764	0.0446667	0.0669739	0.0858095	0.0634936	0.0780669	0.100409	0.211535	0.259477	0.0263897	0.0366629	0.0452251	0.0704286	0.0741977	0.0378244	0.257753	0.324072	0.0398489	0.0465602	0.0731212	0.0470343	0.0626216	0.0991665	0.121746	0.230987	0.272873	0.064249
O60879	DIAP2_HUMAN	DIAPH2	Protein diaphanous homolog 2	unknown	0.774165	unknown	27	0.121101	0.0671869	0.0823091	0.0796355	0.0842354	0.0646816	0.0628702	0.197959	0.240588	0.0123549	0.0125554	0.0106682	0.0115095	0.0115095	0.0106682	0.284513	0.460867	0.0371234	0.00997486	0.00987233	0.00997486	0.00943361	0.00987233	0.00997486	0.244159	0.316338	0.00987233
O60884	DNJA2_HUMAN	DNAJA2	DnaJ homolog subfamily A member 2	unknown	0.982462	Cytosol	22	0.0885764	0.0709517	0.118889	0.118234	0.0783004	0.123656	0.139082	0.0822576	0.095983	0.0469491	0.0693171	0.0753476	0.131189	0.106409	0.0940942	0.0994008	0.102218	0.216043	0.0591594	0.109807	0.077166	0.128213	0.10764	0.143595	0.0876873	0.0775545	0.184868
O60885	BRD4_HUMAN	BRD4	Bromodomain-containing protein 4	unknown	0.431157	unknown	17	0.640594	0.0607733	0.00317402	0.0329847	0.00303731	0.0136061	0.00317402	0.0671499	0.106551	0.194706	0.0685733	0.0534541	0.0508287	0.079375	0.0694278	0.15761	0.18117	0.0576082	0.231517	0.0144264	0.0485143	0.0740261	0.0960167	0.140065	0.184473	0.150205	0.0476305
O60888	CUTA_HUMAN	CUTA	Protein CutA	unknown	0.960348	Cytosol	4	0.112713	0.0785697	0.160895	0.153581	0.0794474	0.223632	0.143411	0.0562125	0.0308911	0.0508975	0.137757	0.0358057	0.0220267	0.0512907	0.242612	0.0394095	0.0232564	0.238115	0.0525934	0.136721	0.0650119	0.0859051	0.0532818	0.146596	0.0526214	0.0175998	0.375395
O60890	OPHN1_HUMAN	OPHN1	Oligophrenin-1	unknown	0.876355	Nucleus	6	0.118897	0.050636	0.0605608	0.0392074	0.115869	0.00525563	0.0526582	0.212255	0.246033	0.00842329	0.0114152	0.0572447	0.0104187	0.0509724	0.0803639	0.192762	0.330623	0.0528632	0.0530275	0.178518	0.00472115	0.0750033	0.00472115	0.121003	0.21873	0.244432	0.00472115
O60906	NSMA_HUMAN	SMPD2	Sphingomyelin phosphodiesterase 2	ER	1	ER	11	0.0905784	0.216404	0.255542	0.250009	0.173607	0.0025171	0.0025171	0.0025171	0.0025171	0.109991	0.10477	0.273137	0.264375	0.16407	0.0444736	0.0130611	0.0130611	0.0130611	0.152907	0.270499	0.31704	0.10505	0.00841473	0.0342164	0.00684465	0.00684465	0.00684465
O60907	TBL1X_HUMAN	TBL1X	F-box-like/WD repeat-containing protein TBL1X	unknown	0.983683	Nucleus	6	0.0989743	0.0554289	0.0757875	0.0581522	0.0820854	0.0728709	0.107725	0.178463	0.237308	0.00847806	0.00847806	0.0525814	0.0637356	0.0508891	0.0763166	0.278585	0.278184	0.0956703	0.067773	0.0837801	0.0060914	0.0060914	0.0060914	0.116501	0.223386	0.278519	0.110661
O60911	CATL2_HUMAN	CTSV	Cathepsin L2	unknown	0.969045	ER	10	0.102662	0.284276	0.272764	0.241167	0.0739959	0.00250679	0.00250679	0.00250679	0.00238487	0.0430157	0.386999	0.247324	0.153793	0.104201	0.00894785	0.0126564	0.00894785	0.00894785	0.00654002	0.338141	0.353201	0.195292	0.091363	0.00890512	0.0057817	0.0057817	0.0057817
O60921	HUS1_HUMAN	HUS1	Checkpoint protein HUS1	unknown	0.752023	Cytosol	9	0.0830923	0.043739	0.107395	0.109098	0.0963233	0.117476	0.125777	0.102702	0.146343	0.00641835	0.0516689	0.0598422	0.0973544	0.00688429	0.113461	0.0870049	0.178128	0.25083	0.063028	0.0891974	0.0589873	0.0745413	0.0911035	0.126801	0.182615	0.126217	0.241716
O60925	PFD1_HUMAN	PFDN1	Prefoldin subunit 1	Cytosol	1	Cytosol	12	0.0480183	0.0191166	0.211892	0.139962	0.145015	0.127641	0.242799	0.0559086	0.0447295	0.0227943	0.049441	0.0542996	0.0831925	0.136415	0.124669	0.0490695	0.0412879	0.430085	0.0359402	0.10637	0.11941	0.103024	0.103574	0.163923	0.0658653	0.0282697	0.178819
O60927	PP1RB_HUMAN	PPP1R11	E3 ubiquitin-protein ligase PPP1R11	unknown	0.984388	Cytosol	5	0.101784	0.0785069	0.130543	0.153045	0.130538	0.10133	0.163723	0.0833794	0.0583926	0.0411783	0.0605031	0.0796041	0.0899029	0.141654	0.0769911	0.0551085	0.0524276	0.396477	0.060325	0.0805155	0.128017	0.12874	0.100362	0.1153	0.0832206	0.0414635	0.256821
O60930	RNH1_HUMAN	RNASEH1	Ribonuclease H1	unknown	0.226134	unknown	3	0.00773756	0.00773756	0.00773756	0.00773756	0.0614475	0.14241	0.00773756	0.202223	0.340741	0.00855753	0.125763	0.00855753	0.00855753	0.00855753	0.162994	0.3169	0.297116	0.0629976	0.039487	0.0771474	0.00542164	0.00542164	0.184488	0.00542164	0.321188	0.215227	0.146198
O60934	NBN_HUMAN	NBN	Nibrin	unknown	0.828881	Chromatin	26	0.423484	0.0373556	0.0359522	0.0259637	0.0498761	0.00410557	0.0048823	0.146384	0.188843	0.220949	0.0504273	0.012417	0.0467978	0.0381054	0.0170705	0.191231	0.273098	0.0170705	0.284634	0.00544378	0.00744384	0.00874474	0.0860011	0.0989385	0.202792	0.161523	0.0573949
O60942	MCE1_HUMAN	RNGTT	mRNA-capping enzyme	Nucleus	1	Nucleus	21	0.0945678	0.0531049	0.0854844	0.0883655	0.0628488	0.0445612	0.0623121	0.20083	0.279504	0.0361744	0.0323043	0.0189736	0.0189736	0.0189736	0.0745977	0.264507	0.316065	0.0385341	0.0214409	0.056932	0.0704947	0.00852054	0.0150704	0.115793	0.215782	0.337538	0.0530328
O75027	ABCB7_HUMAN	ABCB7	Iron-sulfur clusters transporter ABCB7, mitochondrial	unknown	0.987907	Mitochondrion	21	0.346173	0.523198	0.110938	0.00106074	0.000650001	0.000650001	0.000650001	0.000650001	0.000650001	0.328125	0.612291	0.00960339	0.00315719	0.00315719	0.00315719	0.00315719	0.00315719	0.00315719	0.539094	0.37089	0.0727644	0.00162004	0.00162004	0.00162004	0.00162004	0.00162004	0.00162004
O75044	SRGP2_HUMAN	SRGAP2	SLIT-ROBO Rho GTPase-activating protein 2	unknown	0.697987	unknown	38	0.102967	0.0633096	0.094666	0.0777442	0.0600481	0.085889	0.090449	0.195812	0.220164	0.0414855	0.0521228	0.060717	0.0689771	0.0171039	0.0695818	0.239491	0.323264	0.0562885	0.0576673	0.135283	0.0768993	0.052094	0.0566357	0.0866643	0.202223	0.207455	0.0549213
O75054	IGSF3_HUMAN	IGSF3	Immunoglobulin superfamily member 3	PM	1	PM	27	0.0947305	0.151638	0.193405	0.205783	0.160577	0.0483195	0.0673035	0.0252282	0.00556499	0.113813	0.168853	0.216558	0.213915	0.144941	0.0319303	0.0134203	0.0111738	0.0134203	0.13183	0.235438	0.166295	0.185411	0.129612	0.104024	0.00291701	0.00291701	0.00324125
O75061	AUXI_HUMAN	DNAJC6	Putative tyrosine-protein phosphatase auxilin	unknown	0.221577	unknown	7	0.0925834	0.0534211	0.0928723	0.149766	0.142664	0.145793	0.130855	0.100729	0.0913166	0.00985046	0.00985046	0.00985046	0.214443	0.00985046	0.233264	0.196902	0.112176	0.203813	0.0050816	0.0050816	0.106855	0.242084	0.0050816	0.370641	0.255012	0.0050816	0.0050816
O75063	XYLK_HUMAN	FAM20B	Glycosaminoglycan xylosylkinase	Golgi	1	Golgi	13	0.153765	0.39674	0.231002	0.114299	0.0499011	0.00182833	0.00237441	0.0317463	0.00182833	0.130283	0.493669	0.148571	0.0797605	0.0183274	0.0159569	0.0183274	0.00983146	0.00662934	0.168162	0.402216	0.170947	0.0818276	0.00890539	0.010082	0.00890539	0.00890443	0.00890443
O75064	DEN4B_HUMAN	DENND4B	DENN domain-containing protein 4B	unknown	0.337304	unknown	15	0.0934844	0.0656498	0.130691	0.119088	0.0989291	0.0512036	0.0760598	0.157419	0.190446	0.0141181	0.0725447	0.0141181	0.0141181	0.081284	0.0141181	0.283939	0.456388	0.015369	0.00636096	0.131095	0.178001	0.170553	0.0854005	0.00652907	0.105575	0.0881392	0.00636096
O75071	EFC14_HUMAN	EFCAB14	EF-hand calcium-binding domain-containing protein 14	unknown	0.418245	unknown	8	0.0496804	0.123788	0.23717	0.249337	0.146185	0.0605301	0.0656777	0.0527066	0.0640409	0.00534489	0.0103715	0.256136	0.352453	0.170241	0.00534489	0.14958	0.00534489	0.00534489	0.00566895	0.211354	0.328647	0.234401	0.0113702	0.110993	0.0113702	0.00566895	0.00566895
O75077	ADA23_HUMAN	ADAM23	Disintegrin and metalloproteinase domain-containing protein 23	unknown	0.194506	unknown	4	0.00557885	0.296151	0.098604	0.125128	0.391285	0.0665172	0.00557885	0.00557885	0.00557885	0.172489	0.221714	0.201895	0.289792	0.0228219	0.0228219	0.0228219	0.0228219	0.0228219	0.0048955	0.374297	0.229158	0.200284	0.104816	0.0718628	0.0048955	0.0048955	0.0048955
O75083	WDR1_HUMAN	WDR1	WD repeat-containing protein 1	unknown	0.995864	Cytosol	31	0.133687	0.107807	0.154375	0.108422	0.0974872	0.123862	0.0912906	0.0681301	0.057679	0.0584228	0.0819392	0.0757729	0.0816642	0.0742636	0.145678	0.0541045	0.0491562	0.279295	0.0758394	0.131843	0.079969	0.0923187	0.0706124	0.115182	0.0447629	0.0337917	0.287828
O75084	FZD7_HUMAN	FZD7	Frizzled-7	unknown	0.510828	unknown	4	0.00554276	0.203963	0.274956	0.306859	0.219759	0.0028901	0.0028901	0.0028901	0.0028901	0.0262767	0.112041	0.326067	0.286545	0.110834	0.0128932	0.0128932	0.0128932	0.0128932	0.155857	0.224025	0.315725	0.235859	0.192467	0.0040612	0.0040612	0.0040612	0.0040612
O75110	ATP9A_HUMAN	ATP9A	Probable phospholipid-transporting ATPase IIA	unknown	0.47373	unknown	16	0.0479652	0.105314	0.181983	0.234044	0.183709	0.0670139	0.0844912	0.0183944	0.0216767	0.0185187	0.12255	0.241123	0.269632	0.269268	0.0137204	0.0137204	0.00787828	0.00787828	0.0123087	0.151947	0.21579	0.18809	0.0775207	0.0123087	0.00468349	0.00544716	0.00468349
O75113	N4BP1_HUMAN	N4BP1	NEDD4-binding protein 1	unknown	0.974782	Cytosol	22	0.0956835	0.0765298	0.14712	0.154568	0.109385	0.0962844	0.137719	0.0857836	0.0752951	0.0138607	0.0513045	0.0470107	0.0162163	0.0163489	0.15688	0.0415138	0.0171868	0.374262	0.00569496	0.156438	0.0674815	0.088023	0.150637	0.161285	0.0667532	0.00585365	0.330841
O75116	ROCK2_HUMAN	ROCK2	Rho-associated protein kinase 2	unknown	0.616024	unknown	57	0.165233	0.149342	0.126332	0.103869	0.0705748	0.0538033	0.0685879	0.104345	0.131663	0.088641	0.117469	0.0730232	0.0722076	0.0691332	0.0615723	0.14063	0.21743	0.0934289	0.107738	0.13923	0.089253	0.0905712	0.0817457	0.09298	0.137965	0.129109	0.0819991
O75122	CLAP2_HUMAN	CLASP2	CLIP-associating protein 2	unknown	0.963627	Nucleus	42	0.0584385	0.0552145	0.0733519	0.0769264	0.0634406	0.0724782	0.0856621	0.217029	0.276975	0.0423137	0.0569926	0.042639	0.0637163	0.0675216	0.0623337	0.231677	0.348	0.0502554	0.0511425	0.0803808	0.0660799	0.0588351	0.0815053	0.0974618	0.241469	0.218253	0.0581128
O75127	PTCD1_HUMAN	PTCD1	Pentatricopeptide repeat-containing protein 1, mitochondrial	Mitochondrion	1	Mitochondrion	24	0.340895	0.508892	0.120114	0.00179161	0.00144532	0.00144532	0.00144532	0.00144532	0.00144532	0.297824	0.605349	0.0122974	0.0100823	0.0100823	0.0100823	0.0100823	0.0100823	0.0100823	0.477518	0.402382	0.0718263	0.00392573	0.00392573	0.00392573	0.00392573	0.00392573	0.00392573
O75128	COBL_HUMAN	COBL	Protein cordon-bleu	unknown	0.786785	unknown	14	0.126447	0.0664668	0.0111825	0.114722	0.0111825	0.0111825	0.105281	0.208003	0.28628	0.0920285	0.104399	0.0127049	0.0690986	0.0127049	0.0314957	0.240394	0.293621	0.0332126	0.162502	0.0829537	0.0294936	0.0294839	0.00789264	0.0485466	0.163828	0.262679	0.00789264
O75131	CPNE3_HUMAN	CPNE3	Copine-3	Cytosol	1	Cytosol	24	0.119591	0.0778484	0.137629	0.142716	0.110577	0.150462	0.108117	0.0652488	0.075798	0.036354	0.0595852	0.102339	0.101666	0.113925	0.131702	0.05247	0.0605477	0.280851	0.049822	0.0783389	0.0599435	0.0939507	0.0805656	0.117478	0.0467865	0.0335521	0.32017
O75140	DEPD5_HUMAN	DEPDC5	GATOR complex protein DEPDC5	unknown	0.67168	unknown	14	0.0340811	0.0585031	0.0496783	0.0817502	0.0594539	0.109375	0.0801228	0.211037	0.303099	0.0155744	0.0155744	0.0155744	0.0155744	0.0155744	0.0177136	0.33428	0.510865	0.0648022	0.00837352	0.0584214	0.00837352	0.00978467	0.131314	0.0736313	0.21247	0.3954	0.00837352
O75143	ATG13_HUMAN	ATG13	Autophagy-related protein 13	unknown	0.948553	Cytosol	6	0.108194	0.0781256	0.122147	0.123237	0.147278	0.0935149	0.152172	0.0763662	0.103455	0.0277557	0.0385451	0.0152489	0.0600791	0.0152489	0.123201	0.102482	0.123127	0.181666	0.00979278	0.122015	0.0903144	0.0807309	0.0778531	0.142092	0.0747671	0.0724159	0.21123
O75145	LIPA3_HUMAN	PPFIA3	Liprin-alpha-3	unknown	0.80574	unknown	7	0.00631664	0.00631664	0.0977787	0.00631664	0.00631664	0.00631664	0.126769	0.188817	0.220489	0.0125487	0.0125487	0.0125487	0.088667	0.0499623	0.0125487	0.237086	0.375887	0.0125487	0.0316574	0.0386279	0.0420471	0.0488168	0.0456511	0.0486813	0.282724	0.30255	0.159245
O75146	HIP1R_HUMAN	HIP1R	Huntingtin-interacting protein 1-related protein	unknown	0.427012	unknown	72	0.0570945	0.0500473	0.083205	0.129534	0.15469	0.104531	0.154252	0.151458	0.0873962	0.0491605	0.0517338	0.0890237	0.146977	0.16724	0.105867	0.155985	0.13886	0.0313697	0.0609864	0.0721758	0.0987947	0.149636	0.12171	0.185604	0.115895	0.08619	0.0442504
O75147	OBSL1_HUMAN	OBSL1	Obscurin-like protein 1	unknown	0.557537	unknown	30	0.0524483	0.0590799	0.0891199	0.0849653	0.0754526	0.0962632	0.0973275	0.184091	0.231905	0.0263864	0.0520248	0.0549948	0.0693772	0.0852427	0.0933164	0.205341	0.291718	0.0877089	0.0416302	0.076433	0.0507132	0.071805	0.0810595	0.105856	0.204845	0.216452	0.12979
O75150	BRE1B_HUMAN	RNF40	E3 ubiquitin-protein ligase BRE1B	Nucleus	1	Nucleus	47	0.0600265	0.0322112	0.0611673	0.0730086	0.0770895	0.0766237	0.0957425	0.237784	0.271652	0.0167099	0.0328155	0.0356099	0.0503506	0.0708265	0.0748014	0.255746	0.348504	0.0585228	0.0483247	0.0455161	0.0521036	0.0614225	0.0795611	0.112859	0.276284	0.243868	0.0521126
O75152	ZC11A_HUMAN	ZC3H11A	Zinc finger CCCH domain-containing protein 11A	unknown	0.995531	Nucleus	40	0.191825	0.0364675	0.0487973	0.0611686	0.0689086	0.0749696	0.137183	0.199784	0.145579	0.106835	0.0508432	0.039912	0.069759	0.101535	0.0647702	0.257605	0.246535	0.051904	0.0974812	0.0524782	0.0470397	0.0833274	0.114798	0.145574	0.232333	0.174631	0.0410337
O75153	CLU_HUMAN	CLUH	Clustered mitochondria protein homolog	unknown	0.988325	Nucleus	46	0.0458364	0.0398156	0.0714121	0.0659209	0.0687501	0.062394	0.0859454	0.239728	0.327927	0.0179843	0.0230085	0.037846	0.0493282	0.0500264	0.0648156	0.239154	0.407429	0.0474034	0.0273507	0.0626596	0.0319665	0.0517608	0.0496599	0.103005	0.258865	0.277321	0.0657446
O75157	T22D2_HUMAN	TSC22D2	TSC22 domain family protein 2	unknown	0.798931	Cytosol	5	0.0298561	0.0437019	0.176848	0.157105	0.0969229	0.133093	0.264676	0.030998	0.0180295	0.0145415	0.0414378	0.092111	0.132915	0.142372	0.0752813	0.031624	0.0145415	0.340478	0.0422343	0.0982929	0.159693	0.100424	0.170772	0.125184	0.0683419	0.00720974	0.243537
O75161	NPHP4_HUMAN	NPHP4	Nephrocystin-4	unknown	0.745841	unknown	10	0.0766616	0.106278	0.109481	0.0805561	0.0830127	0.0774898	0.112639	0.157063	0.196818	0.0288459	0.0288459	0.0288459	0.0288459	0.0288459	0.0288459	0.303059	0.49502	0.0288459	0.0114979	0.121522	0.176171	0.0114979	0.0114979	0.187055	0.188421	0.280839	0.0114979
O75164	KDM4A_HUMAN	KDM4A	Lysine-specific demethylase 4A	unknown	0.929996	Cytosol	13	0.259981	0.0669391	0.129781	0.111569	0.0690471	0.0962865	0.107166	0.0623616	0.0654214	0.0712384	0.121344	0.015778	0.118021	0.0656976	0.229271	0.0833203	0.072994	0.149997	0.146522	0.0980008	0.0670302	0.0645743	0.0702752	0.123713	0.0855403	0.0429811	0.253549
O75165	DJC13_HUMAN	DNAJC13	DnaJ homolog subfamily C member 13	Endosome	1	Endosome	123	0.0201956	0.0695188	0.176318	0.288673	0.196649	0.0788607	0.0798963	0.0401031	0.0173375	0.0121404	0.0624431	0.241264	0.265848	0.192164	0.0827456	0.0576381	0.00938709	0.00725824	0.00665888	0.191538	0.256739	0.209574	0.0930333	0.128935	0.0077909	0.00430314	0.00349802
O75167	PHAR2_HUMAN	PHACTR2	Phosphatase and actin regulator 2	unknown	0.391675	unknown	7	0.0692453	0.0798348	0.101986	0.109517	0.0692775	0.0825026	0.120672	0.138444	0.157886	0.0684808	0.0727124	0.085515	0.0814459	0.0878073	0.105621	0.148211	0.157197	0.170244	0.0425034	0.0965269	0.080189	0.0790821	0.135128	0.114891	0.146357	0.155716	0.125629
O75170	PP6R2_HUMAN	PPP6R2	Serine/threonine-protein phosphatase 6 regulatory subunit 2	unknown	0.994883	Cytosol	19	0.100161	0.0720637	0.137329	0.145463	0.116052	0.129609	0.142366	0.0989897	0.0783464	0.059634	0.0826863	0.0870499	0.10555	0.101662	0.10681	0.0475579	0.043209	0.352697	0.00579855	0.128555	0.100495	0.127487	0.127468	0.149405	0.0827114	0.00814569	0.206685
O75175	CNOT3_HUMAN	CNOT3	CCR4-NOT transcription complex subunit 3	unknown	0.808254	unknown	20	0.0615699	0.0571097	0.0975977	0.0969571	0.0731114	0.0852719	0.0876188	0.181822	0.233876	0.0348502	0.041434	0.0485658	0.0384961	0.0874765	0.0563945	0.235593	0.308068	0.0649465	0.052705	0.0770644	0.0652617	0.0457109	0.0375723	0.103691	0.209598	0.23542	0.0616891
O75177	CREST_HUMAN	SS18L1	Calcium-responsive transactivator	unknown	0.203399	unknown	4	0.50427	0.0689758	0.0661287	0.0907148	0.00400482	0.131641	0.00400482	0.126256	0.00400482	0.316667	0.188255	0.0162001	0.144238	0.0162001	0.0162001	0.0162001	0.133737	0.152303	0.493034	0.0101073	0.0101073	0.0101073	0.173053	0.0101073	0.0101073	0.0101073	0.273269
O75179	ANR17_HUMAN	ANKRD17	Ankyrin repeat domain-containing protein 17	unknown	0.934116	Nucleus	47	0.0347366	0.0396777	0.067937	0.0680604	0.0712616	0.0826656	0.101352	0.202872	0.290623	0.0328921	0.0424568	0.0557304	0.0667666	0.0575819	0.0640872	0.210853	0.34506	0.0875484	0.0244164	0.0595637	0.0523037	0.0605927	0.0757753	0.107443	0.246959	0.271595	0.0751782
O75182	SIN3B_HUMAN	SIN3B	Paired amphipathic helix protein Sin3b	unknown	0.967502	Nucleus	17	0.331453	0.0402938	0.0573941	0.0666408	0.0585139	0.0627279	0.0677964	0.18943	0.193427	0.156592	0.0161738	0.0161738	0.0161738	0.0179516	0.043594	0.237024	0.340668	0.0914212	0.186475	0.0670802	0.0536927	0.0420226	0.0501739	0.0918419	0.166461	0.177147	0.120417
O75190	DNJB6_HUMAN	DNAJB6	DnaJ homolog subfamily B member 6	unknown	0.729492	unknown	9	0.121601	0.0956713	0.118024	0.109167	0.0658005	0.0741682	0.0869803	0.188812	0.170857	0.0667147	0.0919479	0.0811693	0.101939	0.117954	0.0888663	0.167311	0.126591	0.138037	0.0795067	0.0908496	0.0821817	0.102735	0.101522	0.109374	0.172264	0.106376	0.0830925
O75191	XYLB_HUMAN	XYLB	Xylulose kinase	unknown	0.977958	Cytosol	13	0.0315527	0.0377267	0.176801	0.157589	0.0830229	0.104974	0.115846	0.0596663	0.0419347	0.0146625	0.0388533	0.0777656	0.133039	0.117249	0.155954	0.0347792	0.031735	0.293549	0.00571471	0.138116	0.109226	0.148519	0.143759	0.177004	0.00590123	0.00571471	0.240202
O75197	LRP5_HUMAN	LRP5	Low-density lipoprotein receptor-related protein 5	unknown	0.231531	unknown	4	0.183659	0.0521173	0.240275	0.303131	0.0472535	0.0346309	0.0457049	0.0464741	0.0467545	0.0940232	0.152639	0.176486	0.204214	0.213441	0.116688	0.0141694	0.0141694	0.0141694	0.0499874	0.097615	0.11272	0.394026	0.0753971	0.257624	0.00421003	0.00421003	0.00421003
O75204	TM127_HUMAN	TMEM127	Transmembrane protein 127	unknown	0.274933	unknown	3	0.0504898	0.078289	0.194954	0.228309	0.154305	0.0808806	0.10357	0.0532556	0.0559472	0.0325325	0.313708	0.204004	0.0325325	0.0325325	0.132797	0.186827	0.0325325	0.0325325	0.0344413	0.308955	0.197639	0.262375	0.006532	0.133806	0.0431874	0.006532	0.006532
O75208	COQ9_HUMAN	COQ9	Ubiquinone biosynthesis protein COQ9, mitochondrial	unknown	0.97495	unknown	7	0.32577	0.542394	0.115004	0.0134707	0.00233528	0.00206323	0.00206323	0.00206323	0.00206323	0.335244	0.586824	0.011315	0.00993215	0.00993215	0.00993215	0.00993215	0.0130053	0.00993215	0.348083	0.451068	0.0571353	0.00455673	0.00455673	0.0087913	0.00455673	0.00455673	0.00455673
O75223	GGCT_HUMAN	GGCT	Gamma-glutamylcyclotransferase	Cytosol	1	Cytosol	11	0.093105	0.0776184	0.185914	0.156162	0.136974	0.141428	0.134901	0.0476406	0.03807	0.0317485	0.0506818	0.074863	0.109067	0.123588	0.194754	0.0553412	0.0378767	0.319881	0.0357531	0.081013	0.0467921	0.113567	0.158575	0.121845	0.0388844	0.038144	0.332752
O75251	NDUS7_HUMAN	NDUFS7	NADH dehydrogenase [ubiquinone] iron-sulfur protein 7, mitochondrial	unknown	0.977857	Mitochondrion	6	0.346222	0.485741	0.126915	0.0216633	0.000322363	0.000322363	0.000322363	0.000322363	0.000322363	0.258476	0.628908	0.0806756	0.00232705	0.00232705	0.00232705	0.00232705	0.00232705	0.00232705	0.545208	0.346237	0.0767343	0.00112288	0.00112288	0.00112288	0.00112288	0.00112288	0.00112288
O75306	NDUS2_HUMAN	NDUFS2	NADH dehydrogenase [ubiquinone] iron-sulfur protein 2, mitochondrial	Mitochondrion	1	Mitochondrion	22	0.321914	0.550849	0.115787	0.0146423	0.000418357	0.000316263	0.000316263	0.000316263	0.000316263	0.320853	0.624641	0.00791715	0.00218049	0.00218049	0.00218049	0.00218049	0.00218049	0.00218049	0.51515	0.411581	0.0630997	0.00120582	0.00120582	0.00120582	0.00120582	0.00120582	0.00120582
O75312	ZPR1_HUMAN	ZPR1	Zinc finger protein ZPR1	unknown	0.995198	Cytosol	16	0.0841085	0.0684194	0.167637	0.126237	0.134103	0.147561	0.163231	0.0632487	0.0492727	0.0121553	0.0700572	0.0900654	0.118329	0.11584	0.123599	0.0523776	0.0329422	0.373247	0.0379206	0.0910774	0.105533	0.112229	0.128098	0.12914	0.0636094	0.0341327	0.296254
O75319	DUS11_HUMAN	DUSP11	RNA/RNP complex-1-interacting phosphatase	unknown	0.985436	Nucleus	11	0.0913283	0.0588846	0.0492281	0.0680612	0.0609264	0.0993043	0.0732083	0.203754	0.270276	0.0176708	0.0111118	0.0193075	0.0464293	0.00949688	0.0784223	0.296735	0.345284	0.0626953	0.0283461	0.0780212	0.0572058	0.0838341	0.0333114	0.136577	0.198249	0.277844	0.087311
O75323	NIPS2_HUMAN	NIPSNAP2	Protein NipSnap homolog 2	Mitochondrion	1	Mitochondrion	12	0.343151	0.497472	0.13513	0.0144391	0.000945591	0.000945591	0.000945591	0.000945591	0.000945591	0.308437	0.62929	0.0498109	0.00207703	0.00207703	0.00207703	0.00278734	0.00278734	0.00207703	0.505254	0.389076	0.066678	0.00179557	0.00179557	0.00179557	0.00179557	0.003699	0.00179557
O75326	SEM7A_HUMAN	SEMA7A	Semaphorin-7A	unknown	0.521494	unknown	20	0.137489	0.186136	0.232382	0.211138	0.149341	0.00353366	0.008043	0.00290151	0.00290151	0.114332	0.189092	0.185258	0.216416	0.161889	0.0116777	0.0107461	0.00971825	0.00971825	0.146477	0.213984	0.207358	0.17011	0.1214	0.00961401	0.00448726	0.00440884	0.00440884
O75330	HMMR_HUMAN	HMMR	Hyaluronan mediated motility receptor	unknown	0.936307	Nucleus	30	0.018433	0.0341287	0.0615433	0.0789494	0.0709074	0.0477278	0.110365	0.259025	0.302558	0.00933263	0.0132227	0.0095686	0.0127671	0.0095686	0.0095686	0.33289	0.389943	0.0691596	0.00776671	0.054719	0.059916	0.0416168	0.00592619	0.0972292	0.32222	0.278385	0.00592619
O75340	PDCD6_HUMAN	PDCD6	Programmed cell death protein 6	unknown	0.997262	Cytosol	9	0.107303	0.0891412	0.185787	0.167876	0.0948873	0.1039	0.136357	0.059351	0.0464846	0.0437468	0.0594174	0.0819612	0.103808	0.088171	0.19044	0.0613292	0.0689482	0.333941	0.043556	0.111491	0.0752926	0.0749446	0.0815187	0.129133	0.0497585	0.0350775	0.353143
O75347	TBCA_HUMAN	TBCA	Tubulin-specific chaperone A	Cytosol	1	Cytosol	16	0.0950118	0.0771757	0.17235	0.155431	0.169063	0.0999874	0.122485	0.0266323	0.0157258	0.0357729	0.0644351	0.0600033	0.0767779	0.0694533	0.0670934	0.0363392	0.021949	0.502987	0.0481455	0.0909442	0.16252	0.13888	0.0761282	0.11588	0.0688298	0.0190751	0.240022
O75348	VATG1_HUMAN	ATP6V1G1	V-type proton ATPase subunit G 1	unknown	0.412316	unknown	5	0.0661897	0.17118	0.244207	0.189433	0.0864393	0.0761695	0.0645149	0.0737774	0.047043	0.0566431	0.13083	0.179505	0.116169	0.122422	0.0886685	0.0668683	0.103038	0.169557	0.0546188	0.167384	0.195283	0.0973392	0.107305	0.0883675	0.0672802	0.0674202	0.146257
O75351	VPS4B_HUMAN	VPS4B	Vacuolar protein sorting-associated protein 4B	Cytosol	1	Cytosol	18	0.107452	0.0897485	0.149489	0.118532	0.105535	0.110417	0.114957	0.08133	0.0810606	0.0333206	0.0688617	0.0498539	0.0907108	0.082122	0.122649	0.0618815	0.0501066	0.379494	0.0431973	0.129854	0.0976034	0.092595	0.0998728	0.126629	0.0535507	0.0414979	0.297657
O75352	MPU1_HUMAN	MPDU1	Mannose-P-dolichol utilization defect 1 protein	unknown	0.869087	ER	3	0.119885	0.168701	0.214406	0.281322	0.124186	0.0441806	0.0393229	0.00698175	0.00101508	0.176343	0.303234	0.240077	0.154068	0.00460823	0.0813498	0.0274946	0.00346374	0.00936147	0.144386	0.342434	0.185184	0.188321	0.00434898	0.102764	0.014185	0.00723188	0.0111454
O75354	ENTP6_HUMAN	ENTPD6	Ectonucleoside triphosphate diphosphohydrolase 6	unknown	0.797435	PM	8	0.0985061	0.258686	0.159091	0.141105	0.103705	0.0747225	0.0613365	0.0604939	0.0490032	0.053246	0.276819	0.199974	0.21269	0.11906	0.0167609	0.0741829	0.00688593	0.00688593	0.110158	0.24204	0.166522	0.137997	0.0580198	0.108395	0.0691439	0.0279106	0.0065833
O75356	ENTP5_HUMAN	ENTPD5	Nucleoside diphosphate phosphatase ENTPD5	unknown	0.961053	ER	8	0.110761	0.243062	0.239098	0.249973	0.118164	0.00233	0.00183909	0.00183909	0.00183909	0.0196769	0.272484	0.332016	0.129019	0.124204	0.015922	0.015922	0.015922	0.015922	0.152452	0.345704	0.351005	0.182537	0.00584218	0.00584218	0.00584218	0.00584218	0.00584218
O75362	ZN217_HUMAN	ZNF217	Zinc finger protein 217	unknown	0.872915	Chromatin	24	0.633785	0.0412798	0.0479327	0.00318023	0.00299292	0.00269634	0.00318023	0.0939238	0.107018	0.260709	0.104953	0.0390405	0.032284	0.0380524	0.0398135	0.19928	0.244595	0.0379755	0.388076	0.00575149	0.00575149	0.00575149	0.00575149	0.127955	0.232418	0.191908	0.00754439
O75368	SH3L1_HUMAN	SH3BGRL	SH3 domain-binding glutamic acid-rich-like protein	unknown	0.990952	Cytosol	11	0.119243	0.0849258	0.179221	0.137403	0.0687268	0.114208	0.175874	0.0703695	0.0349983	0.0474929	0.0674856	0.0909094	0.0623352	0.0595016	0.115688	0.0507286	0.0327238	0.480141	0.0547266	0.107207	0.0923191	0.0995689	0.110196	0.131111	0.0607662	0.0344974	0.302799
O75369	FLNB_HUMAN	FLNB	Filamin-B	unknown	0.97178	Cytosol	165	0.132146	0.106465	0.129061	0.108939	0.0870733	0.109803	0.10955	0.0903738	0.0998592	0.118623	0.134424	0.062393	0.0787805	0.0654041	0.0856698	0.0619533	0.0741121	0.250598	0.170047	0.133216	0.080572	0.0742567	0.0665832	0.0994468	0.0595584	0.0512402	0.194662
O75376	NCOR1_HUMAN	NCOR1	Nuclear receptor corepressor 1	unknown	0.980389	Nucleus	27	0.145663	0.00562222	0.00562222	0.0584226	0.0464538	0.0057771	0.0915138	0.231301	0.295652	0.0149155	0.011672	0.011672	0.0141198	0.0141198	0.0488999	0.283013	0.378703	0.0761513	0.0741946	0.0538211	0.0532876	0.0662342	0.0812182	0.100883	0.212851	0.260817	0.0775105
O75379	VAMP4_HUMAN	VAMP4	Vesicle-associated membrane protein 4	unknown	0.754616	Endosome	4	0.0405401	0.110752	0.172452	0.253752	0.134333	0.0903263	0.0918252	0.0872177	0.0269106	0.0148803	0.127569	0.152242	0.180219	0.173533	0.170769	0.144938	0.0148803	0.0148803	0.0544405	0.154941	0.169375	0.126315	0.111514	0.14145	0.0752822	0.0440879	0.0592893
O75380	NDUS6_HUMAN	NDUFS6	NADH dehydrogenase [ubiquinone] iron-sulfur protein 6, mitochondrial	Mitochondrion	1	Mitochondrion	7	0.354544	0.517725	0.131831	0.00211495	0.000937017	0.000937017	0.000937017	0.000937017	0.000937017	0.41853	0.53771	0.00663339	0.00288921	0.00288921	0.00288921	0.00288921	0.00288921	0.00288921	0.620341	0.23585	0.108533	0.00177277	0.00177277	0.00177277	0.00177277	0.00177277	0.00177277
O75381	PEX14_HUMAN	PEX14	Peroxisomal membrane protein PEX14	Peroxisome	1	Peroxisome	15	0.0463823	0.16434	0.259898	0.274706	0.140025	0.0459608	0.027237	0.00611735	0.00593564	0.0438695	0.132648	0.359762	0.263029	0.188736	0.0276247	0.00154818	0.00111594	0.00111594	0.045153	0.244867	0.368327	0.247673	0.0706801	0.0616002	0.00162893	0.00162893	0.00162893
O75382	TRIM3_HUMAN	TRIM3	Tripartite motif-containing protein 3	unknown	0.910326	Nucleus	18	0.0531037	0.0608273	0.0786248	0.0956922	0.067533	0.0702394	0.0929936	0.196959	0.287743	0.014066	0.0553268	0.0434718	0.0755468	0.0579992	0.0738962	0.224965	0.354389	0.073143	0.039837	0.0847131	0.0629046	0.0713893	0.0861625	0.0999859	0.182994	0.286519	0.0693317
O75385	ULK1_HUMAN	ULK1	Serine/threonine-protein kinase ULK1	unknown	0.226453	unknown	7	0.00310311	0.0616573	0.139278	0.175929	0.0715832	0.00310311	0.114259	0.169457	0.210236	0.009111	0.0540841	0.009111	0.167134	0.0890744	0.0423872	0.178135	0.259463	0.191499	0.00678587	0.240488	0.00909008	0.146492	0.00909008	0.00909008	0.215944	0.00909008	0.12877
O75386	TULP3_HUMAN	TULP3	Tubby-related protein 3	unknown	0.59537	unknown	5	0.161938	0.131137	0.127081	0.088862	0.049965	0.0689084	0.0883471	0.110725	0.161796	0.102684	0.0997507	0.124621	0.0982147	0.100544	0.084471	0.181762	0.196526	0.0604264	0.145214	0.123594	0.140439	0.08987	0.0700112	0.0951734	0.101801	0.131632	0.0931139
O75387	LAT3_HUMAN	SLC43A1	Large neutral amino acids transporter small subunit 3	unknown	0.328458	unknown	3	0.0048115	0.13559	0.234554	0.252226	0.254336	0.0048115	0.0048115	0.0048115	0.0048115	0.0115591	0.138096	0.309647	0.242615	0.251847	0.0115591	0.0115591	0.0115591	0.0115591	0.12475	0.283416	0.185689	0.129481	0.148373	0.114471	0.00460659	0.00460659	0.00460659
O75390	CISY_HUMAN	CS	Citrate synthase, mitochondrial	Mitochondrion	1	Mitochondrion	26	0.349094	0.505708	0.126507	0.0191159	0.00169699	0.00123432	0.00127186	0.00162568	0.00131186	0.335661	0.575538	0.0317016	0.00327773	0.00288947	0.00310381	0.00474961	0.00549298	0.00310381	0.508966	0.340393	0.0810078	0.00274292	0.00240348	0.00248129	0.00248129	0.0030518	0.00248129
O75391	SPAG7_HUMAN	SPAG7	Sperm-associated antigen 7	unknown	0.502335	unknown	9	0.143247	0.0668416	0.103298	0.103747	0.0965459	0.0945055	0.130462	0.147296	0.0987173	0.0679029	0.0464854	0.0547311	0.0745556	0.110336	0.103978	0.163424	0.160289	0.19502	0.0731665	0.0845432	0.0786418	0.0933177	0.12398	0.150951	0.164741	0.120083	0.106859
O75394	RM33_HUMAN	MRPL33	39S ribosomal protein L33, mitochondrial	unknown	0.330206	unknown	4	0.315794	0.534155	0.13462	0.0101645	0.00105326	0.00105326	0.00105326	0.00105326	0.00105326	0.567097	0.335792	0.0845872	0.00208715	0.00208715	0.00208715	0.00208715	0.00208715	0.00208715	0.257639	0.6385	0.0990679	0.000798908	0.000798908	0.000798908	0.000798908	0.000798908	0.000798908
O75396	SC22B_HUMAN	SEC22B	Vesicle-trafficking protein SEC22b	ER	1	ER	23	0.117987	0.213218	0.203173	0.242369	0.0780356	0.0435896	0.0384104	0.0234805	0.0068524	0.163494	0.194088	0.237726	0.131024	0.129205	0.0570558	0.0196484	0.00861643	0.00680289	0.119694	0.230713	0.400797	0.174582	0.0472393	0.053845	0.00164298	0.00197097	0.00203089
O75400	PR40A_HUMAN	PRPF40A	Pre-mRNA-processing factor 40 homolog A	Nucleus	1	Nucleus	27	0.147618	0.0305575	0.0499011	0.0635014	0.0480301	0.0609302	0.120453	0.240354	0.21558	0.0635298	0.0510833	0.0422723	0.085841	0.0840337	0.0687924	0.218303	0.265449	0.0568533	0.0767937	0.0532415	0.0418856	0.0737073	0.0941458	0.123964	0.24368	0.211469	0.0497722
O75410	TACC1_HUMAN	TACC1	Transforming acidic coiled-coil-containing protein 1	unknown	0.532373	unknown	29	0.0801354	0.149922	0.18765	0.203328	0.116916	0.0469084	0.0781112	0.0791318	0.0507209	0.0730511	0.122177	0.168058	0.15266	0.135663	0.0556924	0.0993563	0.067127	0.0614186	0.0778475	0.165058	0.21683	0.158193	0.108805	0.0805877	0.0716764	0.0487079	0.0400238
O75414	NDK6_HUMAN	NME6	Nucleoside diphosphate kinase 6	unknown	0.984229	Mitochondrion	5	0.329993	0.514137	0.1255	0.00149827	0.00149524	0.00149524	0.00149524	0.00149524	0.00149524	0.346957	0.582548	0.0131744	0.0100707	0.0100707	0.0100707	0.0100707	0.0100707	0.0100707	0.458129	0.382279	0.00689714	0.00492819	0.00492819	0.00492819	0.00492819	0.00492819	0.00492819
O75417	DPOLQ_HUMAN	POLQ	DNA polymerase theta	unknown	0.208616	unknown	8	0.000725202	0.416503	0.173096	0.171991	0.000725202	0.000725202	0.000725202	0.114676	0.120833	0.00234301	0.00234301	0.231794	0.271048	0.286945	0.00234301	0.00234301	0.198498	0.00234301	0.00129908	0.00129908	0.00129908	0.479989	0.00129908	0.271461	0.240755	0.00129908	0.00129908
O75419	CDC45_HUMAN	CDC45	Cell division control protein 45 homolog	unknown	0.397496	unknown	14	0.122297	0.0720411	0.123261	0.103768	0.0965269	0.0684194	0.0971512	0.13405	0.155242	0.0367297	0.0516933	0.0775013	0.102321	0.0798696	0.0935945	0.151142	0.224316	0.151341	0.0720383	0.0930836	0.0732621	0.0991131	0.114508	0.106291	0.141213	0.135845	0.144216
O75420	GGYF1_HUMAN	GIGYF1	GRB10-interacting GYF protein 1	unknown	0.981035	Nucleus	18	0.0208824	0.019362	0.0744005	0.0654247	0.0710917	0.0854817	0.109433	0.225982	0.257741	0.0171429	0.0184387	0.0171429	0.0184387	0.0184387	0.0223775	0.328213	0.28279	0.023515	0.00919168	0.00774312	0.0254178	0.00919168	0.0687031	0.139155	0.239897	0.295021	0.00856723
O75425	MSPD3_HUMAN	MOSPD3	Motile sperm domain-containing protein 3	unknown	0.532891	unknown	5	0.0815569	0.135681	0.190337	0.233755	0.148912	0.040159	0.0501972	0.0463253	0.0684549	0.108195	0.150297	0.223053	0.256351	0.185847	0.00802396	0.00769103	0.00769103	0.00769103	0.139257	0.211414	0.209473	0.22785	0.132781	0.102359	0.00271589	0.00271589	0.00271589
O75427	LRCH4_HUMAN	LRCH4	Leucine-rich repeat and calponin homology domain-containing protein 4	unknown	0.918246	Endosome	27	0.0392577	0.108284	0.180061	0.265878	0.167728	0.0870684	0.0670096	0.036229	0.0217701	0.0501851	0.108418	0.223726	0.200905	0.139625	0.0889511	0.0593351	0.0132024	0.0118585	0.0506133	0.188756	0.222833	0.193014	0.108397	0.145341	0.00642828	0.0218505	0.00483644
O75431	MTX2_HUMAN	MTX2	Metaxin-2	Mitochondrion	1	Mitochondrion	9	0.343208	0.542328	0.127444	0.00456047	0.00137035	0.00137035	0.00137035	0.00137035	0.00137035	0.349188	0.54202	0.0186234	0.0121214	0.0121214	0.0121214	0.0121214	0.0121214	0.0121214	0.459198	0.47656	0.00889978	0.00491663	0.00491663	0.00491663	0.00491663	0.00491663	0.00491663
O75436	VP26A_HUMAN	VPS26A	Vacuolar protein sorting-associated protein 26A	unknown	0.886673	Endosome	20	0.0304043	0.0810364	0.194263	0.261848	0.133215	0.0678226	0.0761879	0.093363	0.0460261	0.0185784	0.0724929	0.176418	0.186817	0.144545	0.0648272	0.0923687	0.0857835	0.0842745	0.0242592	0.187929	0.150353	0.130613	0.101234	0.122464	0.0683796	0.0616778	0.073858
O75438	NDUB1_HUMAN	NDUFB1	NADH dehydrogenase [ubiquinone] 1 beta subcomplex subunit 1	unknown	0.973065	unknown	3	0.376927	0.426989	0.151116	0.0241825	0.00283292	0.000312604	0.000312604	0.000312604	0.000312604	0.28989	0.583776	0.0644559	0.00328477	0.00328477	0.00328477	0.00328477	0.00328477	0.00328477	0.457877	0.479054	0.0549004	0.00134011	0.00134011	0.00134011	0.00134011	0.00134011	0.00134011
O75439	MPPB_HUMAN	PMPCB	Mitochondrial-processing peptidase subunit beta	Mitochondrion	1	Mitochondrion	26	0.371397	0.486971	0.131724	0.00431929	0.00103291	0.000937959	0.000937959	0.000937959	0.000937959	0.385882	0.569098	0.00993544	0.00613053	0.00569561	0.00569561	0.00569561	0.00569561	0.0059973	0.584525	0.322276	0.0830878	0.00214613	0.00214613	0.00214613	0.00214613	0.00214613	0.00214613
O75446	SAP30_HUMAN	SAP30	Histone deacetylase complex subunit SAP30	Nucleus	1	Nucleus	4	0.267521	0.0431795	0.0527288	0.0463078	0.029168	0.0797897	0.0574647	0.183883	0.240186	0.102716	0.0496263	0.0198823	0.0567794	0.0358752	0.164584	0.193495	0.263021	0.0535555	0.162192	0.0519734	0.030852	0.0488953	0.0415797	0.0715084	0.180379	0.237199	0.0744048
O75448	MED24_HUMAN	MED24	Mediator of RNA polymerase II transcription subunit 24	unknown	0.974284	Nucleus	26	0.152345	0.0348095	0.0487734	0.0595338	0.0422266	0.0629357	0.0982266	0.265615	0.239009	0.0426825	0.0109128	0.0116823	0.0248045	0.0120049	0.0622332	0.394465	0.352885	0.0103271	0.0715575	0.00636927	0.00636927	0.00925696	0.0484002	0.102827	0.324483	0.341738	0.0062021
O75449	KTNA1_HUMAN	KATNA1	Katanin p60 ATPase-containing subunit A1	unknown	0.484591	unknown	7	0.0598606	0.0387794	0.117939	0.111356	0.0879638	0.117552	0.142676	0.15861	0.218225	0.021953	0.021953	0.0533577	0.0754549	0.0815684	0.021953	0.139559	0.308012	0.119952	0.024591	0.102503	0.0330249	0.0940956	0.0937047	0.0883938	0.200252	0.212349	0.0803777
O75460	ERN1_HUMAN	ERN1	Serine/threonine-protein kinase/endoribonuclease IRE1	ER	1	ER	5	0.119107	0.290596	0.251958	0.285622	0.00392618	0.00298151	0.00298151	0.00298151	0.00298151	0.0197185	0.316628	0.297574	0.267486	0.0197185	0.0197185	0.0197185	0.0197185	0.0197185	0.0117985	0.521215	0.0117985	0.396195	0.0117985	0.0117985	0.0117985	0.0117985	0.0117985
O75475	PSIP1_HUMAN	PSIP1	PC4 and SFRS1-interacting protein	unknown	0.937091	Chromatin	29	0.666116	0.0954531	0.0467728	0.0381403	0.0097176	0.0144061	0.0146567	0.0349457	0.0492496	0.551934	0.17169	0.0223701	0.0223701	0.0153258	0.0153258	0.0127843	0.0426913	0.0132067	0.598593	0.0694142	0.050109	0.00711661	0.0252935	0.0417257	0.0691638	0.0825371	0.0259128
O75477	ERLN1_HUMAN	ERLIN1	Erlin-1	ER	1	ER	30	0.0801498	0.17362	0.224844	0.279254	0.133579	0.016683	0.0178134	0.00833597	0.00394105	0.119997	0.216819	0.244681	0.184206	0.172244	0.0108099	0.0108099	0.0089558	0.0107925	0.0915226	0.220978	0.287762	0.210081	0.0525107	0.0208096	0.00303717	0.00303717	0.00303717
O75487	GPC4_HUMAN	GPC4	Glypican-4	unknown	0.873392	Endosome	10	0.0460108	0.13949	0.186549	0.161887	0.156799	0.0797935	0.0888113	0.0414672	0.0372296	0.0220384	0.165964	0.207559	0.214527	0.229203	0.0780156	0.0094472	0.0094472	0.0094472	0.00649525	0.221295	0.275095	0.232595	0.146182	0.131397	0.00432853	0.00432853	0.00432853
O75489	NDUS3_HUMAN	NDUFS3	NADH dehydrogenase [ubiquinone] iron-sulfur protein 3, mitochondrial	Mitochondrion	1	Mitochondrion	20	0.345877	0.531858	0.115436	0.0148761	0.00095145	0.000536877	0.000536877	0.000536877	0.000536877	0.349976	0.590816	0.00478872	0.00435715	0.00435715	0.00242496	0.00242496	0.00242496	0.00242496	0.544597	0.356476	0.0718712	0.0024964	0.00127982	0.00127982	0.00127982	0.00127982	0.00127982
O75493	CAH11_HUMAN	CA11	Carbonic anhydrase-related protein 11	unknown	0.323472	unknown	1	0.0954954	0.193416	0.198746	0.247736	0.147829	0.00200102	0.110774	0.00200102	0.00200102	0.154836	0.200269	0.241493	0.217694	0.0131695	0.133031	0.0131695	0.0131695	0.0131695	0.215291	0.372492	0.24348	0.00578807	0.00578807	0.139797	0.00578807	0.00578807	0.00578807
O75494	SRS10_HUMAN	SRSF10	Serine/arginine-rich splicing factor 10	unknown	0.990604	Nucleus	11	0.251447	0.0386277	0.0488262	0.0545119	0.0580631	0.0976118	0.0707994	0.191961	0.136369	0.0772063	0.0448105	0.0331346	0.0757454	0.0611664	0.0993733	0.174783	0.228253	0.140663	0.087953	0.0671699	0.0619654	0.0539069	0.0581286	0.124018	0.17959	0.234126	0.142572
O75496	GEMI_HUMAN	GMNN	Geminin	unknown	0.328026	unknown	7	0.0798549	0.0557362	0.0895686	0.0889929	0.135622	0.0728799	0.140865	0.145908	0.147181	0.00730214	0.0425605	0.039609	0.0593365	0.115586	0.00730214	0.201215	0.134712	0.250238	0.0409179	0.00994322	0.136792	0.0587367	0.00994322	0.00994322	0.407079	0.0927504	0.00994322
O75503	CLN5_HUMAN	CLN5	Ceroid-lipofuscinosis neuronal protein 5	unknown	0.822856	Lysosome	8	0.165411	0.326367	0.291721	0.132306	0.0346916	0.00277537	0.00306683	0.00277537	0.00277537	0.136481	0.355553	0.313192	0.152633	0.0151991	0.0103195	0.0293761	0.0103195	0.0103195	0.117493	0.473645	0.204876	0.0447525	0.0230926	0.0333098	0.0136117	0.00385487	0.00385487
O75506	HSBP1_HUMAN	HSBP1	Heat shock factor-binding protein 1	unknown	0.366008	unknown	4	0.0045249	0.0045249	0.186539	0.140902	0.15539	0.208015	0.241092	0.0120395	0.0045249	0.0256247	0.0114262	0.0844431	0.150595	0.060822	0.192994	0.0487095	0.01781	0.339912	0.00587865	0.0710373	0.00587865	0.244033	0.189108	0.262518	0.0223582	0.00587865	0.126998
O75521	ECI2_HUMAN	ECI2	Enoyl-CoA delta isomerase 2	unknown	0.996477	ER	24	0.112365	0.240605	0.220786	0.239004	0.103977	0.0161963	0.0130511	0.00380956	0.00521231	0.130246	0.261354	0.233247	0.207315	0.0783934	0.0227129	0.00372026	0.00372026	0.00372026	0.120122	0.306089	0.27096	0.195631	0.0481421	0.0683364	0.00103026	0.00103026	0.00103026
O75525	KHDR3_HUMAN	KHDRBS3	KH domain-containing, RNA-binding, signal transduction-associated protein 3	unknown	0.762082	unknown	9	0.399107	0.0354973	0.0417915	0.0662672	0.115119	0.0632014	0.119189	0.122936	0.0732383	0.228506	0.0614687	0.0504859	0.0911964	0.137318	0.0916654	0.164138	0.100248	0.0375375	0.229889	0.026033	0.0689533	0.0911851	0.122439	0.168911	0.14687	0.101984	0.04655
O75528	TADA3_HUMAN	TADA3	Transcriptional adapter 3	unknown	0.837709	Nucleus	11	0.377246	0.00501183	0.112029	0.0703263	0.0578877	0.00501183	0.0826108	0.106759	0.115432	0.0543987	0.0412784	0.0104421	0.0127032	0.0104421	0.0542795	0.271067	0.218037	0.208064	0.120013	0.0523216	0.0514187	0.079648	0.00484603	0.129212	0.240676	0.203619	0.0986886
O75529	TAF5L_HUMAN	TAF5L	TAF5-like RNA polymerase II p300/CBP-associated factor-associated factor 65 kDa subunit 5L	unknown	0.77873	unknown	7	0.320441	0.0649226	0.0392768	0.0246313	0.0263761	0.0316435	0.0364239	0.102983	0.178111	0.115684	0.0061838	0.0061838	0.0596022	0.0675259	0.0097576	0.280057	0.300187	0.127849	0.141874	0.137728	0.00361089	0.129613	0.00361089	0.14125	0.165282	0.219775	0.188223
O75530	EED_HUMAN	EED	Polycomb protein EED	unknown	0.984024	Nucleus	16	0.169583	0.0498377	0.0614454	0.0667138	0.0671535	0.074976	0.0885328	0.180687	0.233864	0.068173	0.0513344	0.0535423	0.07532	0.0521773	0.0816307	0.213188	0.286727	0.0763272	0.0808417	0.0737997	0.0529656	0.0767494	0.0582962	0.0997233	0.198809	0.228012	0.100212
O75531	BAF_HUMAN	BANF1	Barrier-to-autointegration factor	unknown	0.493452	unknown	13	0.221596	0.094795	0.193315	0.234411	0.100898	0.0304621	0.0484543	0.0156494	0.017048	0.337873	0.199141	0.157071	0.07733	0.0192336	0.0194207	0.0202198	0.0107248	0.0138595	0.146364	0.225558	0.316094	0.138462	0.00449929	0.0739434	0.00324554	0.00324554	0.00339611
O75533	SF3B1_HUMAN	SF3B1	Splicing factor 3B subunit 1	Nucleus	1	Nucleus	87	0.0980423	0.0294137	0.0467044	0.0607342	0.0625881	0.0691537	0.0916189	0.228186	0.278229	0.0539207	0.0399711	0.0350698	0.058319	0.0577532	0.0708516	0.197492	0.340811	0.0719397	0.063465	0.0529124	0.0510575	0.0709692	0.0762968	0.118704	0.217023	0.199539	0.0766578
O75534	CSDE1_HUMAN	CSDE1	Cold shock domain-containing protein E1	unknown	0.526631	unknown	55	0.0559149	0.0472967	0.0941414	0.091875	0.0714082	0.0730183	0.112454	0.215105	0.230079	0.0263465	0.0404311	0.0515604	0.0712028	0.089347	0.0720079	0.188528	0.287194	0.129435	0.0423712	0.0558489	0.0646042	0.0819477	0.0800346	0.108097	0.214457	0.202916	0.082169
O75554	WBP4_HUMAN	WBP4	WW domain-binding protein 4	unknown	0.465222	unknown	9	0.130854	0.0610272	0.109191	0.0988442	0.103013	0.111731	0.127135	0.143763	0.125483	0.0534991	0.0635963	0.0645928	0.0897642	0.124227	0.0796183	0.10993	0.150992	0.243271	0.0586989	0.0471026	0.126436	0.0707461	0.0332392	0.199906	0.206091	0.148771	0.0854388
O75558	STX11_HUMAN	STX11	Syntaxin-11	unknown	0.323795	unknown	1	0.207232	0.010094	0.228556	0.311812	0.164315	0.010094	0.0477093	0.010094	0.010094	0.333354	0.218967	0.0179497	0.168445	0.189485	0.0179497	0.0179497	0.0179497	0.0179497	0.184415	0.196113	0.205397	0.151681	0.15255	0.0884561	0.00712954	0.00712954	0.00712954
O75569	PRKRA_HUMAN	PRKRA	Interferon-inducible double-stranded RNA-dependent protein kinase activator A	unknown	0.938119	Nucleus	19	0.0467489	0.0455341	0.0639785	0.0816262	0.0767305	0.0804681	0.103845	0.228318	0.267445	0.030706	0.0441446	0.0519453	0.0651962	0.0631466	0.100956	0.26665	0.311962	0.0436706	0.0280613	0.064274	0.0839687	0.0654042	0.0697734	0.0924875	0.217764	0.244474	0.0561381
O75575	RPC9_HUMAN	CRCP	DNA-directed RNA polymerase III subunit RPC9	unknown	0.676424	unknown	2	0.00183095	0.0642332	0.178185	0.218526	0.00183095	0.147991	0.159504	0.136164	0.0917352	0.028376	0.0407145	0.0483129	0.211753	0.0968827	0.12393	0.130708	0.124928	0.194395	0.0363413	0.131233	0.0247025	0.103529	0.159655	0.148312	0.153664	0.0554895	0.187072
O75581	LRP6_HUMAN	LRP6	Low-density lipoprotein receptor-related protein 6	unknown	0.907815	ER	23	0.0898611	0.164767	0.22871	0.227729	0.147433	0.0534736	0.0562537	0.0362357	0.0333193	0.146948	0.173455	0.255299	0.23911	0.023492	0.015444	0.0191238	0.0149701	0.0149731	0.0137591	0.28859	0.265688	0.192904	0.0106341	0.131928	0.00651411	0.00500192	0.00500192
O75586	MED6_HUMAN	MED6	Mediator of RNA polymerase II transcription subunit 6	Nucleus	1	Nucleus	9	0.139919	0.0312036	0.0355202	0.0600309	0.066492	0.0557269	0.108913	0.216757	0.22365	0.0294746	0.0439047	0.0423529	0.0644822	0.0861248	0.0822951	0.374104	0.229319	0.00772762	0.0635151	0.0507759	0.0249581	0.0632398	0.0590771	0.129313	0.277722	0.292471	0.00314665
O75592	MYCB2_HUMAN	MYCBP2	E3 ubiquitin-protein ligase MYCBP2	unknown	0.888956	Nucleus	89	0.0285154	0.027516	0.0672679	0.0737224	0.0653864	0.0437856	0.107396	0.286329	0.275927	0.0104725	0.0128656	0.0134132	0.0139375	0.0162912	0.0137881	0.415097	0.399252	0.0104725	0.00558182	0.00653034	0.00622111	0.00827061	0.00843589	0.102993	0.330504	0.318087	0.00451753
O75600	KBL_HUMAN	GCAT	2-amino-3-ketobutyrate coenzyme A ligase, mitochondrial	unknown	0.964378	unknown	4	0.322189	0.577407	0.0791133	0.00354835	0.00354835	0.00354835	0.00354835	0.00354835	0.00354835	0.344914	0.581864	0.0104602	0.0104602	0.0104602	0.0104602	0.0104602	0.0104602	0.0104602	0.477179	0.480045	0.00611075	0.00611075	0.00611075	0.00611075	0.00611075	0.00611075	0.00611075
O75607	NPM3_HUMAN	NPM3	Nucleoplasmin-3	unknown	0.558127	unknown	6	0.138527	0.0570621	0.0929583	0.110226	0.0791909	0.123768	0.133334	0.144692	0.108312	0.0499728	0.0618527	0.068478	0.07594	0.0839779	0.127707	0.174931	0.12407	0.150673	0.058914	0.0994508	0.112342	0.0848238	0.0855563	0.116412	0.118766	0.147211	0.160981
O75608	LYPA1_HUMAN	LYPLA1	Acyl-protein thioesterase 1	unknown	0.965782	Cytosol	6	0.146537	0.239451	0.146789	0.112755	0.0811108	0.136639	0.0569306	0.0341642	0.0220428	0.0943526	0.182034	0.0405802	0.0649331	0.0782274	0.171683	0.043856	0.0325009	0.251453	0.108489	0.16503	0.0664699	0.104768	0.0927648	0.104109	0.0332121	0.0155852	0.284489
O75616	ERAL1_HUMAN	ERAL1	GTPase Era, mitochondrial	Mitochondrion	1	Mitochondrion	18	0.320094	0.538303	0.116285	0.019755	0.00064119	0.00064119	0.00064119	0.00064119	0.000919675	0.326581	0.58038	0.030519	0.003638	0.00334314	0.00334314	0.003638	0.00482547	0.00334314	0.49516	0.389229	0.0866674	0.00131218	0.00131218	0.00131218	0.00131218	0.00161527	0.00131218
O75629	CREG1_HUMAN	CREG1	Protein CREG1	unknown	0.20987	unknown	3	0.177032	0.485909	0.289642	0.00208477	0.00208477	0.00151228	0.00151228	0.00151228	0.00151228	0.249794	0.695503	0.00781478	0.00781478	0.00781478	0.00781478	0.00781478	0.00781478	0.00781478	0.0450923	0.669252	0.220147	0.0304016	0.00169634	0.0283214	0.00169634	0.00169634	0.00169634
O75635	SPB7_HUMAN	SERPINB7	Serpin B7	unknown	0.208509	unknown	1	0.00491679	0.00491679	0.395339	0.261734	0.313426	0.00491679	0.00491679	0.00491679	0.00491679	0.00764304	0.00764304	0.00764304	0.279007	0.209485	0.17348	0.00764304	0.00764304	0.299813	0.00574744	0.00574744	0.352111	0.00574744	0.00574744	0.00574744	0.00574744	0.00574744	0.607657
O75643	U520_HUMAN	SNRNP200	U5 small nuclear ribonucleoprotein 200 kDa helicase	Nucleus	1	Nucleus	139	0.141693	0.0345537	0.0583568	0.0630926	0.0580629	0.0736393	0.0865456	0.213571	0.248855	0.057065	0.0349384	0.0410231	0.0613016	0.0470085	0.0780226	0.24099	0.323634	0.0612135	0.0678036	0.0569582	0.0452739	0.0589979	0.0590382	0.119182	0.206577	0.237953	0.0761743
O75648	MTU1_HUMAN	TRMU	Mitochondrial tRNA-specific 2-thiouridylase 1	unknown	0.97928	Mitochondrion	17	0.319625	0.522981	0.1251	0.00333789	0.00284077	0.00284077	0.00284077	0.00284077	0.00284077	0.316269	0.573405	0.015161	0.00679303	0.00679303	0.00679303	0.00679303	0.00679303	0.00679303	0.469626	0.475238	0.00784991	0.00468626	0.00468626	0.00468626	0.00468626	0.00468626	0.00468626
O75663	TIPRL_HUMAN	TIPRL	TIP41-like protein	Cytosol	1	Cytosol	16	0.105631	0.0847822	0.189532	0.183489	0.105079	0.109479	0.132418	0.0691802	0.0415681	0.0334441	0.0501402	0.0783847	0.0878009	0.0778754	0.0854903	0.0501976	0.0282049	0.399224	0.0196924	0.107392	0.139451	0.0480587	0.0481825	0.0839946	0.0248287	0.00594869	0.30473
O75665	OFD1_HUMAN	OFD1	Centriole and centriolar satellite protein OFD1	unknown	0.552224	unknown	12	0.0714679	0.0705657	0.0969711	0.110933	0.101731	0.111084	0.13034	0.159221	0.139201	0.0120281	0.066083	0.123762	0.12808	0.145764	0.0314271	0.242534	0.171895	0.0120281	0.0521609	0.0170577	0.11004	0.132506	0.127251	0.145724	0.1628	0.0912569	0.0353316
O75676	KS6A4_HUMAN	RPS6KA4	Ribosomal protein S6 kinase alpha-4	unknown	0.97067	Nucleus	14	0.0971844	0.0419412	0.0725725	0.0941582	0.0730018	0.0652763	0.0929012	0.205767	0.218759	0.0146569	0.0108013	0.0115508	0.0146569	0.0439285	0.0173972	0.254338	0.430933	0.0461014	0.00613821	0.00915542	0.0114701	0.0114701	0.00915542	0.154732	0.267376	0.297084	0.00656782
O75683	SURF6_HUMAN	SURF6	Surfeit locus protein 6	Nucleus	1	Nucleus	13	0.489964	0.022776	0.00191698	0.00450448	0.00450448	0.00191698	0.104602	0.20367	0.0883232	0.259207	0.0581668	0.0587832	0.0395652	0.070095	0.0520575	0.227157	0.141722	0.0320226	0.162506	0.0272017	0.0482439	0.0612779	0.0885757	0.116416	0.25122	0.162356	0.0294018
O75688	PPM1B_HUMAN	PPM1B	Protein phosphatase 1B	Cytosol	1	Cytosol	11	0.115948	0.0819928	0.190914	0.138862	0.120636	0.123605	0.130816	0.0550074	0.0501157	0.035326	0.0445687	0.0168691	0.0870474	0.0872464	0.223451	0.0532368	0.00884066	0.387661	0.0341635	0.0956325	0.0813676	0.0465313	0.124433	0.185897	0.0187921	0.0202129	0.339287
O75691	UTP20_HUMAN	UTP20	Small subunit processome component 20 homolog	unknown	0.904039	Nucleus	71	0.436246	0.0268445	0.00554845	0.00696857	0.0310755	0.026287	0.0613895	0.170064	0.196799	0.145452	0.0170795	0.0113423	0.0199846	0.045873	0.0321938	0.319416	0.293667	0.00885261	0.144554	0.0061714	0.0076332	0.0280173	0.0654615	0.132421	0.23943	0.243012	0.0061714
O75694	NU155_HUMAN	NUP155	Nuclear pore complex protein Nup155	unknown	0.360253	unknown	39	0.518394	0.0942217	0.0938303	0.109071	0.0458662	0.0404721	0.0333318	0.0223639	0.0174438	0.34714	0.12921	0.0868467	0.093617	0.0490098	0.0674095	0.0184621	0.0184621	0.113402	0.360313	0.107049	0.0673397	0.079724	0.0721872	0.0722353	0.0312712	0.0181161	0.140027
O75695	XRP2_HUMAN	RP2	Protein XRP2	PM	1	PM	10	0.172023	0.250135	0.222419	0.193292	0.0836433	0.00197178	0.00197178	0.00197178	0.00192346	0.20907	0.262522	0.257034	0.129163	0.0974922	0.00819776	0.0101443	0.00819776	0.00819776	0.182685	0.290017	0.168563	0.151951	0.0131608	0.0131608	0.00365957	0.00365957	0.00365957
O75716	STK16_HUMAN	STK16	Serine/threonine-protein kinase 16	unknown	0.290374	unknown	6	0.0589635	0.0794667	0.232249	0.216938	0.209663	0.0954686	0.101336	0.0029577	0.0029577	0.0148751	0.125764	0.262861	0.319982	0.217017	0.0148751	0.0148751	0.0148751	0.0148751	0.00883928	0.121171	0.0667579	0.36295	0.295783	0.117981	0.00883928	0.00883928	0.00883928
O75717	WDHD1_HUMAN	WDHD1	WD repeat and HMG-box DNA-binding protein 1	unknown	0.464532	unknown	44	0.154405	0.0558519	0.107743	0.0989199	0.0857091	0.0869415	0.106735	0.133958	0.139476	0.0192347	0.0417918	0.022865	0.0860642	0.0843818	0.065902	0.127877	0.205685	0.249642	0.0678253	0.0917749	0.0584022	0.0796734	0.0736885	0.104242	0.135147	0.107329	0.225932
O75718	CRTAP_HUMAN	CRTAP	Cartilage-associated protein	ER	1	ER	24	0.130076	0.278648	0.256174	0.211908	0.0641389	0.00272792	0.00519671	0.00201916	0.00201916	0.110692	0.288809	0.261803	0.158947	0.0942937	0.0146551	0.00854205	0.00861058	0.00854205	0.129631	0.306416	0.288214	0.142372	0.0343699	0.0166902	0.00278978	0.00267641	0.00223851
O75746	S2512_HUMAN	SLC25A12	Electrogenic aspartate/glutamate antiporter SLC25A12, mitochondrial	Mitochondrion	1	Mitochondrion	26	0.361211	0.509924	0.115144	0.00376698	0.00128866	0.0012236	0.0012236	0.0012236	0.0012236	0.322614	0.59752	0.0154157	0.00725436	0.00725436	0.00725436	0.00725436	0.00725436	0.00725436	0.535741	0.39883	0.0681786	0.00280547	0.00280547	0.00280547	0.00280547	0.00280547	0.00280547
O75752	B3GL1_HUMAN	B3GALNT1	UDP-GalNAc:beta-1,3-N-acetylgalactosaminyltransferase 1	unknown	0.442143	unknown	7	0.220987	0.3853	0.118452	0.128464	0.142944	0.000963262	0.000963262	0.000963262	0.000963262	0.0817378	0.409565	0.201003	0.27869	0.00580084	0.00580084	0.00580084	0.00580084	0.00580084	0.225519	0.462485	0.182315	0.116933	0.00254933	0.00254933	0.00254933	0.00254933	0.00254933
O75781	PALM_HUMAN	PALM	Paralemmin-1	PM	1	PM	11	0.169701	0.273809	0.226424	0.216034	0.0727001	0.00379937	0.00471067	0.00379937	0.00379937	0.182114	0.283594	0.185408	0.136404	0.0930452	0.0256696	0.0161511	0.0161511	0.0161511	0.216417	0.194056	0.251382	0.107764	0.0836454	0.0418841	0.0137495	0.019616	0.0170589
O75787	RENR_HUMAN	ATP6AP2	Renin receptor	unknown	0.986113	ER	14	0.115206	0.173357	0.222669	0.270497	0.140547	0.0307346	0.034053	0.0189655	0.00505827	0.126452	0.186716	0.226825	0.23064	0.148949	0.0438035	0.0141035	0.00597309	0.00597309	0.130973	0.226108	0.296066	0.208759	0.0136779	0.0750448	0.00326539	0.00398726	0.00292692
O75792	RNH2A_HUMAN	RNASEH2A	Ribonuclease H2 subunit A	unknown	0.386109	unknown	14	0.102642	0.0543695	0.10692	0.105131	0.0794349	0.112248	0.106624	0.159035	0.145224	0.0367503	0.0588329	0.0476477	0.0897426	0.0840147	0.138106	0.167189	0.160578	0.190893	0.00602493	0.105057	0.0574536	0.0631092	0.0717724	0.103272	0.140965	0.134937	0.222557
O75794	CD123_HUMAN	CDC123	Cell division cycle protein 123 homolog	unknown	0.94575	Cytosol	13	0.111235	0.0682619	0.176906	0.117904	0.0448297	0.124332	0.101904	0.101765	0.0923926	0.0262527	0.0593787	0.0310765	0.0773342	0.0830758	0.179142	0.150627	0.176747	0.243015	0.0376341	0.0919668	0.0605055	0.0907407	0.123952	0.11415	0.127177	0.12413	0.28383
O75808	CAN15_HUMAN	CAPN15	Calpain-15	unknown	0.773534	unknown	9	0.070638	0.061803	0.0860643	0.0776585	0.0686829	0.0873183	0.127007	0.16261	0.221475	0.0181948	0.0229786	0.0181948	0.100745	0.0181948	0.0520892	0.133023	0.307184	0.0801124	0.00484041	0.0876888	0.00867568	0.00867568	0.0806253	0.129982	0.208748	0.167351	0.17394
O75815	BCAR3_HUMAN	BCAR3	Breast cancer anti-estrogen resistance protein 3	unknown	0.954284	Nucleus	15	0.00577104	0.0388879	0.0661901	0.0474752	0.0687332	0.0887246	0.116088	0.21762	0.329241	0.00992318	0.0119137	0.00992318	0.0665205	0.0119137	0.0616229	0.278446	0.325964	0.101337	0.00863229	0.114551	0.0466097	0.0825524	0.0955195	0.116075	0.209312	0.225698	0.132482
O75817	POP7_HUMAN	POP7	Ribonuclease P protein subunit p20	unknown	0.942459	Nucleus	6	0.0728631	0.0758199	0.109263	0.107684	0.081745	0.0530489	0.0935393	0.211426	0.226037	0.0232133	0.0268101	0.0582818	0.0462575	0.0574809	0.0764349	0.330555	0.244024	0.038069	0.0344807	0.0098823	0.040787	0.038709	0.0204485	0.10559	0.348395	0.273036	0.0308151
O75818	RPP40_HUMAN	RPP40	Ribonuclease P protein subunit p40	unknown	0.946478	Nucleus	13	0.0315024	0.00288477	0.0687828	0.0652985	0.0590245	0.0983584	0.0391606	0.208995	0.266874	0.00843169	0.00843169	0.0143003	0.0928691	0.00843169	0.101146	0.299445	0.316694	0.0711349	0.00795592	0.0608438	0.0120572	0.0122731	0.0120572	0.0991895	0.229404	0.319765	0.0679269
O75821	EIF3G_HUMAN	EIF3G	Eukaryotic translation initiation factor 3 subunit G	unknown	0.485609	unknown	22	0.0481983	0.0441878	0.0897656	0.0938606	0.072026	0.0871281	0.123844	0.194382	0.189204	0.0257841	0.0395317	0.0433937	0.0741492	0.0943897	0.111416	0.112245	0.166843	0.239411	0.0320437	0.0606283	0.0620871	0.0950309	0.1072	0.104905	0.149815	0.128167	0.162579
O75822	EIF3J_HUMAN	EIF3J	Eukaryotic translation initiation factor 3 subunit J	unknown	0.515343	Ribosome 40S	19	0.0228779	0.02529	0.0301411	0.0520335	0.0797599	0.100261	0.101068	0.215866	0.310658	0.0127018	0.0179732	0.0550105	0.0834501	0.0552592	0.0805183	0.170666	0.186434	0.18487	0.019245	0.0624789	0.0474412	0.0816244	0.0644211	0.11785	0.180213	0.235407	0.14603
O75828	CBR3_HUMAN	CBR3	Carbonyl reductase [NADPH] 3	Cytosol	1	Cytosol	5	0.00360167	0.10502	0.165964	0.162556	0.109836	0.199534	0.134388	0.00360167	0.00360167	0.00716163	0.00716163	0.00952155	0.260456	0.0639776	0.00716163	0.00952155	0.00952155	0.531946	0.0359735	0.162872	0.0373963	0.135278	0.0480779	0.171526	0.0028994	0.0028994	0.335355
O75832	PSD10_HUMAN	PSMD10	26S proteasome non-ATPase regulatory subunit 10	Cytosol	1	Cytosol	6	0.088579	0.064879	0.17415	0.163131	0.0778543	0.170473	0.118521	0.0682904	0.0741222	0.0345678	0.0444538	0.0232623	0.0958138	0.0717755	0.168051	0.0367134	0.0237082	0.357193	0.0362024	0.0884098	0.0682002	0.0976154	0.0612468	0.122017	0.0564073	0.0208629	0.363996
O75843	AP1G2_HUMAN	AP1G2	AP-1 complex subunit gamma-like 2	unknown	0.450943	unknown	16	0.0593783	0.06955	0.131774	0.129757	0.0979964	0.0936769	0.103913	0.121378	0.175315	0.0298831	0.0345906	0.0661618	0.115939	0.0840734	0.134956	0.157203	0.236457	0.133901	0.0284142	0.111296	0.0600803	0.0897576	0.0707152	0.139871	0.137001	0.142901	0.149526
O75844	FACE1_HUMAN	ZMPSTE24	CAAX prenyl protease 1 homolog	unknown	0.979796	ER	21	0.0929097	0.187527	0.224097	0.273661	0.119457	0.0264636	0.0115399	0.0108238	0.00480221	0.100086	0.139686	0.216832	0.197831	0.19601	0.00938511	0.00551615	0.00374694	0.00541918	0.107742	0.17508	0.308672	0.193877	0.0120718	0.023829	0.00200781	0.0015674	0.0015674
O75864	PPR37_HUMAN	PPP1R37	Protein phosphatase 1 regulatory subunit 37	unknown	0.519697	unknown	18	0.0454869	0.0643585	0.129756	0.187553	0.160871	0.0869149	0.140576	0.131165	0.0501234	0.0146644	0.0149404	0.139562	0.154308	0.200381	0.0340686	0.1622	0.080359	0.116485	0.00942267	0.0825592	0.096995	0.137931	0.142898	0.138615	0.0741447	0.0428011	0.109709
O75874	IDHC_HUMAN	IDH1	Isocitrate dehydrogenase [NADP] cytoplasmic	Cytosol	1	Cytosol	25	0.0975472	0.0758239	0.187616	0.175557	0.0952473	0.106457	0.112722	0.0541846	0.0349205	0.0288067	0.0601467	0.0917745	0.116611	0.0896551	0.110212	0.0434307	0.0257615	0.397266	0.035868	0.111638	0.0611091	0.0890941	0.10109	0.125208	0.0424508	0.0312261	0.303781
O75879	GATB_HUMAN	GATB	Glutamyl-tRNA(Gln) amidotransferase subunit B, mitochondrial	unknown	0.98396	Mitochondrion	10	0.369982	0.533668	0.0952304	0.00281674	0.00170331	0.00170331	0.00170331	0.00170331	0.00170331	0.327301	0.605907	0.0168874	0.00690131	0.00690131	0.00690131	0.00690131	0.00690131	0.00690131	0.598493	0.365296	0.0785561	0.00251349	0.00251349	0.00251349	0.00251349	0.00251349	0.00251349
O75880	SCO1_HUMAN	SCO1	Protein SCO1 homolog, mitochondrial	Mitochondrion	1	Mitochondrion	8	0.351796	0.534083	0.13228	0.00222272	0.00179881	0.00179881	0.00179881	0.00179881	0.00179881	0.311934	0.577729	0.0103101	0.0092606	0.0092606	0.0092606	0.0092606	0.0092606	0.0092606	0.503566	0.451947	0.0668306	0.00386255	0.00386255	0.00386255	0.00386255	0.00386255	0.00386255
O75882	ATRN_HUMAN	ATRN	Attractin	unknown	0.972631	ER	30	0.0892859	0.182257	0.213485	0.248717	0.14384	0.00285379	0.00285379	0.00244758	0.00244758	0.096236	0.175077	0.254683	0.218568	0.178244	0.0149386	0.00970284	0.00910703	0.00910703	0.0611823	0.224043	0.260538	0.167846	0.109969	0.0212575	0.00452758	0.00452758	0.00452758
O75884	RBBP9_HUMAN	RBBP9	Serine hydrolase RBBP9	Cytosol	1	Cytosol	11	0.127918	0.00655787	0.216498	0.186759	0.132947	0.186294	0.128497	0.00630958	0.00630958	0.00892908	0.00892908	0.0168956	0.0168956	0.0168956	0.280907	0.0133653	0.00892908	0.498994	0.00482637	0.113315	0.0279213	0.0399207	0.00730442	0.0742208	0.00482637	0.00482637	0.475315
O75886	STAM2_HUMAN	STAM2	Signal transducing adapter molecule 2	Endosome	1	Endosome	20	0.0329739	0.130189	0.216651	0.241912	0.161787	0.06499	0.0785417	0.0336135	0.0155235	0.0351202	0.090921	0.218715	0.213308	0.160828	0.0586384	0.0417954	0.0264331	0.117916	0.0219892	0.174859	0.184761	0.172913	0.13626	0.11369	0.0108016	0.0108016	0.0797948
O75896	TUSC2_HUMAN	TUSC2	Tumor suppressor candidate 2	unknown	0.277673	unknown	3	0.142522	0.107542	0.0568437	0.324677	0.167807	0.0950326	0.0384105	0.0320945	0.0350698	0.0824384	0.0500322	0.006788	0.006788	0.006788	0.006788	0.0314261	0.0273309	0.78162	0.0203272	0.156213	0.121563	0.139596	0.0384519	0.143649	0.02438	0.0164714	0.339349
O75907	DGAT1_HUMAN	DGAT1	Diacylglycerol O-acyltransferase 1	unknown	0.972624	ER	9	0.102812	0.20388	0.210656	0.244644	0.0980334	0.0438784	0.0183588	0.00745579	0.013835	0.0607173	0.235715	0.266944	0.286039	0.0882066	0.00660717	0.00660717	0.00660717	0.00660717	0.109003	0.334688	0.165285	0.255177	0.119587	0.0323573	0.00211216	0.00211216	0.00211216
O75909	CCNK_HUMAN	CCNK	Cyclin-K	Nucleus	1	Nucleus	13	0.050962	0.0404959	0.0692888	0.0525151	0.0297513	0.0675772	0.0847545	0.226047	0.3652	0.0081099	0.0114013	0.00885595	0.0182098	0.00885595	0.0703967	0.309966	0.420698	0.0114013	0.00722636	0.00722636	0.00722636	0.00537389	0.0166576	0.1235	0.263513	0.408429	0.0166576
O75915	PRAF3_HUMAN	ARL6IP5	PRA1 family protein 3	unknown	0.814648	ER	8	0.0846798	0.141288	0.197673	0.257388	0.0676392	0.0552067	0.0469717	0.0202009	0.0117548	0.170573	0.210967	0.163234	0.164647	0.115037	0.0726144	0.00542507	0.00542507	0.00542507	0.095576	0.244764	0.343967	0.16479	0.0632829	0.0974969	0.00825375	0.0150587	0.0103769
O75923	DYSF_HUMAN	DYSF	Dysferlin	unknown	0.413412	unknown	40	0.0838306	0.163297	0.218231	0.224987	0.135754	0.041831	0.0716538	0.0267962	0.00605908	0.0915591	0.17512	0.216629	0.235459	0.179499	0.017746	0.0175033	0.0128806	0.0128806	0.0739515	0.234825	0.194917	0.218276	0.144766	0.107368	0.00419039	0.0039941	0.0039941
O75925	PIAS1_HUMAN	PIAS1	E3 SUMO-protein ligase PIAS1	unknown	0.310274	unknown	6	0.459396	0.00179694	0.00179694	0.00179694	0.00179694	0.186423	0.00179694	0.116287	0.12442	0.235858	0.00529967	0.00529967	0.0953335	0.00988324	0.00529967	0.125107	0.195989	0.108541	0.564891	0.0054999	0.003348	0.003348	0.003348	0.003348	0.0054999	0.003348	0.116353
O75928	PIAS2_HUMAN	PIAS2	E3 SUMO-protein ligase PIAS2	unknown	0.26498	unknown	6	0.506521	0.116161	0.124971	0.0590358	0.0649246	0.00485134	0.00485134	0.113832	0.00485134	0.129749	0.0623464	0.0377536	0.055229	0.0608804	0.312127	0.0604995	0.0961691	0.185246	0.159567	0.0586329	0.0436288	0.0576056	0.0673209	0.069259	0.0887911	0.051277	0.403918
O75934	SPF27_HUMAN	BCAS2	Pre-mRNA-splicing factor SPF27	Nucleus	1	Nucleus	18	0.0976774	0.0319755	0.0487741	0.0528219	0.07903	0.0615907	0.104063	0.262389	0.212121	0.0408227	0.0375006	0.0287167	0.0558149	0.04202	0.0862305	0.316642	0.282646	0.0569217	0.0673456	0.0652825	0.0585754	0.0554826	0.0634969	0.122828	0.226315	0.232313	0.0649172
O75935	DCTN3_HUMAN	DCTN3	Dynactin subunit 3	unknown	0.64015	unknown	7	0.0477583	0.0531715	0.0883202	0.0999282	0.115743	0.0627428	0.135217	0.223941	0.185477	0.0303014	0.0473503	0.0908267	0.0993987	0.132616	0.0604067	0.173558	0.177007	0.189576	0.0414578	0.0756835	0.0613875	0.135529	0.126241	0.131679	0.159466	0.139915	0.108238
O75937	DNJC8_HUMAN	DNAJC8	DnaJ homolog subfamily C member 8	Nucleus	1	Nucleus	19	0.0977848	0.0484793	0.0691979	0.0602141	0.0721962	0.0742539	0.121459	0.222907	0.202959	0.059038	0.0587761	0.0372887	0.0694874	0.0727378	0.0972647	0.239971	0.229197	0.121431	0.0633455	0.0738545	0.0855456	0.054447	0.0849876	0.127025	0.211325	0.22882	0.0948473
O75940	SPF30_HUMAN	SMNDC1	Survival of motor neuron-related-splicing factor 30	Nucleus	1	Nucleus	12	0.131126	0.0487963	0.0790702	0.0843287	0.0756304	0.0777949	0.121751	0.170632	0.169845	0.0638812	0.0596205	0.0597102	0.0643805	0.106653	0.0560953	0.139101	0.230849	0.191439	0.0670047	0.0633128	0.120371	0.0981241	0.103968	0.0951318	0.201305	0.140082	0.0723445
O75943	RAD17_HUMAN	RAD17	Cell cycle checkpoint protein RAD17	unknown	0.951414	Nucleus	11	0.00428421	0.00428421	0.0710493	0.100936	0.0728123	0.00428421	0.107277	0.233389	0.248091	0.00898179	0.00898179	0.051547	0.0845069	0.0523963	0.0683559	0.244058	0.37767	0.0186326	0.00373423	0.00466162	0.00373423	0.00997836	0.055666	0.150143	0.261893	0.317775	0.00496207
O75947	ATP5H_HUMAN	ATP5PD	ATP synthase subunit d, mitochondrial	Mitochondrion	1	Mitochondrion	15	0.39602	0.398286	0.164335	0.0247795	0.000637803	0.000476178	0.000476178	0.000637803	0.000476178	0.306502	0.628463	0.0357378	0.00227519	0.00203272	0.00227519	0.00203272	0.00203272	0.00203272	0.438602	0.380247	0.123787	0.00298057	0.00117285	0.0012737	0.0012737	0.00117285	0.00117285
O75953	DNJB5_HUMAN	DNAJB5	DnaJ homolog subfamily B member 5	unknown	0.95869	Nucleus	20	0.0516095	0.0551145	0.0772034	0.0744445	0.0626068	0.0751209	0.0859485	0.214883	0.267987	0.0318312	0.04256	0.0563256	0.083355	0.0664782	0.0728286	0.276652	0.307605	0.0400207	0.0446677	0.0709141	0.0513485	0.0785501	0.0621038	0.095991	0.23021	0.278419	0.0593213
O75954	TSN9_HUMAN	TSPAN9	Tetraspanin-9	unknown	0.599943	unknown	3	0.110348	0.153287	0.222494	0.167569	0.064508	0.0285946	0.0365021	0.0196118	0.0946804	0.108569	0.224125	0.302016	0.20014	0.107612	0.00688014	0.0114647	0.00688014	0.00688014	0.158595	0.326986	0.24239	0.168183	0.0770388	0.0937544	0.00300723	0.00300723	0.00300723
O75955	FLOT1_HUMAN	FLOT1	Flotillin-1	unknown	0.835849	Lysosome	34	0.126986	0.32146	0.28702	0.172064	0.0517426	0.0132289	0.0112962	0.0032581	0.0032581	0.182449	0.342884	0.239808	0.119384	0.0399029	0.009826	0.0129734	0.00497812	0.00497812	0.181465	0.366168	0.264181	0.0627596	0.00593203	0.00581833	0.00130289	0.00194947	0.00130289
O75962	TRIO_HUMAN	TRIO	Triple functional domain protein	unknown	0.962921	Nucleus	88	0.0701889	0.0532133	0.0766404	0.0823672	0.0637989	0.0783351	0.0835228	0.191827	0.273718	0.0288973	0.0485789	0.0512593	0.0655671	0.0232727	0.0769443	0.225576	0.376239	0.0703097	0.0493707	0.0868054	0.0571781	0.0529196	0.0732611	0.10949	0.162973	0.260817	0.0955372
O75964	ATP5L_HUMAN	ATP5MG	ATP synthase subunit g, mitochondrial	Mitochondrion	1	Mitochondrion	7	0.377142	0.477982	0.139793	0.015092	0.00280345	0.000314505	0.000314505	0.000314505	0.000314505	0.327123	0.598846	0.0566891	0.00672326	0.00551834	0.00113797	0.00113797	0.00113797	0.00113797	0.626019	0.321882	0.0452024	0.00795608	0.00083812	0.00083812	0.00083812	0.00083812	0.00083812
O75973	C1QRF_HUMAN	C1QL1	C1q-related factor	unknown	0.854632	ER	5	0.0971973	0.184322	0.214346	0.181776	0.141487	0.053641	0.0706238	0.0391315	0.045753	0.062732	0.228002	0.272467	0.11917	0.206062	0.00776064	0.00776064	0.00776064	0.00776064	0.0815013	0.234544	0.341915	0.22625	0.0130276	0.00361224	0.00359278	0.00359278	0.00359278
O75976	CBPD_HUMAN	CPD	Carboxypeptidase D	unknown	0.881753	Endosome	50	0.052395	0.155287	0.210647	0.192741	0.136286	0.0587605	0.0859759	0.0476125	0.0406732	0.0234969	0.130508	0.192098	0.186087	0.185231	0.0853968	0.0725524	0.00946576	0.00946576	0.0306328	0.144919	0.221814	0.187336	0.111931	0.134388	0.0421571	0.0121217	0.0256981
O76003	GLRX3_HUMAN	GLRX3	Glutaredoxin-3	Cytosol	1	Cytosol	19	0.0572724	0.0674397	0.159758	0.150652	0.119842	0.142904	0.155492	0.0700034	0.0390408	0.0269334	0.0503223	0.0268736	0.0938561	0.102107	0.191063	0.0585047	0.0353088	0.351508	0.0266793	0.107447	0.0838254	0.109461	0.095456	0.132175	0.0492355	0.0186663	0.322361
O76021	RL1D1_HUMAN	RSL1D1	Ribosomal L1 domain-containing protein 1	Nucleus	1	Nucleus	44	0.505947	0.043556	0.0275882	0.027139	0.0243558	0.0280482	0.0507815	0.122126	0.0997797	0.241557	0.0586514	0.0189822	0.021334	0.0679364	0.0705105	0.221266	0.147172	0.0136828	0.170918	0.0317657	0.0499845	0.0536243	0.0601637	0.117342	0.243279	0.164487	0.0172206
O76024	WFS1_HUMAN	WFS1	Wolframin	ER	1	ER	32	0.0880703	0.17325	0.238142	0.247862	0.12256	0.0512393	0.0325641	0.00972653	0.00562253	0.0761111	0.16187	0.262006	0.220717	0.162851	0.0438419	0.00936175	0.008225	0.00851536	0.089495	0.246827	0.242529	0.209787	0.0453764	0.0822908	0.00404307	0.00387646	0.00342473
O76031	CLPX_HUMAN	CLPX	ATP-dependent Clp protease ATP-binding subunit clpX-like, mitochondrial	Mitochondrion	1	Mitochondrion	38	0.330193	0.519547	0.13103	0.0166994	0.000757875	0.000757875	0.000757875	0.000757875	0.000757875	0.296637	0.628239	0.0402105	0.00410811	0.00364756	0.00364756	0.00410811	0.00410811	0.00364756	0.517664	0.406877	0.0683384	0.00214924	0.00178034	0.00178034	0.0020614	0.00214924	0.00178034
O76054	S14L2_HUMAN	SEC14L2	SEC14-like protein 2	unknown	0.647373	unknown	7	0.113833	0.0791251	0.139363	0.138732	0.0983564	0.154569	0.124739	0.071643	0.0713771	0.00801962	0.100366	0.0857733	0.185149	0.131931	0.0095041	0.0095041	0.00801962	0.34203	0.0428538	0.126667	0.105609	0.158579	0.00517953	0.206351	0.109255	0.00517953	0.238554
O76070	SYUG_HUMAN	SNCG	Gamma-synuclein	unknown	0.88628	Cytosol	8	0.0571597	0.0827019	0.107607	0.0824838	0.125747	0.0983928	0.206228	0.0427347	0.0902303	0.0578616	0.0704264	0.0932866	0.105752	0.132781	0.103233	0.0511725	0.0729418	0.28392	0.0942904	0.0650108	0.233733	0.120595	0.100728	0.113759	0.0568671	0.0537126	0.135079
O76071	CIAO1_HUMAN	CIAO1	Probable cytosolic iron-sulfur protein assembly protein CIAO1	unknown	0.986001	Cytosol	16	0.0723367	0.0765209	0.161572	0.157851	0.099935	0.10274	0.118236	0.0845761	0.0432782	0.01705	0.062702	0.0780589	0.115292	0.035212	0.216194	0.0671882	0.0541857	0.235927	0.0203096	0.12766	0.0429399	0.0960016	0.101041	0.0929856	0.0478932	0.0104421	0.372394
O76080	ZFAN5_HUMAN	ZFAND5	AN1-type zinc finger protein 5	unknown	0.354829	unknown	5	0.0652224	0.071633	0.103755	0.105057	0.0727566	0.0921649	0.12383	0.129642	0.17698	0.00809388	0.00809388	0.0435068	0.0861799	0.0734246	0.0598917	0.171747	0.301109	0.167939	0.00948745	0.0993054	0.0891288	0.12495	0.0393603	0.0698537	0.228863	0.18348	0.0512616
O76094	SRP72_HUMAN	SRP72	Signal recognition particle subunit SRP72	unknown	0.976298	Cytosol	38	0.0942691	0.071396	0.130898	0.121489	0.101684	0.105654	0.0866882	0.107736	0.123264	0.0458169	0.0538662	0.0872202	0.115539	0.0780882	0.0919547	0.0806551	0.103164	0.258195	0.0461107	0.0987592	0.0734421	0.0867715	0.0858999	0.11565	0.0947938	0.0752551	0.244831
O76095	JTB_HUMAN	JTB	Protein JTB	unknown	0.369895	unknown	2	0.111392	0.352562	0.203147	0.123828	0.0631297	0.0303322	0.0459965	0.0553893	0.0142234	0.0779018	0.300714	0.1706	0.121922	0.116789	0.0467219	0.0833596	0.0490585	0.0329327	0.0918342	0.231995	0.157688	0.131602	0.110289	0.0952461	0.0580035	0.0364723	0.0868703
O77932	DXO_HUMAN	DXO	Decapping and exoribonuclease protein	unknown	0.19423	unknown	5	0.0723477	0.0347667	0.166621	0.192243	0.0758113	0.00343326	0.0965418	0.228434	0.214528	0.0180894	0.0180894	0.0180894	0.0180894	0.0619933	0.10322	0.154303	0.389439	0.218687	0.157894	0.0146542	0.384267	0.0146542	0.0146542	0.0146542	0.369914	0.0146542	0.0146542
O94760	DDAH1_HUMAN	DDAH1	N(G),N(G)-dimethylarginine dimethylaminohydrolase 1	unknown	0.99104	Cytosol	18	0.102988	0.0887327	0.139263	0.141136	0.0943171	0.150329	0.136597	0.0717709	0.0468277	0.0250315	0.0712151	0.1193	0.0903916	0.0250315	0.105721	0.0382455	0.0221162	0.369344	0.0499743	0.119918	0.138211	0.114302	0.0853861	0.12105	0.0137806	0.00607324	0.260225
O94761	RECQ4_HUMAN	RECQL4	ATP-dependent DNA helicase Q4	Nucleus	1	Nucleus	35	0.0439844	0.0323429	0.0638706	0.0735883	0.062094	0.0726538	0.0984207	0.228424	0.300366	0.0268198	0.0129485	0.0484088	0.0661949	0.0368033	0.0698372	0.231973	0.360353	0.0687853	0.0412271	0.0682428	0.0533041	0.0730492	0.0812935	0.101458	0.207507	0.253518	0.0819546
O94762	RECQ5_HUMAN	RECQL5	ATP-dependent DNA helicase Q5	unknown	0.978958	Nucleus	24	0.0776996	0.0537097	0.0721966	0.0884156	0.0887744	0.0674864	0.0794176	0.222127	0.245751	0.00874559	0.0102519	0.0102519	0.0119463	0.0387522	0.0119463	0.299534	0.392262	0.0119463	0.00472564	0.00491036	0.00600574	0.00472564	0.0806367	0.0879274	0.249892	0.292816	0.0617638
O94763	RMP_HUMAN	URI1	Unconventional prefoldin RPB5 interactor 1	unknown	0.982701	Nucleus	23	0.0339903	0.0449912	0.0727735	0.0704787	0.066089	0.0741858	0.132388	0.248972	0.257224	0.0167668	0.0262393	0.0331472	0.0460708	0.0434471	0.0552231	0.37492	0.257424	0.0659087	0.0317724	0.0635562	0.0706666	0.0555454	0.0715843	0.109295	0.266794	0.231001	0.0577995
O94766	B3GA3_HUMAN	B3GAT3	Galactosylgalactosylxylosylprotein 3-beta-glucuronosyltransferase 3	Golgi	1	Golgi	11	0.182452	0.389268	0.203528	0.105603	0.053185	0.0110368	0.0103244	0.0336609	0.00493619	0.130294	0.426631	0.195614	0.0866536	0.111135	0.00577426	0.00937789	0.00396226	0.00396226	0.167997	0.385361	0.248871	0.114509	0.0595786	0.0653453	0.00239934	0.00239934	0.00239934
O94776	MTA2_HUMAN	MTA2	Metastasis-associated protein MTA2	unknown	0.830235	Chromatin	36	0.58948	0.0567659	0.0450273	0.043894	0.0353982	0.0513504	0.0344852	0.0661767	0.0720862	0.363286	0.0987923	0.0522863	0.0537207	0.0591034	0.0677621	0.0775803	0.123622	0.100187	0.44078	0.0480296	0.0329374	0.0487006	0.0589196	0.0607765	0.0872932	0.0787227	0.102235
O94782	UBP1_HUMAN	USP1	Ubiquitin carboxyl-terminal hydrolase 1	unknown	0.560758	unknown	18	0.197019	0.0282664	0.0915351	0.0892583	0.0638043	0.0876518	0.111427	0.163685	0.163222	0.0306936	0.0574304	0.0699647	0.0998578	0.135523	0.0144225	0.0812538	0.0622753	0.170317	0.00898665	0.00803299	0.00898665	0.0684408	0.117891	0.105431	0.116997	0.00803299	0.21591
O94804	STK10_HUMAN	STK10	Serine/threonine-protein kinase 10	unknown	0.696517	unknown	24	0.117495	0.078888	0.0906459	0.0913517	0.0578461	0.076577	0.0859519	0.176071	0.228303	0.0564092	0.0790338	0.0589122	0.0919861	0.070114	0.0469915	0.199195	0.291703	0.0615501	0.0732129	0.126778	0.0853372	0.0836787	0.091239	0.0896802	0.174514	0.172848	0.0621251
O94806	KPCD3_HUMAN	PRKD3	Serine/threonine-protein kinase D3	unknown	0.711644	unknown	8	0.0810241	0.0719817	0.110082	0.094563	0.121817	0.124225	0.0936015	0.139596	0.183842	0.0316256	0.0508353	0.0407784	0.0196347	0.0590657	0.0501935	0.15276	0.341092	0.120852	0.0855304	0.111475	0.0119458	0.0119458	0.048178	0.130355	0.178294	0.140475	0.147993
O94808	GFPT2_HUMAN	GFPT2	Glutamine--fructose-6-phosphate aminotransferase [isomerizing] 2	unknown	0.729621	Cytosol	9	0.106483	0.0779611	0.15748	0.112214	0.0770044	0.142887	0.0997991	0.119753	0.158862	0.00917248	0.0557608	0.00917248	0.117793	0.0563249	0.0478194	0.00917248	0.27746	0.249071	0.00482958	0.111473	0.00482958	0.00482958	0.136516	0.148406	0.0907823	0.0991309	0.239604
O94811	TPPP_HUMAN	TPPP	Tubulin polymerization-promoting protein	unknown	0.764987	unknown	5	0.0871822	0.104902	0.0641313	0.089034	0.0719453	0.074369	0.0647397	0.225233	0.248807	0.0749248	0.0133144	0.0133144	0.162684	0.0133144	0.0133144	0.133496	0.293659	0.166361	0.211926	0.00254202	0.00605337	0.0758259	0.00254202	0.118841	0.203986	0.213965	0.00254202
O94817	ATG12_HUMAN	ATG12	Ubiquitin-like protein ATG12	unknown	0.264325	unknown	3	0.126789	0.0861033	0.119542	0.14448	0.0607364	0.116631	0.09682	0.102183	0.146715	0.00540574	0.00540574	0.00540574	0.00540574	0.00540574	0.00540574	0.245428	0.370375	0.351763	0.00196393	0.124621	0.00196393	0.00196393	0.00196393	0.14299	0.0919497	0.225253	0.40733
O94819	KBTBB_HUMAN	KBTBD11	Kelch repeat and BTB domain-containing protein 11	unknown	0.868284	Nucleus	3	0.100387	0.0397457	0.102141	0.0823525	0.0938593	0.0688686	0.0569546	0.186845	0.268846	0.0575979	0.0401683	0.0485601	0.053853	0.0496453	0.0509984	0.241512	0.403523	0.054142	0.0431804	0.158774	0.0453136	0.0477067	0.0655892	0.0554077	0.0884943	0.315413	0.180121
O94822	LTN1_HUMAN	LTN1	E3 ubiquitin-protein ligase listerin	unknown	0.958508	Nucleus	61	0.0841859	0.0612568	0.0804491	0.0879798	0.0630392	0.0679731	0.0790727	0.192654	0.274197	0.0301015	0.0422352	0.0429727	0.0698805	0.058769	0.0682644	0.222861	0.341551	0.0655033	0.0404555	0.0816842	0.0359226	0.0639771	0.0803112	0.103301	0.190206	0.245951	0.0940296
O94826	TOM70_HUMAN	TOMM70	Mitochondrial import receptor subunit TOM70	Mitochondrion	1	Mitochondrion	32	0.3203	0.486106	0.143935	0.0267616	0.00253056	0.00253056	0.00429611	0.00572784	0.00338263	0.298551	0.556171	0.061835	0.0152016	0.00834411	0.00834411	0.00800609	0.0132865	0.0152016	0.441408	0.343382	0.0933419	0.00657161	0.00286841	0.00566801	0.00566801	0.00302342	0.00302342
O94829	IPO13_HUMAN	IPO13	Importin-13	unknown	0.918717	Cytosol	12	0.105277	0.0562574	0.154689	0.131985	0.1201	0.161142	0.128094	0.0738639	0.0319619	0.0104025	0.0192183	0.0226733	0.183355	0.0138125	0.163891	0.0158639	0.0138125	0.364615	0.00514516	0.131768	0.0053483	0.176598	0.155035	0.182734	0.0288375	0.00514516	0.303832
O94830	DDHD2_HUMAN	DDHD2	Phospholipase DDHD2	unknown	0.595563	unknown	7	0.0527542	0.00887021	0.0939656	0.221877	0.13312	0.27181	0.0643279	0.00887021	0.00887021	0.0120661	0.0120661	0.0120661	0.164952	0.0159701	0.262332	0.0665891	0.028517	0.301406	0.00695762	0.140542	0.0729381	0.124159	0.140146	0.144263	0.00695762	0.00695762	0.306499
O94832	MYO1D_HUMAN	MYO1D	Unconventional myosin-Id	unknown	0.614389	Golgi	31	0.255606	0.305327	0.206734	0.152232	0.0221996	0.00350758	0.00350758	0.00350758	0.00350758	0.269308	0.319723	0.163736	0.0251082	0.0152167	0.0119481	0.0120655	0.0152167	0.0111302	0.285805	0.291863	0.213865	0.0337281	0.00652088	0.00652088	0.00558998	0.00652088	0.00553096
O94842	TOX4_HUMAN	TOX4	TOX high mobility group box family member 4	unknown	0.998174	Nucleus	10	0.271134	0.0410289	0.0467784	0.058369	0.043403	0.0746739	0.102811	0.178094	0.231611	0.100259	0.015205	0.0537953	0.0583956	0.0472455	0.0681981	0.249883	0.288727	0.0809469	0.129766	0.0491513	0.034066	0.0648349	0.0644338	0.0896219	0.211682	0.252404	0.0559314
O94851	MICA2_HUMAN	MICAL2	[F-actin]-monooxygenase MICAL2	unknown	0.704976	Endosome	46	0.0502094	0.111427	0.187593	0.241559	0.187745	0.0685391	0.0604522	0.0294086	0.0241031	0.0616083	0.12229	0.25129	0.267188	0.192805	0.0406456	0.0140021	0.0107987	0.00934258	0.0626546	0.177666	0.258401	0.209269	0.123734	0.088783	0.00307922	0.00280824	0.00280824
O94854	K0754_HUMAN	MACF1	Microtubule-actin cross-linking factor 1, isoforms 6/7	unknown	0.158933	unknown	12	0.131091	0.207142	0.176399	0.0958864	0.0446471	0.0729912	0.0617272	0.0806761	0.13326	0.225981	0.178517	0.160143	0.120068	0.0113902	0.0103814	0.107929	0.21128	0.0103814	0.297017	0.220296	0.236554	0.00608751	0.00634396	0.0296852	0.0997426	0.00634396	0.00608751
O94855	SC24D_HUMAN	SEC24D	Protein transport protein Sec24D	unknown	0.960349	Cytosol	26	0.0729043	0.114937	0.142089	0.13164	0.120742	0.0889388	0.104492	0.0921445	0.0770561	0.0414139	0.101051	0.0857221	0.0882221	0.0914731	0.142525	0.121792	0.115906	0.147921	0.0523484	0.133638	0.0876784	0.0969999	0.0570622	0.142788	0.0928117	0.0581383	0.180702
O94856	NFASC_HUMAN	NFASC	Neurofascin	unknown	0.984536	PM	11	0.122588	0.201341	0.202065	0.206998	0.123357	0.00184382	0.0301674	0.00184382	0.00184382	0.179506	0.226879	0.194633	0.157787	0.11272	0.00690497	0.00546458	0.00546458	0.00546458	0.190219	0.235606	0.248389	0.141603	0.0601669	0.0616017	0.00281089	0.00281089	0.00281089
O94864	ST65G_HUMAN	SUPT7L	STAGA complex 65 subunit gamma	unknown	0.844924	Cytosol	6	0.234531	0.0925789	0.132867	0.117708	0.10354	0.0668874	0.102744	0.0922637	0.0879604	0.0831897	0.0704991	0.0665752	0.112845	0.103622	0.0912135	0.142278	0.158044	0.248858	0.0867517	0.0813533	0.0625023	0.0948532	0.127884	0.120985	0.133272	0.114743	0.182947
O94868	FCSD2_HUMAN	FCHSD2	F-BAR and double SH3 domains protein 2	unknown	0.957752	Cytosol	7	0.112784	0.130016	0.13373	0.162441	0.0666727	0.110917	0.068891	0.0789803	0.0647602	0.0479165	0.0907809	0.102177	0.160836	0.0985838	0.118941	0.0738064	0.0763209	0.216765	0.0589339	0.132628	0.0762609	0.121571	0.147081	0.133602	0.0591339	0.0654232	0.204063
O94874	UFL1_HUMAN	UFL1	E3 UFM1-protein ligase 1	ER	1	ER	39	0.0883384	0.181582	0.221025	0.271425	0.126125	0.0422539	0.0250569	0.00861108	0.00601006	0.105968	0.175766	0.266911	0.215702	0.14246	0.0102785	0.007669	0.00679392	0.00679392	0.101948	0.283689	0.266546	0.205589	0.0797529	0.0694458	0.00246719	0.00246719	0.00246408
O94876	TMCC1_HUMAN	TMCC1	Transmembrane and coiled-coil domains protein 1	unknown	0.504871	unknown	18	0.0962542	0.147236	0.233285	0.254882	0.171733	0.00373152	0.00405847	0.00333274	0.00333274	0.0210141	0.160554	0.252385	0.263059	0.227365	0.00987281	0.00987281	0.00987281	0.00987281	0.00628214	0.264795	0.316207	0.229773	0.00758739	0.00992063	0.00262448	0.00262448	0.00262448
O94880	PHF14_HUMAN	PHF14	PHD finger protein 14	unknown	0.906125	Chromatin	16	0.761669	0.0604221	0.00362892	0.00239346	0.00239346	0.00239346	0.00373049	0.0356971	0.0948591	0.547095	0.140234	0.0166534	0.0166534	0.0166534	0.0166534	0.0185618	0.112437	0.0575654	0.629498	0.00547532	0.0484226	0.00547532	0.00547532	0.00547532	0.104165	0.190538	0.00547532
O94885	SASH1_HUMAN	SASH1	SAM and SH3 domain-containing protein 1	unknown	0.445791	unknown	7	0.0933481	0.0898699	0.119447	0.0952331	0.0940626	0.0850913	0.141701	0.105764	0.173388	0.0100327	0.0100327	0.0100327	0.126166	0.097145	0.0100327	0.182133	0.284863	0.155924	0.00479056	0.0583166	0.0628972	0.135674	0.161831	0.103336	0.0883115	0.191372	0.0951817
O94886	CSCL1_HUMAN	TMEM63A	CSC1-like protein 1	unknown	0.757172	Endosome	8	0.0632725	0.114355	0.191452	0.227933	0.175316	0.0665082	0.0804529	0.0604356	0.0416896	0.00326995	0.0816333	0.202369	0.299472	0.130067	0.00326995	0.0936635	0.0768234	0.00326995	0.0400108	0.174935	0.184519	0.147129	0.0804198	0.123298	0.0417923	0.0309325	0.0528489
O94887	FARP2_HUMAN	FARP2	FERM, ARHGEF and pleckstrin domain-containing protein 2	unknown	0.358889	unknown	13	0.238016	0.279512	0.228766	0.166832	0.0123974	0.00291734	0.00291734	0.00333964	0.0123974	0.237941	0.258406	0.219011	0.016738	0.0150465	0.0107493	0.0116405	0.0661628	0.0107493	0.337762	0.284441	0.258143	0.00728045	0.0060542	0.0060542	0.00728045	0.0060542	0.0060542
O94888	UBXN7_HUMAN	UBXN7	UBX domain-containing protein 7	unknown	0.995256	Cytosol	12	0.114669	0.069137	0.144337	0.145381	0.0931288	0.118481	0.155197	0.08132	0.0560252	0.0472354	0.0463878	0.0924112	0.132724	0.097922	0.18716	0.05807	0.0294491	0.376895	0.00386006	0.0397542	0.0746833	0.115931	0.0999013	0.122774	0.0551859	0.00386006	0.348706
O94889	KLH18_HUMAN	KLHL18	Kelch-like protein 18	unknown	0.484082	unknown	2	0.112426	0.092328	0.168849	0.146572	0.0873004	0.112548	0.0992919	0.105155	0.0755295	0.0135554	0.0552212	0.062292	0.0920186	0.0135554	0.247647	0.0630686	0.0621512	0.39049	0.00519762	0.0584702	0.0386459	0.0325023	0.194824	0.00519762	0.00519762	0.0476793	0.612285
O94901	SUN1_HUMAN	SUN1	SUN domain-containing protein 1	unknown	0.397144	unknown	24	0.597191	0.106082	0.0935884	0.116235	0.0625856	0.00198602	0.00198602	0.00198602	0.00198602	0.490764	0.200653	0.088506	0.100313	0.0791809	0.00890678	0.00890678	0.00890678	0.00890678	0.559056	0.126194	0.0907121	0.117005	0.00475666	0.0373942	0.00273043	0.00273043	0.00273043
O94903	PLPHP_HUMAN	PLPBP	Pyridoxal phosphate homeostasis protein	unknown	0.994181	Cytosol	12	0.127274	0.0954031	0.139305	0.138575	0.121375	0.12959	0.0837859	0.0532832	0.0688415	0.0440273	0.0531065	0.0349864	0.0511462	0.0789067	0.181023	0.0792317	0.0457935	0.382501	0.0561764	0.110874	0.0793961	0.050463	0.0612315	0.117542	0.0554657	0.0484098	0.291515
O94905	ERLN2_HUMAN	ERLIN2	Erlin-2	ER	1	ER	21	0.0871847	0.156997	0.229317	0.261687	0.157171	0.0350222	0.0374315	0.00701504	0.00654709	0.0901589	0.153104	0.252934	0.228533	0.154357	0.0364576	0.0118688	0.00653523	0.00653523	0.0783925	0.222482	0.319127	0.209235	0.0908991	0.0605678	0.00235318	0.00312813	0.00235318
O94906	PRP6_HUMAN	PRPF6	Pre-mRNA-processing factor 6	Nucleus	1	Nucleus	44	0.107086	0.030163	0.0503678	0.0607075	0.0715837	0.0553883	0.0904807	0.249098	0.255149	0.0494197	0.0285215	0.0367527	0.0615955	0.0608544	0.0709584	0.284811	0.333086	0.0343709	0.0605222	0.0514927	0.0483691	0.0629615	0.0881261	0.122241	0.269525	0.253167	0.0368047
O94910	AGRL1_HUMAN	ADGRL1	Adhesion G protein-coupled receptor L1	unknown	0.478507	unknown	7	0.152298	0.204977	0.288955	0.220094	0.173175	0.00274268	0.00628769	0.00274268	0.00274268	0.282456	0.165513	0.269233	0.10088	0.101194	0.0201812	0.0201812	0.0201812	0.0201812	0.197068	0.321277	0.244699	0.156546	0.004887	0.0608613	0.004887	0.004887	0.004887
O94913	PCF11_HUMAN	PCF11	Pre-mRNA cleavage complex 2 protein Pcf11	Nucleus	1	Nucleus	32	0.123259	0.0452853	0.0596881	0.0626201	0.0664056	0.0736384	0.0827868	0.215943	0.240781	0.0690332	0.0109007	0.00988068	0.0172839	0.0109007	0.0356033	0.236014	0.387606	0.0674436	0.0797321	0.0104823	0.0105163	0.0105163	0.0148763	0.078924	0.262431	0.218972	0.00742462
O94915	FRYL_HUMAN	FRYL	Protein furry homolog-like	unknown	0.945378	Nucleus	86	0.0433144	0.0507288	0.0794301	0.0993289	0.0857197	0.073814	0.107271	0.242974	0.215883	0.0242086	0.0383631	0.0479608	0.0524953	0.0548371	0.0539933	0.290873	0.323295	0.0311303	0.0381747	0.0854487	0.0682399	0.0780485	0.0896917	0.118192	0.211919	0.20961	0.0551611
O94916	NFAT5_HUMAN	NFAT5	Nuclear factor of activated T-cells 5	unknown	0.899293	Cytosol	11	0.132751	0.0560066	0.0924781	0.0988574	0.109737	0.113402	0.122264	0.103706	0.128209	0.0504893	0.0143659	0.0626844	0.0872659	0.116578	0.113248	0.113049	0.162849	0.207561	0.0759031	0.0769614	0.089407	0.0834208	0.121591	0.113976	0.113352	0.1112	0.206966
O94919	ENDD1_HUMAN	ENDOD1	Endonuclease domain-containing 1 protein	unknown	0.507079	unknown	19	0.0645792	0.137318	0.216563	0.25773	0.106672	0.0637485	0.0567689	0.0304149	0.0383489	0.0789499	0.118181	0.167097	0.218067	0.159767	0.0862944	0.0589025	0.0321266	0.0156611	0.0581105	0.190594	0.278484	0.207834	0.0829136	0.116217	0.0222634	0.00463149	0.00463149
O94921	CDK14_HUMAN	CDK14	Cyclin-dependent kinase 14	unknown	0.199816	unknown	4	0.089458	0.0785283	0.110309	0.0960435	0.0813771	0.100776	0.0977091	0.123174	0.177795	0.00633946	0.00633946	0.00633946	0.00633946	0.00633946	0.00633946	0.291871	0.42574	0.244352	0.00646949	0.00646949	0.00646949	0.00646949	0.193518	0.00646949	0.273285	0.49438	0.00646949
O94923	GLCE_HUMAN	GLCE	D-glucuronyl C5-epimerase	Golgi	1	Golgi	17	0.186708	0.414733	0.222792	0.0890388	0.0362606	0.00173613	0.00200831	0.00185168	0.00173613	0.14101	0.517517	0.142549	0.0170326	0.0170326	0.0103695	0.0170326	0.0103695	0.0103695	0.150921	0.40477	0.193858	0.00890143	0.00498606	0.00890143	0.00660015	0.00574353	0.00498606
O94925	GLSK_HUMAN	GLS	Glutaminase kidney isoform, mitochondrial	unknown	0.988964	Mitochondrion	31	0.346995	0.510952	0.118948	0.013122	0.00161558	0.000809832	0.000809832	0.000809832	0.000809832	0.324258	0.579	0.0364437	0.0038336	0.00278466	0.00261708	0.00278466	0.00327547	0.00573933	0.520254	0.38407	0.0826931	0.00204489	0.00114173	0.0010212	0.0010212	0.0010212	0.0012163
O94927	HAUS5_HUMAN	HAUS5	HAUS augmin-like complex subunit 5	unknown	0.844777	Nucleus	21	0.0970406	0.0775867	0.106513	0.0817174	0.0691852	0.0755987	0.0837136	0.165521	0.219268	0.0646979	0.0860396	0.0635724	0.0888041	0.074781	0.0781593	0.19803	0.299893	0.0806707	0.082683	0.092327	0.0648715	0.0792167	0.0955694	0.1105	0.203478	0.212234	0.0854619
O94941	RNF37_HUMAN	UBOX5	RING finger protein 37	unknown	0.740328	unknown	3	0.047105	0.0483912	0.0533304	0.0493561	0.113471	0.195425	0.0627097	0.20953	0.220681	0.0432232	0.0523038	0.0154597	0.0649016	0.0154597	0.138769	0.253075	0.308399	0.108409	0.0362765	0.104508	0.0546445	0.0550393	0.0508782	0.151676	0.210048	0.216399	0.120531
O94952	FBX21_HUMAN	FBXO21	F-box only protein 21	unknown	0.331678	unknown	4	0.0890147	0.0737492	0.0835863	0.126536	0.0775726	0.152067	0.0932058	0.137207	0.102089	0.00915744	0.0274795	0.0274795	0.0274795	0.0274795	0.00915744	0.0274795	0.189049	0.344366	0.27552	0.0536235	0.0026088	0.0026088	0.0026088	0.123182	0.0634504	0.285543	0.190854
O94953	KDM4B_HUMAN	KDM4B	Lysine-specific demethylase 4B	unknown	0.205377	unknown	5	0.198406	0.00180667	0.00180667	0.00180667	0.00180667	0.00180667	0.196851	0.28559	0.310119	0.366513	0.0105618	0.0105618	0.0105618	0.0105618	0.0105618	0.0105618	0.559554	0.0105618	0.34837	0.00334463	0.00334463	0.00334463	0.00334463	0.00334463	0.628217	0.00334463	0.00334463
O94955	RHBT3_HUMAN	RHOBTB3	Rho-related BTB domain-containing protein 3	unknown	0.740177	PM	9	0.117314	0.18156	0.152187	0.206584	0.127924	0.0260364	0.0912058	0.0275086	0.0222263	0.0133577	0.220235	0.203538	0.130062	0.168597	0.0133577	0.0881959	0.149204	0.0139792	0.196795	0.259151	0.215512	0.179396	0.0690518	0.00573982	0.0495845	0.00541314	0.00541314
O94964	SOGA1_HUMAN	SOGA1	Protein SOGA1	unknown	0.953176	Nucleus	35	0.0384508	0.0060762	0.0569535	0.0718943	0.0657329	0.0276124	0.102369	0.246019	0.331558	0.0137542	0.0148685	0.0147451	0.0161316	0.0161316	0.0161316	0.284544	0.416533	0.0142244	0.00732987	0.007843	0.00732987	0.007843	0.0726159	0.0923379	0.289596	0.273314	0.00815268
O94966	UBP19_HUMAN	USP19	Ubiquitin carboxyl-terminal hydrolase 19	unknown	0.661873	unknown	27	0.0834482	0.0841442	0.134538	0.144605	0.103142	0.0878305	0.0857534	0.100579	0.136336	0.0477314	0.070893	0.106511	0.120546	0.092149	0.0967415	0.107241	0.177528	0.131046	0.0570496	0.117491	0.0931801	0.109916	0.0750419	0.0874969	0.104452	0.121263	0.141757
O94967	WDR47_HUMAN	WDR47	WD repeat-containing protein 47	unknown	0.806399	Cytosol	11	0.0914453	0.110091	0.18364	0.132153	0.00966416	0.112801	0.0887655	0.00966416	0.1211	0.0141665	0.0141665	0.0141665	0.0294984	0.0294984	0.151783	0.129542	0.160649	0.360951	0.0121939	0.113009	0.0121939	0.0121939	0.0881165	0.147654	0.13091	0.113285	0.232295
O94972	TRI37_HUMAN	TRIM37	E3 ubiquitin-protein ligase TRIM37	unknown	0.211834	unknown	3	0.18136	0.1912	0.299914	0.163664	0.148956	0.00372683	0.00372683	0.00372683	0.00372683	0.0231075	0.0231075	0.0231075	0.367736	0.0231075	0.0231075	0.0231075	0.0231075	0.470512	0.00740516	0.330439	0.17569	0.00740516	0.00740516	0.00740516	0.00740516	0.00740516	0.44944
O94973	AP2A2_HUMAN	AP2A2	AP-2 complex subunit alpha-2	unknown	0.392611	unknown	30	0.0629441	0.0777975	0.109347	0.129857	0.0984147	0.106386	0.0882819	0.127713	0.168806	0.0512988	0.0774848	0.102773	0.144313	0.119129	0.094839	0.15038	0.175349	0.0362089	0.0704871	0.116774	0.0938323	0.14036	0.111305	0.132147	0.118024	0.118226	0.0516105
O94979	SC31A_HUMAN	SEC31A	Protein transport protein Sec31A	unknown	0.650059	unknown	53	0.0592637	0.056511	0.0944932	0.0941079	0.0788849	0.0821775	0.102708	0.180679	0.217887	0.0266783	0.0429845	0.0510685	0.0735086	0.079038	0.0758303	0.216913	0.270072	0.094759	0.0431421	0.0729244	0.0643037	0.0923842	0.0693495	0.115621	0.215592	0.184502	0.0842458
O94985	CSTN1_HUMAN	CLSTN1	Calsyntenin-1	unknown	0.475547	unknown	11	0.0806324	0.176659	0.197602	0.14556	0.14506	0.0569306	0.0578385	0.0290648	0.0169914	0.0749496	0.140583	0.228939	0.236213	0.189806	0.048771	0.0105421	0.00887367	0.00887367	0.0902389	0.183745	0.19648	0.201802	0.136419	0.122656	0.00371413	0.00371413	0.00371413
O94986	CE152_HUMAN	CEP152	Centrosomal protein of 152 kDa	unknown	0.164282	unknown	17	0.163638	0.371969	0.17845	0.0381091	0.0288753	0.00452151	0.00347506	0.00452151	0.0492373	0.127125	0.321762	0.0270639	0.0198534	0.0198534	0.0198534	0.0270639	0.220262	0.0270639	0.315039	0.265969	0.0141817	0.149317	0.0085824	0.0085824	0.0141817	0.0085824	0.0085824
O94992	HEXI1_HUMAN	HEXIM1	Protein HEXIM1	unknown	0.463497	unknown	9	0.0658658	0.0491789	0.0784794	0.084542	0.0754682	0.10148	0.145474	0.197913	0.201536	0.00917205	0.022748	0.038188	0.0595457	0.0700072	0.101626	0.192003	0.247351	0.231652	0.0150312	0.0662687	0.053032	0.0723859	0.040913	0.100468	0.199866	0.225407	0.188022
O95059	RPP14_HUMAN	RPP14	Ribonuclease P protein subunit p14	unknown	0.542755	unknown	6	0.0655801	0.00256836	0.0872381	0.09494	0.145097	0.0893632	0.00256836	0.293156	0.276737	0.00897091	0.00897091	0.0847841	0.00897091	0.0851687	0.00897091	0.310512	0.31552	0.065437	0.00546379	0.0907997	0.00546379	0.00546379	0.00546379	0.190738	0.300758	0.320232	0.00546379
O95067	CCNB2_HUMAN	CCNB2	G2/mitotic-specific cyclin-B2	unknown	0.462607	unknown	15	0.0829835	0.0895342	0.140438	0.166201	0.098802	0.0627037	0.0735036	0.138701	0.152141	0.0464425	0.0575667	0.0737129	0.113064	0.120545	0.0521227	0.181396	0.274794	0.0386105	0.0548958	0.100161	0.100071	0.130549	0.100324	0.0992852	0.161486	0.173068	0.0635725
O95070	YIF1A_HUMAN	YIF1A	Protein YIF1A	unknown	0.555549	Endosome	3	0.0997223	0.167919	0.15095	0.1629	0.154277	0.066976	0.0685878	0.0393425	0.0610639	0.0380102	0.145757	0.214531	0.248836	0.230639	0.0489271	0.00517523	0.00517523	0.00517523	0.081663	0.201193	0.112562	0.187175	0.255313	0.103551	0.00270751	0.00270751	0.00270751
O95071	UBR5_HUMAN	UBR5	E3 ubiquitin-protein ligase UBR5	unknown	0.910371	Cytosol	72	0.068461	0.0492946	0.114831	0.109642	0.0882802	0.128079	0.125741	0.112587	0.170544	0.0352377	0.0573901	0.0692576	0.104507	0.0857509	0.0966959	0.0878775	0.186233	0.249506	0.0273377	0.0946549	0.0522165	0.0789498	0.117221	0.128131	0.101028	0.0910972	0.265281
O95081	AGFG2_HUMAN	AGFG2	Arf-GAP domain and FG repeat-containing protein 2	unknown	0.454653	unknown	10	0.0750227	0.087014	0.10156	0.11214	0.0780094	0.0887327	0.142766	0.124065	0.143279	0.0396846	0.0514427	0.090012	0.065903	0.116084	0.161806	0.137452	0.137121	0.0735551	0.0510528	0.0870531	0.122115	0.117801	0.118969	0.204211	0.184596	0.0560336	0.0428072
O95104	SCAF4_HUMAN	SCAF4	SR-related and CTD-associated factor 4	unknown	0.994104	Nucleus	12	0.133357	0.041632	0.0576054	0.0689009	0.0726598	0.0684629	0.0870783	0.190238	0.287686	0.0685231	0.038847	0.0111721	0.0111721	0.0353555	0.0691301	0.267677	0.353373	0.0789956	0.0325363	0.0297956	0.0362829	0.0340135	0.0682946	0.126954	0.167656	0.330212	0.0194063
O95139	NDUB6_HUMAN	NDUFB6	NADH dehydrogenase [ubiquinone] 1 beta subcomplex subunit 6	Mitochondrion	1	Mitochondrion	8	0.306457	0.53044	0.132077	0.0202628	0.00134814	0.00134814	0.00134814	0.00134814	0.00134814	0.270237	0.664053	0.0516058	0.00254145	0.00254145	0.00401987	0.0105451	0.0117432	0.00254145	0.436959	0.454655	0.0400672	0.001872	0.001872	0.00320407	0.00320407	0.00320407	0.001872
O95140	MFN2_HUMAN	MFN2	Mitofusin-2	Mitochondrion	1	Mitochondrion	29	0.299045	0.493507	0.174376	0.00429067	0.00181368	0.00132385	0.00132385	0.00196159	0.00173596	0.318573	0.5398	0.030663	0.00903938	0.00788221	0.00788221	0.00903938	0.00950128	0.00788221	0.412884	0.451326	0.0166534	0.00400456	0.00400456	0.00338016	0.00429892	0.00296983	0.00296983
O95149	SPN1_HUMAN	SNUPN	Snurportin-1	unknown	0.509389	unknown	8	0.0820425	0.054152	0.0937768	0.108028	0.0845359	0.0855637	0.132362	0.139152	0.206448	0.0772721	0.055087	0.073491	0.0885747	0.100775	0.0406297	0.159167	0.21839	0.120019	0.0677283	0.120066	0.0682146	0.104325	0.121754	0.11911	0.154673	0.113062	0.179396
O95155	UBE4B_HUMAN	UBE4B	Ubiquitin conjugation factor E4 B	unknown	0.967516	Cytosol	41	0.0783397	0.101512	0.187929	0.235843	0.120299	0.103393	0.0739097	0.0416841	0.0457274	0.0285905	0.0773681	0.101911	0.116364	0.0723036	0.175957	0.0653421	0.0769434	0.252414	0.0391994	0.132328	0.0698631	0.110436	0.0878531	0.128665	0.0446353	0.0433235	0.29734
O95158	NXPH4_HUMAN	NXPH4	Neurexophilin-4	unknown	0.817307	ER	4	0.11887	0.238917	0.265981	0.243235	0.0659007	0.00309883	0.00238699	0.00238699	0.00238699	0.100284	0.209772	0.246673	0.287673	0.022643	0.022643	0.00791874	0.00791874	0.00791874	0.0674149	0.361914	0.167725	0.305661	0.00576791	0.00560089	0.00560089	0.00560089	0.00560089
O95159	ZFPL1_HUMAN	ZFPL1	Zinc finger protein-like 1	Golgi	1	Golgi	14	0.14811	0.35009	0.19816	0.116462	0.0763322	0.0309834	0.0251813	0.0245074	0.0106819	0.11701	0.401262	0.143977	0.108758	0.0716169	0.0231136	0.0407351	0.0103013	0.0103013	0.16637	0.357667	0.18836	0.104054	0.0691946	0.0623345	0.0341607	0.00523434	0.00523434
O95163	ELP1_HUMAN	ELP1	Elongator complex protein 1	unknown	0.653694	Proteasome	38	0.0712648	0.0603258	0.119889	0.10064	0.0828897	0.10702	0.104022	0.131902	0.19652	0.00974273	0.0239984	0.0484493	0.0983014	0.0447267	0.104993	0.153041	0.263559	0.211687	0.016139	0.0976888	0.0460586	0.0747451	0.0973769	0.139726	0.118992	0.142673	0.251851
O95164	UBL3_HUMAN	UBL3	Ubiquitin-like protein 3	unknown	0.450203	unknown	4	0.115521	0.1629	0.228576	0.199824	0.164994	0.00357523	0.115434	0.00324671	0.00324671	0.116881	0.232537	0.10861	0.297187	0.218805	0.00649521	0.00649521	0.00649521	0.00649521	0.0970886	0.316459	0.192027	0.269142	0.134955	0.0823994	0.00278334	0.00278334	0.00278334
O95166	GBRAP_HUMAN	GABARAP	Gamma-aminobutyric acid receptor-associated protein	unknown	0.976033	Cytosol	4	0.0822969	0.0873382	0.145699	0.167047	0.124462	0.152986	0.105062	0.065378	0.0697304	0.0413117	0.0627145	0.0648316	0.146943	0.0657989	0.166178	0.12597	0.0952835	0.230968	0.0733636	0.201332	0.11912	0.0981774	0.0680449	0.141177	0.0699627	0.0754462	0.153376
O95167	NDUA3_HUMAN	NDUFA3	NADH dehydrogenase [ubiquinone] 1 alpha subcomplex subunit 3	unknown	0.585006	unknown	2	0.389636	0.433118	0.154532	0.0214809	0.000246448	0.000246448	0.000246448	0.000246448	0.000246448	0.162786	0.649579	0.12507	0.0104274	0.0104274	0.0104274	0.0104274	0.0104274	0.0104274	0.577001	0.173601	0.162901	0.0268501	0.0119294	0.0119294	0.0119294	0.0119294	0.0119294
O95168	NDUB4_HUMAN	NDUFB4	NADH dehydrogenase [ubiquinone] 1 beta subcomplex subunit 4	Mitochondrion	1	Mitochondrion	10	0.352975	0.50139	0.119185	0.00266162	0.00200986	0.00169588	0.00160793	0.00169588	0.00167711	0.295748	0.606089	0.0339895	0.00432727	0.00378145	0.00378145	0.00390583	0.00378145	0.00378145	0.455112	0.430209	0.0908766	0.0015781	0.0015781	0.0015781	0.0015781	0.0015781	0.0015781
O95169	NDUB8_HUMAN	NDUFB8	NADH dehydrogenase [ubiquinone] 1 beta subcomplex subunit 8, mitochondrial	unknown	0.987742	Mitochondrion	8	0.357896	0.510595	0.132476	0.0165328	0.000646786	0.000646786	0.000646786	0.000646786	0.000646786	0.341342	0.584352	0.05308	0.00365949	0.00365949	0.00365949	0.00365949	0.00365949	0.00365949	0.486814	0.420182	0.0811232	0.00586989	0.00160495	0.00160495	0.00160495	0.00160495	0.00160495
O95182	NDUA7_HUMAN	NDUFA7	NADH dehydrogenase [ubiquinone] 1 alpha subcomplex subunit 7	Mitochondrion	1	Mitochondrion	14	0.365133	0.501246	0.11872	0.00588474	0.00107262	0.00107262	0.00107262	0.00107262	0.00107262	0.341298	0.603564	0.028873	0.00384966	0.00323915	0.00323915	0.00323915	0.00323915	0.00323915	0.557195	0.332458	0.105398	0.00164973	0.00164973	0.00164973	0.00164973	0.00164973	0.00164973
O95183	VAMP5_HUMAN	VAMP5	Vesicle-associated membrane protein 5	unknown	0.31913	unknown	3	0.130244	0.159763	0.2445	0.280779	0.169311	0.00385081	0.00385081	0.00385081	0.00385081	0.0828612	0.161037	0.245222	0.112129	0.337216	0.0153835	0.0153835	0.0153835	0.0153835	0.075714	0.0910879	0.374951	0.327694	0.0595424	0.057372	0.00454631	0.00454631	0.00454631
O95190	OAZ2_HUMAN	OAZ2	Ornithine decarboxylase antizyme 2	unknown	0.210072	unknown	1	0.305934	0.229649	0.42872	0.00594954	0.00594954	0.00594954	0.00594954	0.00594954	0.00594954	0.137272	0.0105282	0.0105282	0.0105282	0.0105282	0.458931	0.0105282	0.0105282	0.340628	0.0999722	0.246227	0.305197	0.0042313	0.0042313	0.0042313	0.0042313	0.0042313	0.327447
O95197	RTN3_HUMAN	RTN3	Reticulon-3	unknown	0.911281	Endosome	30	0.0384425	0.117083	0.178104	0.249953	0.189104	0.0865496	0.0871799	0.023377	0.0110152	0.0270296	0.0863235	0.227246	0.262803	0.14806	0.0459051	0.0258557	0.0134982	0.012513	0.0445562	0.165682	0.225248	0.201954	0.118354	0.11505	0.00669991	0.00539411	0.00416669
O95202	LETM1_HUMAN	LETM1	Mitochondrial proton/calcium exchanger protein	Mitochondrion	1	Mitochondrion	46	0.351378	0.524943	0.101409	0.00372078	0.00127178	0.00121777	0.00121777	0.00121777	0.00121777	0.324656	0.613352	0.0104495	0.00450986	0.00450986	0.00450986	0.00450986	0.00450986	0.00450986	0.486047	0.431351	0.0471625	0.00385645	0.00245755	0.00245755	0.00245755	0.00245755	0.00245755
O95208	EPN2_HUMAN	EPN2	Epsin-2	unknown	0.432412	unknown	10	0.0990626	0.127359	0.193802	0.289232	0.15226	0.0445439	0.0212905	0.00692188	0.0169681	0.125651	0.156687	0.161586	0.245913	0.215745	0.0807303	0.0147865	0.0117217	0.0393347	0.141922	0.114527	0.268633	0.204325	0.158888	0.104723	0.00850694	0.00636914	0.00850694
O95210	STBD1_HUMAN	STBD1	Starch-binding domain-containing protein 1	ER	1	ER	14	0.0609619	0.176291	0.232797	0.26047	0.213519	0.00233296	0.00233296	0.00227659	0.00227659	0.03133	0.0907487	0.257193	0.190598	0.195542	0.0189948	0.0159937	0.01529	0.0159937	0.0704631	0.20241	0.290804	0.187045	0.00928464	0.00928464	0.00322553	0.00322553	0.00322553
O95214	LERL1_HUMAN	LEPROTL1	Leptin receptor overlapping transcript-like 1	unknown	0.679245	Endosome	1	0.0579258	0.081619	0.136985	0.160853	0.249404	0.0794706	0.107077	0.0660989	0.0605665	0.0162607	0.0710466	0.251739	0.248236	0.284478	0.060535	0.0612888	0.00320757	0.00320757	0.0199478	0.10907	0.159574	0.309607	0.18085	0.111324	0.0711396	0.0190333	0.0194546
O95218	ZRAB2_HUMAN	ZRANB2	Zinc finger Ran-binding domain-containing protein 2	unknown	0.964771	Cytosol	18	0.0708315	0.0545706	0.112342	0.116333	0.106681	0.107728	0.163629	0.133443	0.0760343	0.0449005	0.070553	0.0878103	0.111178	0.103544	0.073209	0.093526	0.085948	0.300474	0.051015	0.0781455	0.122874	0.145596	0.138164	0.115494	0.120918	0.0755211	0.15948
O95219	SNX4_HUMAN	SNX4	Sorting nexin-4	unknown	0.943006	Endosome	26	0.0499187	0.0794215	0.186192	0.260421	0.192317	0.0704781	0.0748339	0.0533	0.0360433	0.0344726	0.0640262	0.182677	0.190638	0.15622	0.0998915	0.0805187	0.0634857	0.1129	0.0168905	0.167284	0.178552	0.177006	0.152518	0.104745	0.0219256	0.023052	0.0963964
O95229	ZWINT_HUMAN	ZWINT	ZW10 interactor	unknown	0.949369	Cytosol	6	0.0552151	0.0683757	0.126469	0.119375	0.131317	0.0875383	0.148102	0.115337	0.0983409	0.0434292	0.0809292	0.0712764	0.103013	0.10446	0.0857694	0.11247	0.127509	0.219489	0.0552314	0.107493	0.0931248	0.100229	0.138882	0.113241	0.122506	0.0958862	0.168218
O95232	LC7L3_HUMAN	LUC7L3	Luc7-like protein 3	Nucleus	1	Nucleus	15	0.14251	0.0497003	0.0634567	0.0661519	0.0680734	0.0690575	0.095966	0.197834	0.237996	0.0607769	0.0513029	0.0527144	0.0645941	0.0847871	0.0548925	0.20531	0.243372	0.0556109	0.0783766	0.0637993	0.0561063	0.0609239	0.0890368	0.112793	0.20501	0.178217	0.0746344
O95235	KI20A_HUMAN	KIF20A	Kinesin-like protein KIF20A	Chromatin	1	Chromatin	35	0.351835	0.0589322	0.0523154	0.0133301	0.0375387	0.0571244	0.0617679	0.161321	0.195028	0.133225	0.061332	0.0126069	0.0172454	0.0301095	0.0126069	0.242924	0.334081	0.0172454	0.229897	0.0101048	0.0275223	0.0126863	0.0109929	0.0698756	0.210236	0.236289	0.00934
O95239	KIF4A_HUMAN	KIF4A	Chromosome-associated kinesin KIF4A	Chromatin	1	Chromatin	43	0.637026	0.0681876	0.0319805	0.0217458	0.0239844	0.0269976	0.0260798	0.068527	0.0865147	0.376228	0.14094	0.0144967	0.00585597	0.0108783	0.00955034	0.136962	0.175647	0.00585597	0.490963	0.00666059	0.016315	0.0046981	0.0046981	0.00592865	0.157776	0.17663	0.00459099
O95243	MBD4_HUMAN	MBD4	Methyl-CpG-binding domain protein 4	unknown	0.329442	unknown	6	0.317973	0.0041297	0.0041297	0.0041297	0.0041297	0.0041297	0.0041297	0.242758	0.41449	0.00965234	0.00965234	0.00965234	0.00965234	0.00965234	0.00965234	0.349238	0.551735	0.0411133	0.123134	0.00552735	0.00552735	0.00552735	0.00552735	0.136418	0.320346	0.392465	0.00552735
O95248	MTMR5_HUMAN	SBF1	Myotubularin-related protein 5	unknown	0.893434	Nucleus	49	0.0560981	0.04965	0.0873131	0.0808525	0.0592606	0.0753127	0.0890378	0.221469	0.294218	0.015475	0.0201047	0.0201047	0.0470984	0.015475	0.02608	0.260113	0.397442	0.0201047	0.0298766	0.085845	0.0608396	0.0783908	0.0107625	0.11066	0.210569	0.226644	0.0472578
O95249	GOSR1_HUMAN	GOSR1	Golgi SNAP receptor complex member 1	unknown	0.462197	unknown	12	0.104273	0.311331	0.192642	0.137222	0.0668886	0.0477344	0.0477292	0.0511722	0.0207248	0.0917707	0.305323	0.138123	0.114565	0.0820978	0.0619249	0.148539	0.021603	0.0245595	0.109918	0.305816	0.176738	0.102197	0.0763153	0.0896801	0.0579943	0.0368876	0.0559376
O95251	KAT7_HUMAN	KAT7	Histone acetyltransferase KAT7	unknown	0.526354	unknown	22	0.323673	0.050763	0.0447054	0.0566274	0.0376055	0.0582447	0.0640544	0.137418	0.205949	0.202157	0.0641176	0.015121	0.0124118	0.0124118	0.0346344	0.151598	0.280353	0.0805726	0.260734	0.0371662	0.0101517	0.0182362	0.0410655	0.0813409	0.174079	0.176435	0.0790927
O95260	ATE1_HUMAN	ATE1	Arginyl-tRNA--protein transferase 1	Cytosol	1	Cytosol	11	0.119535	0.0932872	0.17537	0.167405	0.0852039	0.114198	0.100723	0.0465763	0.0596873	0.0242399	0.0756635	0.0827827	0.133649	0.0991246	0.207003	0.02701	0.0242928	0.315975	0.0053315	0.13357	0.0837268	0.101566	0.14392	0.121357	0.00417386	0.00417386	0.244923
O95273	CCDB1_HUMAN	CCNDBP1	Cyclin-D1-binding protein 1	unknown	0.923249	Cytosol	2	0.1236	0.162054	0.164444	0.152951	0.071335	0.117774	0.118229	0.0466827	0.0429301	0.0141275	0.0663041	0.0703832	0.236465	0.0886337	0.0804508	0.0141275	0.0141275	0.415381	0.00571811	0.0838735	0.138227	0.149958	0.0992735	0.160416	0.0951373	0.00571811	0.261677
O95292	VAPB_HUMAN	VAPB	Vesicle-associated membrane protein-associated protein B/C	ER	1	ER	22	0.0783061	0.160409	0.200407	0.248408	0.167849	0.0401813	0.0320881	0.0104102	0.00369102	0.103122	0.17948	0.238745	0.21297	0.131419	0.0336326	0.0183888	0.00679004	0.00375933	0.0886871	0.187092	0.332905	0.202898	0.106062	0.071037	0.0109303	0.00756988	0.00455977
O95295	SNAPN_HUMAN	SNAPIN	SNARE-associated protein Snapin	unknown	0.519123	unknown	6	0.0666088	0.0528015	0.113068	0.0947647	0.0928851	0.114447	0.101619	0.168094	0.14504	0.0196049	0.0660899	0.0918926	0.103612	0.0569901	0.0459594	0.212794	0.208578	0.109816	0.0177568	0.167851	0.0958058	0.0999613	0.026062	0.119136	0.170359	0.16271	0.0421429
O95297	MPZL1_HUMAN	MPZL1	Myelin protein zero-like protein 1	unknown	0.981468	PM	7	0.132533	0.176207	0.188675	0.225595	0.155809	0.041621	0.0494237	0.0152238	0.0110705	0.186761	0.2084	0.211626	0.176598	0.176566	0.00702127	0.00702127	0.00702127	0.00702127	0.172091	0.19731	0.233223	0.176863	0.0965701	0.064843	0.000951816	0.000951816	0.000951816
O95298	NDUC2_HUMAN	NDUFC2	NADH dehydrogenase [ubiquinone] 1 subunit C2	unknown	0.982557	Mitochondrion	10	0.29066	0.549882	0.148675	0.00119952	0.00119952	0.00119952	0.00119952	0.00119952	0.00119952	0.34224	0.517434	0.0204814	0.00827275	0.00827275	0.00827275	0.00827275	0.00827275	0.00827275	0.473236	0.450313	0.0401569	0.00191442	0.00191442	0.00191442	0.00191442	0.00191442	0.00191442
O95299	NDUAA_HUMAN	NDUFA10	NADH dehydrogenase [ubiquinone] 1 alpha subcomplex subunit 10, mitochondrial	Mitochondrion	1	Mitochondrion	15	0.343637	0.538329	0.108609	0.0128744	0.000965776	0.000965776	0.000965776	0.000965776	0.000965776	0.322735	0.599789	0.0113591	0.00482293	0.00482293	0.00482293	0.00482293	0.00482293	0.00482293	0.547675	0.377403	0.0677008	0.00215835	0.00215835	0.00215835	0.00215835	0.00215835	0.00215835
O95302	FKBP9_HUMAN	FKBP9	Peptidyl-prolyl cis-trans isomerase FKBP9	ER	1	ER	20	0.119592	0.259224	0.25708	0.225845	0.0716722	0.0135147	0.0116982	0.00269291	0.00269291	0.121188	0.265187	0.262455	0.185039	0.108733	0.00815965	0.00357644	0.00357644	0.00357644	0.143049	0.257303	0.335918	0.175135	0.0352595	0.0328475	0.00153402	0.00153402	0.00153402
O95336	6PGL_HUMAN	PGLS	6-phosphogluconolactonase	Cytosol	1	Cytosol	12	0.0811313	0.0622368	0.134324	0.141366	0.106241	0.173005	0.168978	0.0644504	0.03332	0.00656423	0.0705377	0.0821972	0.110195	0.0858311	0.215896	0.0398313	0.00656423	0.356692	0.00822804	0.0940052	0.0362207	0.0945788	0.132193	0.122246	0.0382826	0.00822804	0.417368
O95340	PAPS2_HUMAN	PAPSS2	Bifunctional 3'-phosphoadenosine 5'-phosphosulfate synthase 2	unknown	0.570146	unknown	26	0.0867901	0.0572631	0.12532	0.123831	0.0962757	0.107237	0.117633	0.130779	0.153665	0.0298838	0.0508877	0.0744116	0.0849258	0.0868286	0.092744	0.141216	0.220537	0.206643	0.0450154	0.0882814	0.07264	0.0950385	0.108827	0.117599	0.118578	0.130862	0.184783
O95347	SMC2_HUMAN	SMC2	Structural maintenance of chromosomes protein 2	unknown	0.96716	Nucleus	96	0.0635997	0.0496055	0.0719848	0.0748129	0.0757857	0.0566345	0.0837599	0.234942	0.286938	0.0411524	0.0417152	0.0412317	0.0587681	0.0661417	0.0472598	0.246475	0.34866	0.0435376	0.0576847	0.0650446	0.0627609	0.0693965	0.0655801	0.0987711	0.266759	0.226839	0.0436432
O95352	ATG7_HUMAN	ATG7	Ubiquitin-like modifier-activating enzyme ATG7	unknown	0.997854	Cytosol	24	0.108592	0.074099	0.169841	0.141646	0.104841	0.133101	0.130796	0.0737558	0.0629129	0.0383289	0.0667745	0.0955221	0.138331	0.0783659	0.157641	0.0647474	0.0719266	0.257883	0.0397684	0.11162	0.0528378	0.096556	0.0973642	0.142361	0.0684444	0.0449738	0.310322
O95359	TACC2_HUMAN	TACC2	Transforming acidic coiled-coil-containing protein 2	unknown	0.415883	unknown	10	0.0828843	0.0463301	0.0748302	0.100732	0.0950125	0.108116	0.126751	0.176589	0.215972	0.0208547	0.0647585	0.0536033	0.0846452	0.0765646	0.0741798	0.208034	0.198891	0.111844	0.0489922	0.0923527	0.0609846	0.103375	0.00943487	0.00943487	0.183538	0.164598	0.0959936
O95361	TRI16_HUMAN	TRIM16	Tripartite motif-containing protein 16	Cytosol	1	Cytosol	13	0.141237	0.0298409	0.160942	0.212649	0.0440038	0.250138	0.0835122	0.0455215	0.0321552	0.00831484	0.00831484	0.00831484	0.00831484	0.123976	0.327389	0.00831484	0.075868	0.419529	0.00480508	0.135723	0.0651746	0.00480508	0.10359	0.156017	0.00480508	0.00480508	0.435286
O95363	SYFM_HUMAN	FARS2	Phenylalanine--tRNA ligase, mitochondrial	unknown	0.983258	Mitochondrion	10	0.319994	0.567016	0.128338	0.0027793	0.0027793	0.0027793	0.0027793	0.0027793	0.0027793	0.332767	0.589669	0.0110806	0.0110806	0.0110806	0.0110806	0.0110806	0.0110806	0.0110806	0.52814	0.401722	0.0100198	0.0100198	0.0100198	0.0100198	0.0100198	0.0100198	0.0100198
O95365	ZBT7A_HUMAN	ZBTB7A	Zinc finger and BTB domain-containing protein 7A	unknown	0.787838	Chromatin	7	0.647233	0.0322118	0.0234549	0.0265947	0.0324872	0.0416102	0.0321155	0.0795774	0.0847154	0.473564	0.108165	0.00459447	0.00459447	0.00459447	0.0777385	0.110989	0.176578	0.0391822	0.478762	0.0679498	0.0366761	0.00301377	0.00301377	0.00301377	0.0970737	0.307484	0.00301377
O95372	LYPA2_HUMAN	LYPLA2	Acyl-protein thioesterase 2	Cytosol	1	Cytosol	10	0.104282	0.073552	0.120314	0.150717	0.141285	0.164315	0.130546	0.0631593	0.0499814	0.0449096	0.0704903	0.0976404	0.127347	0.131373	0.189677	0.0694865	0.0352868	0.259808	0.0590019	0.128743	0.0730065	0.117656	0.131269	0.144072	0.0532808	0.0308694	0.253323
O95373	IPO7_HUMAN	IPO7	Importin-7	Cytosol	1	Cytosol	36	0.106162	0.0658599	0.145801	0.134863	0.089062	0.138962	0.120488	0.0816631	0.0719396	0.0464702	0.0674843	0.0807045	0.105066	0.0807181	0.122193	0.063806	0.062616	0.332715	0.0494561	0.102068	0.0618787	0.0826693	0.0824518	0.129017	0.059559	0.0443661	0.277297
O95376	ARI2_HUMAN	ARIH2	E3 ubiquitin-protein ligase ARIH2	Cytosol	1	Cytosol	16	0.0811195	0.0695658	0.148077	0.164429	0.124372	0.161878	0.148816	0.0747192	0.0655408	0.0187631	0.0243542	0.0828417	0.156111	0.108142	0.106054	0.0244424	0.0244424	0.324372	0.00773575	0.0523538	0.0107848	0.102568	0.128637	0.123781	0.0445866	0.00838001	0.361798
O95382	M3K6_HUMAN	MAP3K6	Mitogen-activated protein kinase kinase kinase 6	unknown	0.812961	unknown	13	0.0804155	0.0577915	0.0847652	0.0990495	0.0902989	0.097837	0.122051	0.179474	0.193737	0.0170484	0.0123984	0.0123984	0.0480701	0.0123984	0.036012	0.23765	0.296444	0.180031	0.0498973	0.0552055	0.0087997	0.0087997	0.0518596	0.144128	0.138485	0.143197	0.170272
O95391	SLU7_HUMAN	SLU7	Pre-mRNA-splicing factor SLU7	Nucleus	1	Nucleus	9	0.271011	0.00446187	0.00446187	0.07216	0.059077	0.0702858	0.0951035	0.234613	0.127495	0.0114839	0.00992605	0.0114839	0.0857836	0.0114839	0.00992605	0.308611	0.26368	0.0114839	0.087098	0.00619633	0.00619633	0.0853798	0.128393	0.137111	0.337938	0.146171	0.00619633
O95394	AGM1_HUMAN	PGM3	Phosphoacetylglucosamine mutase	Cytosol	1	Cytosol	26	0.0699311	0.0782518	0.164761	0.155862	0.147027	0.108518	0.127844	0.0372729	0.0415634	0.0268716	0.0529899	0.0666084	0.102585	0.107703	0.170311	0.0150228	0.0150228	0.396337	0.0423163	0.080502	0.0811017	0.0975726	0.104968	0.112628	0.0228629	0.0162831	0.451671
O95396	MOCS3_HUMAN	MOCS3	Adenylyltransferase and sulfurtransferase MOCS3	unknown	0.981712	Cytosol	12	0.0893802	0.0259453	0.182574	0.133402	0.113298	0.165583	0.146954	0.103728	0.072564	0.0108581	0.068243	0.0108581	0.0108581	0.08696	0.157278	0.0108581	0.0488399	0.422967	0.00686289	0.12225	0.100271	0.123553	0.140789	0.144708	0.0896856	0.00686289	0.263187
O95400	CD2B2_HUMAN	CD2BP2	CD2 antigen cytoplasmic tail-binding protein 2	unknown	0.647162	unknown	11	0.0652144	0.0425013	0.0894836	0.0818188	0.0769507	0.0993091	0.143171	0.198729	0.15971	0.0466318	0.0532252	0.0658462	0.0774651	0.074774	0.0961764	0.182921	0.149102	0.246327	0.0396883	0.0617159	0.0666628	0.0815093	0.113905	0.126034	0.214792	0.140239	0.145086
O95402	MED26_HUMAN	MED26	Mediator of RNA polymerase II transcription subunit 26	unknown	0.986677	Nucleus	11	0.0760068	0.0315334	0.0346703	0.0461705	0.0443157	0.11598	0.102746	0.245291	0.221661	0.05026	0.0276468	0.0393189	0.0158481	0.035731	0.0882076	0.346988	0.314922	0.0252179	0.0453878	0.0430605	0.0372408	0.0441149	0.080393	0.107443	0.315791	0.281426	0.0236451
O95405	ZFYV9_HUMAN	ZFYVE9	Zinc finger FYVE domain-containing protein 9	unknown	0.254086	unknown	13	0.0439429	0.051725	0.224606	0.267583	0.196642	0.0263128	0.0224682	0.0420687	0.124651	0.0503037	0.0487443	0.07228	0.0674504	0.0428615	0.237677	0.0910024	0.326386	0.0632947	0.0333135	0.237218	0.144994	0.0651981	0.0394079	0.0610174	0.0539307	0.0874921	0.277428
O95415	BRI3_HUMAN	BRI3	Brain protein I3	unknown	0.217425	unknown	1	0.0764002	0.252807	0.284178	0.164692	0.0693664	0.0492629	0.0433166	0.030011	0.0299659	0.00924313	0.523675	0.411623	0.00924313	0.00924313	0.00924313	0.00924313	0.00924313	0.00924313	0.00242822	0.168453	0.293821	0.309792	0.00242822	0.215793	0.00242822	0.00242822	0.00242822
O95425	SVIL_HUMAN	SVIL	Supervillin	unknown	0.904633	Nucleus	73	0.083638	0.0770088	0.0806554	0.0794178	0.059956	0.0692361	0.0940875	0.204024	0.239778	0.0573182	0.082066	0.0353701	0.0559612	0.0666888	0.0616934	0.198202	0.341873	0.0819419	0.0998133	0.0945767	0.0671608	0.0749056	0.0800572	0.0905722	0.198818	0.22475	0.064107
O95427	PIGN_HUMAN	PIGN	GPI ethanolamine phosphate transferase 1	unknown	0.199808	unknown	8	0.141071	0.22622	0.236937	0.221266	0.166746	0.00229418	0.00364793	0.00229418	0.00229418	0.0212543	0.0212543	0.440829	0.410391	0.0212543	0.0212543	0.0212543	0.0212543	0.0212543	0.172473	0.790083	0.00534915	0.00534915	0.00534915	0.00534915	0.00534915	0.00534915	0.00534915
O95429	BAG4_HUMAN	BAG4	BAG family molecular chaperone regulator 4	unknown	0.61019	unknown	6	0.120946	0.0561768	0.205451	0.220917	0.00605731	0.123525	0.163637	0.0420052	0.00605731	0.0442767	0.011493	0.105226	0.011493	0.114769	0.157474	0.0760366	0.0781394	0.400311	0.00363384	0.00651972	0.00651972	0.20044	0.176013	0.142854	0.144269	0.00363384	0.210527
O95433	AHSA1_HUMAN	AHSA1	Activator of 90 kDa heat shock protein ATPase homolog 1	Cytosol	1	Cytosol	25	0.115815	0.079643	0.155917	0.136261	0.109805	0.130858	0.133958	0.0753836	0.0472471	0.0366601	0.0554425	0.0737315	0.118622	0.0961965	0.105204	0.0472644	0.0450688	0.321243	0.051074	0.0969422	0.0853902	0.108309	0.0978057	0.132043	0.055993	0.0200524	0.242045
O95450	ATS2_HUMAN	ADAMTS2	A disintegrin and metalloproteinase with thrombospondin motifs 2	unknown	0.559383	unknown	5	0.128684	0.201252	0.196649	0.202273	0.144625	0.0033294	0.0574715	0.0033294	0.0033294	0.0224673	0.333004	0.297041	0.319368	0.0224673	0.0224673	0.0224673	0.0224673	0.0224673	0.0141993	0.447024	0.0141993	0.17663	0.0117626	0.0117626	0.0117626	0.0117626	0.0117626
O95453	PARN_HUMAN	PARN	Poly(A)-specific ribonuclease PARN	unknown	0.998119	Nucleus	27	0.228093	0.0484636	0.0582865	0.0583934	0.0566051	0.0660476	0.0825941	0.190696	0.206527	0.083712	0.0403969	0.04013	0.0656959	0.0795942	0.0630001	0.218056	0.313133	0.0536821	0.111936	0.0628535	0.0350447	0.0705173	0.100116	0.125408	0.232011	0.193716	0.0607496
O95456	PSMG1_HUMAN	PSMG1	Proteasome assembly chaperone 1	unknown	0.955949	Cytosol	8	0.104205	0.0762618	0.0897149	0.131355	0.0665031	0.140344	0.0986105	0.116855	0.171025	0.0397327	0.0548467	0.0588907	0.10139	0.0839954	0.210582	0.0631755	0.0914445	0.241131	0.0498108	0.0643358	0.0499629	0.0801487	0.134521	0.0953079	0.0675755	0.0455063	0.403623
O95461	LARG1_HUMAN	LARGE1	Xylosyl- and glucuronyltransferase LARGE1	unknown	0.58368	Golgi	5	0.152279	0.329297	0.198364	0.133389	0.0557743	0.0417466	0.0325423	0.0386219	0.021495	0.161329	0.429943	0.2248	0.107215	0.0153427	0.0153427	0.0153427	0.0153427	0.0153427	0.264152	0.495272	0.12583	0.00662971	0.00662971	0.00662971	0.081597	0.00662971	0.00662971
O95466	FMNL1_HUMAN	FMNL1	Formin-like protein 1	unknown	0.276626	unknown	10	0.131526	0.149241	0.144082	0.162378	0.0745594	0.0893768	0.0919775	0.0641296	0.0728537	0.0703553	0.209058	0.265877	0.00809397	0.143194	0.0167318	0.00809397	0.138774	0.14109	0.103326	0.162639	0.181727	0.100024	0.00725576	0.145876	0.00725576	0.0571241	0.166389
O95470	SGPL1_HUMAN	SGPL1	Sphingosine-1-phosphate lyase 1	ER	1	ER	30	0.104509	0.203629	0.219642	0.268763	0.100921	0.0377308	0.0259442	0.00674516	0.00464255	0.12956	0.205342	0.232741	0.205805	0.152875	0.0247748	0.00410612	0.00351512	0.00394189	0.136508	0.239532	0.25371	0.190398	0.076338	0.0501679	0.00214432	0.00214432	0.00214432
O95476	CNEP1_HUMAN	CTDNEP1	CTD nuclear envelope phosphatase 1	unknown	0.875482	ER	4	0.18811	0.169742	0.222854	0.204688	0.175975	0.00125948	0.00125948	0.00125948	0.00125948	0.152771	0.147769	0.275716	0.241022	0.173805	0.00362217	0.00362217	0.00362217	0.00362217	0.17206	0.167514	0.157707	0.283197	0.126471	0.00692197	0.0015533	0.0015533	0.0015533
O95478	NSA2_HUMAN	NSA2	Ribosome biogenesis protein NSA2 homolog	unknown	0.931791	Nucleus	11	0.419788	0.0173697	0.00525039	0.00525039	0.0437166	0.0484886	0.0586105	0.170548	0.168342	0.0873292	0.0476503	0.0234278	0.0569236	0.0187664	0.0800304	0.317488	0.350594	0.0122004	0.125437	0.0620438	0.0340485	0.00284111	0.04839	0.124744	0.255021	0.307223	0.00284111
O95479	G6PE_HUMAN	H6PD	GDH/6PGL endoplasmic bifunctional protein	ER	1	ER	26	0.119525	0.251483	0.240615	0.242604	0.0934003	0.00142615	0.00146155	0.00137831	0.00137831	0.0248373	0.251862	0.351656	0.313177	0.0187763	0.0181963	0.0187763	0.0181963	0.0181963	0.00852763	0.388881	0.267418	0.0116819	0.00824352	0.00670773	0.00595113	0.00595113	0.00595113
O95486	SC24A_HUMAN	SEC24A	Protein transport protein Sec24A	unknown	0.735401	unknown	24	0.0746579	0.0848346	0.0998544	0.115653	0.0848898	0.0989158	0.115576	0.13489	0.156001	0.0394399	0.0663573	0.062946	0.0483798	0.0537706	0.107559	0.210819	0.255353	0.095621	0.0473551	0.102739	0.0713488	0.0973912	0.0932424	0.140819	0.151275	0.187482	0.0917145
O95487	SC24B_HUMAN	SEC24B	Protein transport protein Sec24B	unknown	0.683748	unknown	34	0.0583617	0.135546	0.124287	0.134546	0.111788	0.095747	0.125505	0.103358	0.0657227	0.0526427	0.124841	0.0970005	0.116784	0.0854975	0.109508	0.160141	0.150742	0.0632127	0.0540549	0.145971	0.105133	0.102987	0.096474	0.137749	0.112592	0.124487	0.0693885
O95490	AGRL2_HUMAN	ADGRL2	Adhesion G protein-coupled receptor L2	unknown	0.895034	ER	14	0.156876	0.218025	0.269302	0.178081	0.125886	0.00311713	0.00311713	0.00286147	0.00286147	0.0620961	0.251677	0.230955	0.187029	0.163411	0.0122724	0.00885571	0.00885571	0.00885571	0.0497002	0.267884	0.218316	0.204741	0.132744	0.0108349	0.00326209	0.00326209	0.00326209
O95502	NPTXR_HUMAN	NPTXR	Neuronal pentraxin receptor	unknown	0.477998	unknown	3	0.107332	0.195951	0.313325	0.228358	0.14347	0.00289115	0.00289115	0.00289115	0.00289115	0.268001	0.291272	0.0283294	0.270751	0.0283294	0.0283294	0.0283294	0.0283294	0.0283294	0.00905307	0.347728	0.28608	0.311873	0.00905307	0.00905307	0.00905307	0.00905307	0.00905307
O95503	CBX6_HUMAN	CBX6	Chromobox protein homolog 6	unknown	0.958719	Nucleus	8	0.0893198	0.0609451	0.0797437	0.0864725	0.0723625	0.103175	0.091817	0.173227	0.220097	0.0435894	0.0627541	0.0425366	0.0612703	0.0448036	0.0811671	0.221927	0.314707	0.110529	0.0386786	0.083751	0.0416894	0.0617177	0.0961779	0.141388	0.203986	0.26526	0.0926766
O95528	GTR10_HUMAN	SLC2A10	Solute carrier family 2, facilitated glucose transporter member 10	unknown	0.206464	unknown	4	0.0318941	0.167307	0.169381	0.177864	0.136859	0.129883	0.0533589	0.116061	0.0173919	0.0135649	0.0135649	0.434314	0.0135649	0.470732	0.0135649	0.0135649	0.0135649	0.0135649	0.0043476	0.0043476	0.255573	0.346242	0.154538	0.221909	0.0043476	0.0043476	0.0043476
O95544	NADK_HUMAN	NADK	NAD kinase	unknown	0.355964	unknown	3	0.0879558	0.0530592	0.0833081	0.113684	0.0526782	0.0920602	0.0995668	0.196528	0.221159	0.0196749	0.0196749	0.0196749	0.216643	0.0196749	0.112708	0.100449	0.471825	0.0196749	0.00497071	0.00497071	0.00497071	0.00497071	0.00497071	0.161375	0.243635	0.258054	0.312083
O95551	TYDP2_HUMAN	TDP2	Tyrosyl-DNA phosphodiesterase 2	unknown	0.495887	unknown	5	0.0977116	0.0624651	0.106531	0.114963	0.0733667	0.0743833	0.140618	0.156721	0.203164	0.0498174	0.0879366	0.0106976	0.0908995	0.0106976	0.126251	0.146283	0.183241	0.253649	0.00622898	0.12524	0.109055	0.00622898	0.160095	0.151898	0.110555	0.00622898	0.0596249
O95562	SFT2B_HUMAN	SFT2D2	Vesicle transport protein SFT2B	unknown	0.802593	Endosome	3	0.0210696	0.105489	0.179269	0.243811	0.130533	0.146591	0.127222	0.0228553	0.0231588	0.059178	0.0765592	0.213961	0.194858	0.175178	0.0960774	0.058992	0.0629583	0.0622378	0.0638052	0.154977	0.162396	0.174269	0.137712	0.146006	0.0120696	0.018651	0.130114
O95563	MPC2_HUMAN	MPC2	Mitochondrial pyruvate carrier 2	unknown	0.986758	Mitochondrion	7	0.317787	0.534691	0.119064	0.00874668	0.00143387	0.00143387	0.00143387	0.00143387	0.00143387	0.35734	0.563795	0.0315915	0.00994931	0.00994931	0.00994931	0.00994931	0.00994931	0.00994931	0.519522	0.338969	0.110008	0.00560404	0.00560404	0.00560404	0.00560404	0.00560404	0.00560404
O95568	MET18_HUMAN	METTL18	Histidine protein methyltransferase 1 homolog	unknown	0.30205	unknown	4	0.268627	0.0047656	0.0919948	0.0944126	0.0047656	0.0047656	0.0942116	0.191202	0.270763	0.0201295	0.0162145	0.0162145	0.0162145	0.0162145	0.0162145	0.331481	0.469945	0.0201295	0.00630769	0.00630769	0.00630769	0.00630769	0.199156	0.186827	0.278742	0.393576	0.00807266
O95571	ETHE1_HUMAN	ETHE1	Persulfide dioxygenase ETHE1, mitochondrial	unknown	0.96822	unknown	14	0.321102	0.488654	0.117893	0.0212887	0.00900912	0.0089672	0.00552091	0.00579482	0.00513271	0.330803	0.469612	0.0392929	0.00762906	0.0155327	0.0215252	0.00762906	0.00612355	0.0521491	0.417365	0.335427	0.0627886	0.00742821	0.0180856	0.0112954	0.0112954	0.00742821	0.0712824
O95573	ACSL3_HUMAN	ACSL3	Fatty acid CoA ligase Acsl3	ER	1	ER	42	0.0925557	0.169358	0.211976	0.244153	0.12037	0.0414375	0.0366386	0.0127135	0.00564001	0.0874145	0.185714	0.232119	0.198808	0.154252	0.0533947	0.0103479	0.00881548	0.0064037	0.0924657	0.22093	0.259819	0.198296	0.0850262	0.0759561	0.00662109	0.00474816	0.00300666
O95602	RPA1_HUMAN	POLR1A	DNA-directed RNA polymerase I subunit RPA1	Nucleus	1	Nucleus	57	0.150049	0.028644	0.0482104	0.0558302	0.0437957	0.0559741	0.0779762	0.233184	0.285383	0.0701878	0.0316376	0.0152284	0.0322874	0.0579884	0.0565928	0.263518	0.372922	0.044141	0.095165	0.050191	0.0299254	0.0500453	0.0445541	0.098493	0.274073	0.248206	0.0460658
O95613	PCNT_HUMAN	PCNT	Pericentrin	unknown	0.776924	unknown	74	0.0826218	0.127439	0.10195	0.0785785	0.0718717	0.0681858	0.0851709	0.177001	0.219589	0.0127653	0.0115332	0.0112588	0.0129008	0.0129008	0.0129008	0.307705	0.462887	0.0148861	0.00908949	0.0120717	0.00735677	0.00681813	0.00867223	0.0133076	0.257195	0.291528	0.00712336
O95619	YETS4_HUMAN	YEATS4	YEATS domain-containing protein 4	unknown	0.854309	Chromatin	7	0.676283	0.0196403	0.00537933	0.00537933	0.00537933	0.00537933	0.00537933	0.148407	0.0360285	0.206496	0.0544055	0.0132104	0.0109324	0.0132104	0.0132104	0.170054	0.18518	0.0132104	0.504968	0.00560009	0.00458533	0.00869303	0.00458533	0.00458533	0.230776	0.00869303	0.00458533
O95625	ZBT11_HUMAN	ZBTB11	Zinc finger and BTB domain-containing protein 11	unknown	0.754612	unknown	22	0.595421	0.00266391	0.00266391	0.00266391	0.0583395	0.00266391	0.00266391	0.239522	0.0933979	0.406075	0.0132904	0.0132904	0.0132904	0.0132904	0.0132904	0.172035	0.342148	0.0132904	0.487815	0.00550102	0.00550102	0.00550102	0.0834979	0.00550102	0.286955	0.114227	0.00550102
O95628	CNOT4_HUMAN	CNOT4	CCR4-NOT transcription complex subunit 4	unknown	0.737892	unknown	10	0.0759644	0.0732423	0.105076	0.0956413	0.0925315	0.0856618	0.124024	0.184935	0.180119	0.0366596	0.0498647	0.0662128	0.0806149	0.10922	0.0816584	0.197214	0.204654	0.0781352	0.00671958	0.0269664	0.0831562	0.0684905	0.0759421	0.128256	0.208162	0.211628	0.0773124
O95630	STABP_HUMAN	STAMBP	STAM-binding protein	unknown	0.926344	Cytosol	18	0.0993305	0.0758525	0.153247	0.200646	0.159611	0.0863517	0.089689	0.0864171	0.0461444	0.0529958	0.0635743	0.075934	0.0987786	0.110953	0.0894794	0.112122	0.06805	0.200449	0.0541537	0.106237	0.132807	0.0903041	0.104612	0.158066	0.0720088	0.0631006	0.188807
O95631	NET1_HUMAN	NTN1	Netrin-1	unknown	0.25935	unknown	8	0.0156973	0.0549716	0.0837082	0.0403439	0.143841	0.137607	0.136727	0.0853085	0.301795	0.0615633	0.00707804	0.21542	0.194974	0.198473	0.0335477	0.00707804	0.00707804	0.00707804	0.112797	0.25326	0.226006	0.19446	0.0776898	0.0501009	0.032996	0.0218585	0.0308325
O95633	FSTL3_HUMAN	FSTL3	Follistatin-related protein 3	unknown	0.557305	unknown	6	0.0661934	0.210885	0.200405	0.212	0.175583	0.0162506	0.058051	0.00904696	0.00957999	0.0897908	0.155991	0.22006	0.184166	0.182967	0.0368922	0.0235619	0.0235619	0.0235619	0.0930545	0.180244	0.320346	0.188358	0.102686	0.0927967	0.00619797	0.00619797	0.00619797
O95639	CPSF4_HUMAN	CPSF4	Cleavage and polyadenylation specificity factor subunit 4	Nucleus	1	Nucleus	12	0.291101	0.0353905	0.0471034	0.0619061	0.0790421	0.055065	0.0884951	0.187851	0.142813	0.132723	0.0345845	0.0489173	0.085688	0.0827397	0.0456887	0.291244	0.226813	0.0260996	0.17065	0.0470413	0.0377567	0.0738453	0.0896305	0.145135	0.205735	0.17062	0.0311424
O95644	NFAC1_HUMAN	NFATC1	Nuclear factor of activated T-cells, cytoplasmic 1	unknown	0.307527	unknown	20	0.424144	0.0827769	0.0701939	0.0656762	0.0501855	0.0655548	0.0738866	0.0652363	0.0886445	0.257426	0.139382	0.0354036	0.0488274	0.0502846	0.046854	0.0422288	0.0697611	0.192886	0.25265	0.0913024	0.080848	0.0717517	0.101983	0.106281	0.0857255	0.0760787	0.163401
O95671	ASML_HUMAN	ASMTL	Probable bifunctional dTTP/UTP pyrophosphatase/methyltransferase protein	unknown	0.995206	Cytosol	25	0.109569	0.102437	0.132512	0.128119	0.120635	0.161603	0.129711	0.0565013	0.0541354	0.0434777	0.0697203	0.0829071	0.117874	0.0816916	0.155111	0.0407687	0.0328029	0.299718	0.0371806	0.103064	0.0724349	0.109375	0.141727	0.147973	0.00551823	0.00455067	0.270155
O95674	CDS2_HUMAN	CDS2	Phosphatidate cytidylyltransferase 2	ER	1	ER	6	0.109773	0.174522	0.195444	0.24446	0.0536747	0.0523703	0.0309501	0.0150331	0.017702	0.0837218	0.182615	0.291911	0.178376	0.134232	0.0140072	0.00516091	0.00511852	0.00511852	0.122621	0.233164	0.214277	0.257086	0.115055	0.0605248	0.00220592	0.00220592	0.00220592
O95684	CEP43_HUMAN	CEP43	Centrosomal protein 43	unknown	0.602768	unknown	17	0.0469146	0.0643929	0.094207	0.112426	0.0978823	0.075651	0.144988	0.161025	0.145737	0.0370995	0.0540615	0.0715123	0.109142	0.121228	0.0845666	0.175716	0.124488	0.198905	0.0500388	0.0900912	0.0613013	0.113272	0.13681	0.123559	0.125818	0.113173	0.145295
O95685	PPR3D_HUMAN	PPP1R3D	Protein phosphatase 1 regulatory subunit 3D	unknown	0.323411	unknown	4	0.0527417	0.0211097	0.0363665	0.112352	0.136044	0.07487	0.217659	0.226237	0.12262	0.0641248	0.0766401	0.073103	0.0925038	0.108424	0.178941	0.134954	0.0874772	0.183831	0.0353418	0.0204449	0.0406646	0.0398461	0.0626604	0.322872	0.0562376	0.0350967	0.386836
O95696	BRD1_HUMAN	BRD1	Bromodomain-containing protein 1	unknown	0.843728	Chromatin	14	0.867317	0.0987313	0.00302377	0.00302377	0.00302377	0.00302377	0.00302377	0.0158095	0.00302377	0.537075	0.15768	0.0113321	0.0112214	0.0112214	0.0112214	0.0112214	0.0112214	0.0112214	0.916938	0.00666328	0.0364193	0.00666328	0.00666328	0.00666328	0.00666328	0.00666328	0.00666328
O95707	RPP29_HUMAN	POP4	Ribonuclease P protein subunit p29	Nucleus	1	Nucleus	9	0.0396759	0.0327276	0.0588131	0.0562012	0.0538295	0.0728969	0.0780203	0.24183	0.332547	0.0174608	0.023082	0.0536676	0.0776599	0.056814	0.0480122	0.258805	0.352908	0.0720464	0.0308284	0.0557339	0.0402762	0.0472474	0.0704176	0.119832	0.284033	0.263939	0.0892318
O95714	HERC2_HUMAN	HERC2	E3 ubiquitin-protein ligase HERC2	unknown	0.322701	unknown	106	0.0599734	0.0924624	0.128619	0.162803	0.121638	0.0759291	0.0799075	0.126174	0.157974	0.0181229	0.0412022	0.0995205	0.122322	0.0765987	0.0367625	0.194713	0.293632	0.0199993	0.0254972	0.12325	0.107843	0.114292	0.084552	0.102279	0.134223	0.158233	0.0254972
O95721	SNP29_HUMAN	SNAP29	Synaptosomal-associated protein 29	unknown	0.55105	unknown	19	0.0758903	0.0939543	0.14068	0.142585	0.0966697	0.0500689	0.192795	0.0959888	0.0386146	0.0482609	0.0859406	0.0932703	0.114901	0.129339	0.108322	0.0869999	0.0834477	0.138811	0.0438426	0.0793953	0.210139	0.15709	0.0816179	0.165887	0.15648	0.037022	0.0361087
O95747	OXSR1_HUMAN	OXSR1	Serine/threonine-protein kinase OSR1	unknown	0.587435	Proteasome	17	0.07726	0.0686635	0.106217	0.114087	0.0751152	0.0951529	0.114824	0.13984	0.173467	0.0449158	0.0564976	0.0588826	0.099546	0.0651505	0.118936	0.125444	0.185631	0.181258	0.0491639	0.0989698	0.052607	0.0951638	0.0729071	0.124454	0.1123	0.140984	0.207398
O95749	GGPPS_HUMAN	GGPS1	Geranylgeranyl pyrophosphate synthase	unknown	0.968391	Cytosol	7	0.121746	0.0876575	0.136393	0.139902	0.115537	0.110747	0.134361	0.0744532	0.0638698	0.0528415	0.0691255	0.0888278	0.125899	0.107553	0.113026	0.0429917	0.0477058	0.363321	0.0540899	0.0969769	0.066067	0.097775	0.205667	0.117387	0.0512952	0.0572373	0.243153
O95754	SEM4F_HUMAN	SEMA4F	Semaphorin-4F	unknown	0.567464	unknown	7	0.117296	0.194012	0.221947	0.242338	0.174491	0.00366341	0.00220444	0.00220444	0.00220444	0.0181266	0.175728	0.25858	0.312963	0.226407	0.011121	0.011121	0.011121	0.011121	0.0069278	0.211735	0.28016	0.27554	0.144661	0.0069278	0.00394851	0.00394851	0.00394851
O95755	RAB36_HUMAN	RAB36	Ras-related protein Rab-36	unknown	0.207508	unknown	3	0.00626952	0.328796	0.353411	0.00626952	0.280176	0.00626952	0.00626952	0.00626952	0.00626952	0.0149052	0.427321	0.468342	0.0149052	0.0149052	0.0149052	0.0149052	0.0149052	0.0149052	0.00388642	0.00388642	0.46239	0.299949	0.214342	0.00388642	0.00388642	0.00388642	0.00388642
O95757	HS74L_HUMAN	HSPA4L	Heat shock 70 kDa protein 4L	unknown	0.208999	unknown	2	0.195642	0.0919958	0.254923	0.17725	0.166074	0.00161695	0.109264	0.00161695	0.00161695	0.0575826	0.000571188	0.206435	0.000571188	0.297305	0.000571188	0.000571188	0.000571188	0.435822	0.147963	0.158631	0.1039	0.184261	0.00740302	0.00740302	0.0809074	0.00740302	0.302129
O95758	PTBP3_HUMAN	PTBP3	Polypyrimidine tract-binding protein 3	unknown	0.986002	Nucleus	12	0.185945	0.0568772	0.066826	0.0696463	0.118996	0.0948515	0.0971491	0.168822	0.15508	0.0688369	0.0427582	0.0550221	0.0902568	0.0941342	0.108659	0.261323	0.207616	0.0443075	0.0840078	0.0518345	0.0633576	0.0839411	0.109355	0.144869	0.184788	0.202271	0.0578414
O95772	STR3N_HUMAN	STARD3NL	STARD3 N-terminal-like protein	unknown	0.43125	unknown	5	0.086309	0.343017	0.295381	0.169306	0.0672254	0.0229948	0.00906148	0.00383008	0.0172938	0.0744795	0.285301	0.33724	0.130113	0.0584122	0.0171114	0.00220693	0.00220693	0.00220693	0.110801	0.351259	0.274275	0.121734	0.041114	0.046202	0.000402621	0.000402621	0.000402621
O95777	LSM8_HUMAN	LSM8	U6 snRNA-associated Sm-like protein LSm8	unknown	0.713623	unknown	4	0.166437	0.053428	0.0714755	0.121512	0.0431376	0.0673199	0.0900376	0.213015	0.154283	0.0773107	0.0650908	0.067376	0.00858141	0.0763526	0.1565	0.128149	0.190986	0.194121	0.0832138	0.0765142	0.0993507	0.0891498	0.0900059	0.0845527	0.111731	0.148404	0.172987
O95782	AP2A1_HUMAN	AP2A1	AP-2 complex subunit alpha-1	unknown	0.328319	unknown	45	0.0833811	0.0999583	0.125411	0.15448	0.123	0.0630235	0.0789956	0.114272	0.126975	0.0595279	0.0763538	0.105932	0.15725	0.137216	0.0865377	0.148494	0.155282	0.0330348	0.0777012	0.10744	0.108334	0.1522	0.109099	0.140343	0.117283	0.0978192	0.0351679
O95786	DDX58_HUMAN	DDX58	Antiviral innate immune response receptor RIG-I	unknown	0.942435	Cytosol	12	0.0923085	0.0792982	0.12087	0.150159	0.109168	0.12711	0.116232	0.101721	0.113197	0.0217722	0.076082	0.0217722	0.132755	0.0217722	0.0965645	0.102561	0.187534	0.265873	0.00577691	0.122783	0.00901647	0.0892046	0.149763	0.150358	0.128777	0.0723651	0.300421
O95789	ZMYM6_HUMAN	ZMYM6	Zinc finger MYM-type protein 6	unknown	0.209105	unknown	4	0.110013	3.73186e-05	0.181337	0.102371	0.238296	0.245344	3.73186e-05	0.122527	3.73186e-05	0.163154	0.000436491	0.000436491	0.000436491	0.000436491	0.000436491	0.833791	0.000436491	0.000436491	0.0968746	0.195151	0.1913	5.48544e-05	5.48544e-05	0.400784	5.48544e-05	0.115671	5.48544e-05
O95793	STAU1_HUMAN	STAU1	Double-stranded RNA-binding protein Staufen homolog 1	unknown	0.940949	Nucleus	39	0.056197	0.0556118	0.0857328	0.0924858	0.0826187	0.0787004	0.0984489	0.203437	0.242475	0.03086	0.0470516	0.0491923	0.0685647	0.0497717	0.0579456	0.26307	0.31499	0.0625208	0.0400956	0.0663102	0.0690967	0.0611943	0.0727341	0.111388	0.235553	0.241147	0.0357516
O95801	TTC4_HUMAN	TTC4	Tetratricopeptide repeat protein 4	unknown	0.997997	Cytosol	19	0.0949938	0.0788537	0.156884	0.122322	0.113505	0.124231	0.123916	0.082247	0.0639893	0.0373132	0.0673371	0.071145	0.107465	0.11706	0.154616	0.0506836	0.0597001	0.310042	0.0501504	0.115212	0.0716995	0.0716507	0.102554	0.14308	0.0636838	0.063425	0.294236
O95803	NDST3_HUMAN	NDST3	Bifunctional heparan sulfate N-deacetylase/N-sulfotransferase 3	unknown	0.209016	unknown	3	0.595115	0.00403225	0.00403225	0.00403225	0.00403225	0.00403225	0.00403225	0.376659	0.00403225	0.395725	0.00480246	0.00480246	0.00480246	0.00480246	0.124495	0.109589	0.00480246	0.346179	0.163859	0.00324955	0.237865	0.00324955	0.203787	0.378241	0.00324955	0.00324955	0.00324955
O95807	TM50A_HUMAN	TMEM50A	Transmembrane protein 50A	unknown	0.66219	Endosome	3	0.0427721	0.120727	0.191898	0.227945	0.256541	0.0452916	0.136881	0.053103	0.0441435	0.0134633	0.077944	0.223263	0.3267	0.241891	0.0134633	0.076349	0.0134633	0.0134633	0.00284984	0.146187	0.171461	0.162308	0.210845	0.142409	0.0589856	0.00284984	0.00284984
O95810	CAVN2_HUMAN	CAVIN2	Caveolae-associated protein 2	unknown	0.359302	unknown	5	0.102676	0.0987509	0.131935	0.150375	0.0708061	0.0905332	0.0935943	0.137887	0.134105	0.0635583	0.0568138	0.0676548	0.0628087	0.0765052	0.0579482	0.239168	0.201046	0.0549714	0.170571	0.0710987	0.0526121	0.0191113	0.0170883	0.0174172	0.169242	0.0916471	0.0170883
O95816	BAG2_HUMAN	BAG2	BAG family molecular chaperone regulator 2	unknown	0.515422	unknown	24	0.0882832	0.15565	0.179755	0.252204	0.116778	0.0526652	0.0531152	0.0331379	0.0268437	0.0828887	0.131554	0.16865	0.0831713	0.0748926	0.0566891	0.0500515	0.0344415	0.104035	0.051823	0.197347	0.237423	0.136784	0.0431487	0.0796085	0.034521	0.0372527	0.0879943
O95817	BAG3_HUMAN	BAG3	BAG family molecular chaperone regulator 3	unknown	0.834528	Cytosol	32	0.0769071	0.0544476	0.10053	0.1054	0.0752986	0.120172	0.187195	0.14503	0.101905	0.0390042	0.0556726	0.0683698	0.0829455	0.091104	0.145382	0.148773	0.123129	0.212442	0.043326	0.0903354	0.103299	0.108516	0.0948157	0.145063	0.143167	0.111718	0.113055
O95819	M4K4_HUMAN	MAP4K4	Mitogen-activated protein kinase kinase kinase kinase 4	unknown	0.426609	unknown	28	0.0882234	0.107359	0.122946	0.098974	0.0371609	0.0521393	0.0674245	0.182537	0.19746	0.0338232	0.0661506	0.0780742	0.0837877	0.080937	0.0503091	0.162993	0.305302	0.0675247	0.053396	0.101312	0.109374	0.0388941	0.107942	0.0504838	0.188902	0.11237	0.0766117
O95825	QORL1_HUMAN	CRYZL1	Quinone oxidoreductase-like protein 1	unknown	0.35756	unknown	12	0.0878597	0.0677751	0.111401	0.102602	0.0850569	0.0843316	0.0966539	0.164966	0.121354	0.0425108	0.0545491	0.0682378	0.077859	0.101799	0.0622931	0.183745	0.149843	0.153179	0.0331932	0.089378	0.100471	0.0999361	0.0114631	0.109866	0.192307	0.107944	0.131681
O95831	AIFM1_HUMAN	AIFM1	Apoptosis-inducing factor 1, mitochondrial	Mitochondrion	1	Mitochondrion	30	0.322357	0.548817	0.108468	0.0057177	0.000552114	0.000552114	0.000552114	0.000552114	0.000552114	0.325428	0.584894	0.0218977	0.00338837	0.00338837	0.00338837	0.00338837	0.00338837	0.00338837	0.503734	0.37828	0.0736339	0.00133369	0.00133369	0.00133369	0.00133369	0.00133369	0.00133369
O95834	EMAL2_HUMAN	EML2	Echinoderm microtubule-associated protein-like 2	unknown	0.230485	unknown	4	0.151015	0.14155	0.198611	0.200855	0.00231861	0.165903	0.13511	0.00231861	0.00231861	0.00944791	0.00944791	0.00944791	0.00944791	0.212531	0.329004	0.00944791	0.115541	0.295685	0.00176489	0.00176489	0.0454884	0.00176489	0.215847	0.00176489	0.217194	0.226886	0.287524
O95835	LATS1_HUMAN	LATS1	Serine/threonine-protein kinase LATS1	unknown	0.950031	Nucleus	16	0.0566883	0.0525728	0.057402	0.0911779	0.0836566	0.0718368	0.101271	0.19366	0.272744	0.00705353	0.0282782	0.00705353	0.0282782	0.00887446	0.00774886	0.298591	0.440485	0.00887446	0.0388877	0.0122659	0.0566565	0.0449473	0.0589443	0.056442	0.20151	0.267877	0.0122659
O95857	TSN13_HUMAN	TSPAN13	Tetraspanin-13	unknown	0.900615	Endosome	2	0.0670467	0.102545	0.156331	0.188683	0.219619	0.0676467	0.0934105	0.0649121	0.0398054	0.00291638	0.122268	0.185161	0.206644	0.238745	0.125931	0.112501	0.00291638	0.00291638	0.0301658	0.117982	0.265894	0.183874	0.140385	0.145248	0.0633749	0.0201955	0.0328805
O95861	BPNT1_HUMAN	BPNT1	3'(2'),5'-bisphosphate nucleotidase 1	unknown	0.997363	Cytosol	17	0.127698	0.119467	0.146485	0.126069	0.0982969	0.127213	0.134389	0.0724104	0.0598043	0.0417407	0.0764562	0.0716227	0.0937114	0.0881412	0.149715	0.0438903	0.0112265	0.342215	0.0228046	0.116781	0.0547255	0.0761204	0.084205	0.131146	0.00983855	0.00415319	0.428387
O95864	FADS2_HUMAN	FADS2	Acyl-CoA 6-desaturase	unknown	0.972817	ER	19	0.098028	0.163452	0.201853	0.24749	0.152144	0.0568042	0.0359675	0.0125153	0.00521788	0.0923177	0.160996	0.196791	0.290635	0.0908726	0.0691551	0.0111487	0.00764028	0.00290128	0.09448	0.314567	0.231742	0.187997	0.0669278	0.0992349	0.00171518	0.00171518	0.00112996
O95865	DDAH2_HUMAN	DDAH2	N(G),N(G)-dimethylarginine dimethylaminohydrolase 2	unknown	0.988226	Cytosol	17	0.122214	0.12809	0.199715	0.167472	0.0913138	0.129145	0.141441	0.0482073	0.0266306	0.0680127	0.0832463	0.0954569	0.0740214	0.112229	0.125377	0.046998	0.0291851	0.293138	0.058705	0.130475	0.140948	0.109331	0.134275	0.123211	0.0327814	0.0128773	0.223591
O95870	ABHGA_HUMAN	ABHD16A	Phosphatidylserine lipase ABHD16A	unknown	0.991014	ER	17	0.124507	0.230881	0.242186	0.21709	0.126715	0.00461531	0.0257295	0.00461531	0.00461531	0.128298	0.232634	0.235215	0.234765	0.121074	0.00646199	0.00677548	0.00645933	0.00645933	0.11993	0.318148	0.25632	0.193187	0.00443239	0.0862841	0.00277752	0.00277752	0.00277752
O95873	CF047_HUMAN	C6orf47	Uncharacterized protein C6orf47	unknown	0.815123	Endosome	5	0.0457814	0.14294	0.187763	0.267692	0.194942	0.071828	0.0655272	0.0376529	0.0234394	0.0394762	0.118683	0.270004	0.247598	0.129334	0.0468965	0.0613607	0.0423116	0.0645053	0.0501096	0.195509	0.118527	0.191614	0.175497	0.102223	0.0229709	0.0236414	0.0460775
O95876	FRITZ_HUMAN	WDPCP	WD repeat-containing and planar cell polarity effector protein fritz homolog	unknown	0.632532	unknown	1	0.666689	0.122829	0.0989116	3.71602e-05	0.0731127	0.016641	0.021705	3.71602e-05	3.71602e-05	0.679781	0.157083	0.0420026	0.0283843	0.0325395	0.0329838	0.0114041	0.00733448	0.00848723	0.764541	5.15634e-05	0.140035	0.0655953	5.15634e-05	0.0220105	5.15634e-05	5.15634e-05	0.0076121
O95881	TXD12_HUMAN	TXNDC12	Thioredoxin domain-containing protein 12	ER	1	ER	11	0.093355	0.195353	0.242608	0.251471	0.127879	0.0332363	0.0273295	0.00988763	0.00246698	0.147257	0.260086	0.1249	0.132957	0.0794323	0.0638422	0.023021	0.00698229	0.0686745	0.106921	0.226028	0.382265	0.124574	0.0136368	0.0174776	0.0027839	0.0027839	0.030171
O95897	NOE2_HUMAN	OLFM2	Noelin-2	unknown	0.595443	unknown	6	0.102863	0.203935	0.229549	0.252459	0.159008	0.0368271	0.00227406	0.00227406	0.00227406	0.140425	0.242206	0.177707	0.230172	0.154333	0.0393816	0.0345471	0.00486791	0.00486791	0.0886426	0.265132	0.20442	0.167415	0.13106	0.0885304	0.0207794	0.0220193	0.0194731
O95900	TRUB2_HUMAN	TRUB2	Pseudouridylate synthase TRUB2, mitochondrial	unknown	0.978954	Mitochondrion	16	0.361087	0.503496	0.113259	0.00382163	0.00242274	0.00242274	0.00242274	0.00242274	0.00242274	0.344218	0.546557	0.0161911	0.0134431	0.0134431	0.0134431	0.0134431	0.0134431	0.0134431	0.480135	0.466788	0.00848935	0.00695478	0.00695478	0.00695478	0.00695478	0.00695478	0.00695478
O95905	ECD_HUMAN	ECD	Protein ecdysoneless homolog	unknown	0.924514	Cytosol	13	0.0649061	0.0629715	0.117516	0.116519	0.0940706	0.145374	0.10926	0.115514	0.126301	0.0250631	0.0476397	0.0631695	0.0539467	0.0329838	0.210701	0.121946	0.175633	0.199114	0.0282673	0.120393	0.0457033	0.0496132	0.0746643	0.115172	0.0547793	0.136159	0.309657
O95926	SYF2_HUMAN	SYF2	Pre-mRNA-splicing factor SYF2	Nucleus	1	Nucleus	9	0.154543	0.00453357	0.0298324	0.0352747	0.100444	0.0923107	0.115247	0.275324	0.20752	0.0322589	0.0322589	0.0426326	0.0322589	0.0842079	0.0969395	0.339963	0.184895	0.0322589	0.0860509	0.0232933	0.103572	0.0277419	0.0618572	0.106969	0.220311	0.171412	0.0370364
O95965	ITGBL_HUMAN	ITGBL1	Integrin beta-like protein 1	unknown	0.778612	ER	8	0.0524739	0.219032	0.230419	0.217408	0.219713	0.00444221	0.0476275	0.00444221	0.00444221	0.0086976	0.240589	0.23091	0.248058	0.166975	0.0086976	0.0086976	0.0786769	0.0086976	0.0342711	0.245899	0.340528	0.268872	0.0963907	0.00351006	0.00351006	0.00351006	0.00351006
O95980	RECK_HUMAN	RECK	Reversion-inducing cysteine-rich protein with Kazal motifs	unknown	0.807901	ER	13	0.122669	0.230778	0.254867	0.194073	0.109571	0.00436034	0.00436034	0.00436034	0.00436034	0.0317649	0.257669	0.0317649	0.254751	0.0317649	0.0317649	0.0240194	0.0222097	0.0222097	0.00715437	0.33918	0.270891	0.201076	0.00715437	0.00677207	0.00677207	0.00677207	0.00677207
O95983	MBD3_HUMAN	MBD3	Methyl-CpG-binding domain protein 3	unknown	0.84901	Chromatin	10	0.534268	0.0511623	0.0435761	0.0393185	0.0276741	0.0387564	0.0625368	0.0937392	0.111415	0.276004	0.123579	0.0119493	0.052302	0.0119493	0.0649189	0.126429	0.158197	0.0920789	0.301334	0.0540011	0.0436802	0.0645393	0.0713396	0.0658529	0.141343	0.115265	0.0581069
O95985	TOP3B_HUMAN	TOP3B	DNA topoisomerase 3-beta-1	unknown	0.945206	Nucleus	23	0.0422166	0.0444782	0.0773834	0.0765664	0.0650762	0.0809895	0.0836395	0.221214	0.297698	0.00859025	0.00859025	0.0100918	0.051507	0.0100918	0.0100918	0.32259	0.453989	0.0152546	0.0054737	0.0738928	0.0308689	0.00697646	0.0118282	0.109734	0.287324	0.325748	0.0054737
O95989	NUDT3_HUMAN	NUDT3	Diphosphoinositol polyphosphate phosphohydrolase 1	Cytosol	1	Cytosol	5	0.13634	0.0972333	0.181336	0.143648	0.113294	0.0836825	0.128032	0.0538911	0.0505321	0.00640257	0.0079344	0.025118	0.182501	0.025118	0.117641	0.0079344	0.00640257	0.43856	0.0028908	0.174984	0.0643367	0.087988	0.0888413	0.221983	0.00759781	0.0028908	0.297524
O95999	BCL10_HUMAN	BCL10	B-cell lymphoma/leukemia 10	unknown	0.988697	Cytosol	9	0.132043	0.110903	0.145797	0.132404	0.0985069	0.0939148	0.128886	0.0890939	0.076067	0.0468889	0.0842523	0.0230491	0.136646	0.110033	0.107045	0.111897	0.103067	0.327923	0.0110137	0.0110137	0.105669	0.104902	0.132172	0.139538	0.0864313	0.0110137	0.24754
O96000	NDUBA_HUMAN	NDUFB10	NADH dehydrogenase [ubiquinone] 1 beta subcomplex subunit 10	Mitochondrion	1	Mitochondrion	13	0.353695	0.487141	0.140517	0.0180934	0.00175407	0.000951414	0.00084205	0.000967684	0.00101909	0.316732	0.599551	0.0453048	0.00246963	0.00246963	0.00651678	0.0026373	0.00280522	0.00246963	0.514026	0.419949	0.0737167	0.00382848	0.00116608	0.00116608	0.00116608	0.00116608	0.00356027
O96005	CLPT1_HUMAN	CLPTM1	Putative lipid scramblase CLPTM1	ER	1	ER	19	0.0914868	0.167415	0.233026	0.267514	0.139713	0.0467459	0.01703	0.008905	0.00530266	0.0827799	0.132035	0.310284	0.231632	0.177565	0.0125068	0.00818039	0.00677394	0.00588	0.0921307	0.219208	0.273964	0.220347	0.0874135	0.0696385	0.00327553	0.00257574	0.00257574
O96007	MOC2B_HUMAN	MOCS2	Molybdopterin synthase catalytic subunit	unknown	0.428821	unknown	4	0.134752	0.0753279	0.140885	0.148326	0.0638382	0.160253	0.11859	0.0801409	0.0778872	0.00998273	0.0232629	0.00998273	0.00998273	0.0232629	0.368001	0.0232629	0.00998273	0.496614	0.00466878	0.0109976	0.00466878	0.00466878	0.00466878	0.205748	0.00466878	0.00466878	0.677656
O96008	TOM40_HUMAN	TOMM40	Mitochondrial import receptor subunit TOM40 homolog	Mitochondrion	1	Mitochondrion	12	0.33428	0.508385	0.143074	0.0187623	0.00107559	0.000746019	0.000746019	0.000746019	0.000746019	0.351937	0.522384	0.0433552	0.00592469	0.00384799	0.00384799	0.00384799	0.00384799	0.00384799	0.452669	0.41556	0.124213	0.00209979	0.00209979	0.00209979	0.00209979	0.00209979	0.00209979
O96011	PX11B_HUMAN	PEX11B	Peroxisomal membrane protein 11B	unknown	0.488694	unknown	12	0.0497698	0.151019	0.246731	0.280518	0.216573	0.0391105	0.02024	0.00376015	0.00276569	0.0590931	0.139783	0.303538	0.281715	0.173438	0.042123	0.00362005	0.00362005	0.00362005	0.0558484	0.286705	0.262385	0.180981	0.101234	0.0764815	0.00115195	0.00115195	0.00115195
O96013	PAK4_HUMAN	PAK4	Serine/threonine-protein kinase PAK 4	unknown	0.44991	unknown	30	0.075153	0.0914879	0.105977	0.0792036	0.0586889	0.0634408	0.0924217	0.185231	0.226662	0.047704	0.0965403	0.0723913	0.0784955	0.0653052	0.0757014	0.194539	0.268662	0.0489131	0.0620202	0.0918565	0.0787335	0.0840057	0.0751678	0.0947644	0.203675	0.177817	0.0615188
O96017	CHK2_HUMAN	CHEK2	Serine/threonine-protein kinase Chk2	unknown	0.402307	unknown	7	0.129416	0.0728921	0.155674	0.14537	0.0863342	0.105693	0.126116	0.0975142	0.111956	0.0304971	0.0162737	0.0546561	0.0162737	0.0162737	0.0162737	0.0162737	0.263412	0.494041	0.0683643	0.148472	0.0069615	0.0069615	0.00673115	0.0069615	0.122438	0.0069615	0.494008
O96019	ACL6A_HUMAN	ACTL6A	Actin-like protein 6A	unknown	0.666489	unknown	23	0.401812	0.0651574	0.0995117	0.0813725	0.0622446	0.0790682	0.0784159	0.0671063	0.05971	0.180911	0.0754982	0.0566545	0.0835266	0.0690862	0.140394	0.0828803	0.0743042	0.225641	0.221676	0.0803483	0.0586716	0.069424	0.074942	0.0951471	0.0720718	0.0626207	0.236833
O96028	NSD2_HUMAN	NSD2	Histone-lysine N-methyltransferase NSD2	Chromatin	1	Chromatin	36	0.598794	0.0289757	0.00540439	0.00514071	0.00540439	0.00409974	0.00514071	0.107644	0.141848	0.251905	0.036801	0.0126882	0.013837	0.013837	0.0126882	0.179218	0.277061	0.0126882	0.389138	0.00516005	0.00396834	0.00516005	0.00732832	0.00876964	0.209858	0.126998	0.00396834
O96033	MOC2A_HUMAN	MOCS2	Molybdopterin synthase sulfur carrier subunit	unknown	0.847795	Cytosol	1	0.0871136	0.0740188	0.145656	0.137712	0.13549	0.148199	0.156647	0.0648668	0.0502975	0.00195465	0.0846691	0.116564	0.12664	0.155378	0.0513263	0.00195465	0.00195465	0.459559	0.038474	0.139342	0.0592555	0.16965	0.185958	0.149247	0.0573981	0.0503779	0.150297
P00156	CYB_HUMAN	MT-CYB	Cytochrome b	unknown	0.983143	Mitochondrion	3	0.366883	0.531107	0.0899345	0.00218612	0.00140489	0.00140489	0.00140489	0.00140489	0.00140489	0.352622	0.603558	0.0062601	0.0062601	0.0062601	0.0062601	0.0062601	0.0062601	0.0062601	0.492248	0.431225	0.0646394	0.00198119	0.00198119	0.00198119	0.00198119	0.00198119	0.00198119
P00167	CYB5_HUMAN	CYB5A	Cytochrome b5	unknown	0.97679	ER	6	0.0824394	0.164188	0.180347	0.231397	0.16457	0.0438449	0.0393267	0.0127111	0.0072025	0.0786046	0.169932	0.217731	0.242241	0.159846	0.0324873	0.0232497	0.00872948	0.0162416	0.103119	0.173836	0.336445	0.175434	0.0618663	0.0571879	0.0078915	0.00883536	0.0107734
P00338	LDHA_HUMAN	LDHA	L-lactate dehydrogenase A chain	Cytosol	1	Cytosol	38	0.0745028	0.0681341	0.1068	0.127567	0.0859638	0.191708	0.128376	0.0728475	0.061747	0.0284915	0.0618101	0.0453949	0.0623281	0.0560761	0.214559	0.0386735	0.0312706	0.24548	0.037687	0.114399	0.0697628	0.0597568	0.0310915	0.0968798	0.0321684	0.0229259	0.406056
P00367	DHE3_HUMAN	GLUD1	Glutamate dehydrogenase 1, mitochondrial	Mitochondrion	1	Mitochondrion	10	0.370799	0.505361	0.124477	0.0034522	0.000985027	0.000985027	0.000985027	0.00283286	0.00266342	0.373795	0.565435	0.00868143	0.00868143	0.00546032	0.00546032	0.00718421	0.00718421	0.00546032	0.486048	0.378846	0.129459	0.00442606	0.00317055	0.00317055	0.00317055	0.00317055	0.00317055
P00374	DYR_HUMAN	DHFR	Dihydrofolate reductase	unknown	0.992569	Cytosol	13	0.110679	0.0805677	0.153892	0.150785	0.104105	0.129328	0.133415	0.0657528	0.0498966	0.0071634	0.0718598	0.0823283	0.104896	0.078763	0.233951	0.0520594	0.0071634	0.294995	0.00514741	0.12437	0.0567822	0.0974369	0.0876759	0.175103	0.00372617	0.00372617	0.325659
P00387	NB5R3_HUMAN	CYB5R3	NADH-cytochrome b5 reductase 3	ER	1	ER	24	0.146087	0.213622	0.215723	0.230356	0.0889831	0.0395634	0.0279565	0.0105077	0.00471153	0.139604	0.261334	0.187632	0.14522	0.0945449	0.0515935	0.0147666	0.00837993	0.00837944	0.139088	0.266918	0.249426	0.159245	0.0634738	0.0705848	0.00477735	0.00371056	0.00371056
P00390	GSHR_HUMAN	GSR	Glutathione reductase, mitochondrial	unknown	0.995545	Cytosol	24	0.135374	0.140921	0.156456	0.113488	0.0990887	0.103566	0.0947223	0.0550626	0.04993	0.0499875	0.0848358	0.0697122	0.0997904	0.0489122	0.141434	0.0566668	0.0528744	0.342139	0.0628578	0.135741	0.0476544	0.0731056	0.0800711	0.135066	0.0599744	0.0343132	0.318637
P00395	COX1_HUMAN	MT-CO1	Cytochrome c oxidase subunit 1	unknown	0.881049	unknown	3	0.355017	0.530613	0.103079	0.0232412	0.000891929	0.000891929	0.000891929	0.000891929	0.000891929	0.269365	0.644168	0.0120804	0.0120804	0.0120804	0.0120804	0.0120804	0.0120804	0.0120804	0.36049	0.601971	0.0132183	0.00685802	0.00685802	0.00685802	0.00685802	0.00685802	0.00685802
P00403	COX2_HUMAN	MT-CO2	Cytochrome c oxidase subunit 2	unknown	0.988519	Mitochondrion	7	0.33159	0.51884	0.116738	0.0215275	0.0015652	0.000579029	0.000684288	0.00057458	0.000431608	0.357087	0.591431	0.0149212	0.00133654	0.00133654	0.00133654	0.00115176	0.00107067	0.00133654	0.560562	0.378028	0.065399	0.000685647	0.000685647	0.000685647	0.000685647	0.000685647	0.000685647
P00414	COX3_HUMAN	MT-CO3	Cytochrome c oxidase subunit 3	unknown	0.986444	Mitochondrion	3	0.341438	0.552915	0.104287	0.00112874	0.00110327	0.00110327	0.00110327	0.00110327	0.00110327	0.333763	0.604676	0.0241982	0.00622722	0.00622722	0.00622722	0.00622722	0.00622722	0.00622722	0.534699	0.40388	0.0408135	0.00343465	0.00343465	0.00343465	0.00343465	0.00343465	0.00343465
P00441	SODC_HUMAN	SOD1	Superoxide dismutase [Cu-Zn]	unknown	0.782741	Cytosol	13	0.0589711	0.0709862	0.137295	0.107309	0.0882738	0.117115	0.236178	0.0719938	0.0295458	0.0422538	0.0737789	0.068405	0.0599426	0.0458714	0.0280448	0.0109067	0.0348301	0.497651	0.0416038	0.0911586	0.222364	0.118401	0.0624026	0.110668	0.0580794	0.0153819	0.20252
P00451	FA8_HUMAN	F8	Coagulation factor VIII	unknown	0.209105	unknown	3	0.396129	0.000976583	0.000976583	0.000976583	0.000976583	0.597035	0.000976583	0.000976583	0.000976583	0.00124493	0.00124493	0.337669	0.00124493	0.00124493	0.28675	0.368111	0.00124493	0.00124493	0.228369	0.0007757	0.0007757	0.38777	0.0007757	0.379208	0.0007757	0.0007757	0.0007757
P00491	PNPH_HUMAN	PNP	Purine nucleoside phosphorylase	Cytosol	1	Cytosol	16	0.0963926	0.0626502	0.15736	0.155478	0.0927327	0.177646	0.120763	0.0660519	0.0494626	0.0246582	0.0475506	0.0780716	0.093669	0.0592165	0.189044	0.0402511	0.0338634	0.36256	0.0211846	0.102743	0.0540813	0.0408383	0.0476529	0.107205	0.0406724	0.0241964	0.438172
P00492	HPRT_HUMAN	HPRT1	Hypoxanthine-guanine phosphoribosyltransferase	Cytosol	1	Cytosol	12	0.102592	0.0713458	0.1554	0.125119	0.0867892	0.151292	0.127911	0.0491012	0.0481125	0.0343819	0.0670482	0.0766505	0.0866229	0.0521839	0.212049	0.0445736	0.0378834	0.331304	0.0380532	0.0992366	0.0551868	0.0757248	0.0626526	0.132273	0.0431391	0.0201192	0.414018
P00505	AATM_HUMAN	GOT2	Aspartate aminotransferase, mitochondrial	Mitochondrion	1	Mitochondrion	36	0.365514	0.480092	0.12588	0.0196538	0.00124044	0.00105552	0.000932225	0.000977193	0.000977193	0.352446	0.575383	0.0136617	0.00412107	0.00337577	0.0056879	0.00344234	0.00351825	0.00660461	0.50989	0.376002	0.0702347	0.00116518	0.00104952	0.0017681	0.000930314	0.000830931	0.00408687
P00519	ABL1_HUMAN	ABL1	Tyrosine-protein kinase ABL1	unknown	0.993392	Nucleus	18	0.127934	0.0615977	0.0715356	0.0720947	0.0582115	0.086243	0.0800713	0.17069	0.261581	0.0481656	0.0510591	0.0461167	0.0559363	0.0722337	0.0755784	0.279265	0.370201	0.0158243	0.0723838	0.089226	0.0667971	0.0642198	0.0818927	0.096158	0.218355	0.256807	0.0602905
P00533	EGFR_HUMAN	EGFR	Epidermal growth factor receptor	PM	1	PM	27	0.0579958	0.136711	0.201341	0.222899	0.179216	0.0576884	0.0586785	0.0256701	0.0119056	0.108451	0.181141	0.218448	0.19619	0.160837	0.0189537	0.0108387	0.00752285	0.00752285	0.100436	0.212029	0.305091	0.185031	0.0994572	0.103877	0.00343392	0.00343392	0.00332009
P00558	PGK1_HUMAN	PGK1	Phosphoglycerate kinase 1	Cytosol	1	Cytosol	50	0.0976749	0.05893	0.115553	0.131295	0.0908859	0.134382	0.134869	0.0914244	0.0612073	0.0451123	0.0733973	0.0735878	0.0977607	0.072097	0.129084	0.0608009	0.0495683	0.287195	0.0494328	0.102095	0.0688768	0.102112	0.0583305	0.122226	0.0692928	0.036435	0.234907
P00568	KAD1_HUMAN	AK1	Adenylate kinase isoenzyme 1	Cytosol	1	Cytosol	14	0.112071	0.0971084	0.164786	0.131376	0.139087	0.113373	0.12291	0.0623293	0.0569223	0.0417038	0.0647702	0.0426895	0.0902126	0.0883939	0.153454	0.0569331	0.0374586	0.445658	0.0406313	0.153847	0.084112	0.042907	0.0366304	0.107397	0.00499184	0.00312061	0.385484
P00736	C1R_HUMAN	C1R	Complement C1r subcomponent	unknown	0.423504	unknown	2	0.226293	0.351598	0.174788	0.14715	0.0878415	0.00308228	0.00308228	0.00308228	0.00308228	0.0279288	0.0279288	0.287496	0.272171	0.27276	0.0279288	0.0279288	0.0279288	0.0279288	0.0133845	0.311889	0.268032	0.339772	0.0133845	0.0133845	0.0133845	0.0133845	0.0133845
P00749	UROK_HUMAN	PLAU	Urokinase-type plasminogen activator	unknown	0.403161	unknown	8	0.02847	0.0761013	0.248173	0.278549	0.257317	0.0367047	0.0260811	0.018446	0.0301581	0.0237792	0.243376	0.243065	0.370883	0.0237792	0.0237792	0.0237792	0.0237792	0.0237792	0.0660585	0.259966	0.345306	0.293992	0.00693559	0.00693559	0.00693559	0.00693559	0.00693559
P00750	TPA_HUMAN	PLAT	Tissue-type plasminogen activator	unknown	0.869696	ER	15	0.0574733	0.199289	0.220651	0.235722	0.15609	0.00253294	0.0424509	0.00253294	0.00253294	0.0269449	0.184284	0.21786	0.300968	0.194865	0.0155471	0.0110991	0.0110991	0.0110991	0.00594491	0.246232	0.249678	0.221602	0.0822554	0.136724	0.00317255	0.00317255	0.00317255
P00813	ADA_HUMAN	ADA	Adenosine deaminase	Cytosol	1	Cytosol	15	0.11941	0.0701284	0.178922	0.130956	0.137049	0.153428	0.127036	0.056926	0.0502601	0.0157731	0.0571385	0.11118	0.134911	0.112475	0.192788	0.00915906	0.00915906	0.344468	0.0436219	0.12357	0.0831634	0.129066	0.143826	0.132046	0.045618	0.0121254	0.283276
P00846	ATP6_HUMAN	MT-ATP6	ATP synthase subunit a	unknown	0.977587	Mitochondrion	2	0.316422	0.522131	0.133832	0.0249165	0.00127718	0.000355354	0.000355354	0.000355354	0.000355354	0.281853	0.664565	0.0230674	0.00508573	0.00508573	0.00508573	0.00508573	0.00508573	0.00508573	0.496013	0.439978	0.00425431	0.00284128	0.00284128	0.00284128	0.00284128	0.00284128	0.00284128
P00918	CAH2_HUMAN	CA2	Carbonic anhydrase 2	Cytosol	1	Cytosol	9	0.0828539	0.0654884	0.129864	0.109501	0.141952	0.174086	0.144905	0.0739161	0.0502518	0.0197356	0.0563603	0.0935492	0.11844	0.12508	0.111752	0.0623845	0.0444276	0.332011	0.0405065	0.102515	0.060668	0.128258	0.16323	0.145116	0.0556524	0.0348501	0.238158
P00966	ASSY_HUMAN	ASS1	Argininosuccinate synthase	unknown	0.995609	Cytosol	23	0.0968167	0.0720558	0.139962	0.151201	0.107419	0.105293	0.120601	0.0966153	0.105988	0.0377385	0.0719104	0.0736012	0.0867818	0.103499	0.142165	0.0834329	0.0784512	0.282165	0.0476884	0.113154	0.0699107	0.0907268	0.0915857	0.126578	0.0735721	0.065275	0.24928
P01023	A2MG_HUMAN	A2M	Alpha-2-macroglobulin	unknown	0.985989	ER	18	0.110955	0.214637	0.2325	0.231983	0.122723	0.00610635	0.00277482	0.00277482	0.00277482	0.0185506	0.230115	0.259943	0.254938	0.0290173	0.0185506	0.0185506	0.0185506	0.0185506	0.127217	0.294317	0.296698	0.169287	0.0124968	0.00787832	0.00718428	0.00718428	0.00718428
P01033	TIMP1_HUMAN	TIMP1	Metalloproteinase inhibitor 1	unknown	0.616357	unknown	8	0.0801006	0.183127	0.201278	0.205695	0.131272	0.0626648	0.067083	0.0311068	0.007012	0.0769808	0.145794	0.201042	0.196451	0.135949	0.0503985	0.056764	0.0222504	0.0214279	0.0673332	0.189877	0.252113	0.194095	0.102956	0.124063	0.0318006	0.0262786	0.017686
P01034	CYTC_HUMAN	CST3	Cystatin-C	unknown	0.395743	unknown	6	0.0712258	0.175321	0.221091	0.24075	0.138816	0.0566141	0.0704905	0.0304214	0.0155472	0.0960656	0.160424	0.266139	0.240753	0.208373	0.00676511	0.00635974	0.00491843	0.00491843	0.0744484	0.159225	0.278637	0.190927	0.13571	0.124304	0.0028154	0.0028154	0.0028154
P01040	CYTA_HUMAN	CSTA	Cystatin-A	unknown	0.219163	unknown	3	0.145651	0.170423	0.0950128	0.143907	0.00210459	0.16377	0.141197	0.0742447	0.0575375	0.0101688	0.0101688	0.187364	0.0101688	0.180453	0.0101688	0.285439	0.153096	0.0127399	0.00510639	0.00510639	0.293397	0.190921	0.00510639	0.117151	0.177275	0.00510639	0.151234
P01111	RASN_HUMAN	NRAS	GTPase NRas	unknown	0.667963	PM	5	0.13559	0.229614	0.250027	0.211801	0.0955385	0.0285636	0.019535	0.0163052	0.0130259	0.322285	0.449204	0.11684	0.0316303	0.0840487	0.0210315	0.0210315	0.0210315	0.0210315	0.133767	0.210685	0.227008	0.142208	0.0775125	0.00616777	0.047741	0.0034345	0.0034345
P01112	RASH_HUMAN	HRAS	GTPase HRas	unknown	0.852396	PM	5	0.153246	0.179806	0.183712	0.170231	0.182786	0.0354774	0.0455245	0.0156274	0.0335904	0.226666	0.251173	0.0551311	0.26835	0.111119	0.0200474	0.0268968	0.0251622	0.015455	0.206589	0.271426	0.222662	0.163216	0.06634	0.0395918	0.0122698	0.0108581	0.00704648
P01116	RASK_HUMAN	KRAS	GTPase KRas	unknown	0.946421	PM	5	0.199129	0.215805	0.263911	0.140807	0.091685	0.0178691	0.0199264	0.0135941	0.0175131	0.128616	0.218128	0.164014	0.165191	0.118108	0.0547922	0.0388723	0.0437705	0.0466223	0.193393	0.23624	0.1844	0.133657	0.0895777	0.0488686	0.0296347	0.0244983	0.0404293
P01130	LDLR_HUMAN	LDLR	Low-density lipoprotein receptor	unknown	0.923862	Endosome	20	0.0280255	0.088004	0.171129	0.252722	0.237142	0.0703604	0.0900928	0.0371092	0.0268922	0.019339	0.0861541	0.215932	0.272988	0.208991	0.0814329	0.0435086	0.00405718	0.00405718	0.0417301	0.156495	0.223481	0.229697	0.153301	0.142475	0.00438831	0.00168217	0.00168217
P01137	TGFB1_HUMAN	TGFB1	Transforming growth factor beta-1 proprotein	unknown	0.989433	ER	18	0.127754	0.206257	0.239521	0.255123	0.111343	0.0138542	0.0134671	0.0101555	0.00599281	0.0999497	0.203203	0.287289	0.222846	0.156306	0.00648277	0.00648277	0.00648277	0.00648277	0.151235	0.200348	0.260744	0.176594	0.0804497	0.0475495	0.00509255	0.00509255	0.00509255
P01889	HLAB_HUMAN	HLA-B	HLA class I histocompatibility antigen, B alpha chain	unknown	0.639874	unknown	4	0.117318	0.26594	0.274918	0.267857	0.0146774	0.0201119	0.0206993	0.00919622	0.0092815	0.17261	0.238911	0.194011	0.116769	0.15838	0.027832	0.0118025	0.0495477	0.0301372	0.139529	0.248613	0.290462	0.107397	0.0725115	0.0535569	0.0160973	0.0305543	0.0412796
P01893	HLAH_HUMAN	HLA-H	Putative HLA class I histocompatibility antigen, alpha chain H	unknown	0.915505	ER	2	0.0693896	0.181632	0.211425	0.245637	0.138174	0.0239874	0.0334965	0.0107919	0.0854667	0.202728	0.319345	0.151694	0.208327	0.00735311	0.0617787	0.0340673	0.00735311	0.00735311	0.160638	0.2069	0.380999	0.160671	0.000891606	0.0565518	0.0315659	0.000891606	0.000891606
P02452	CO1A1_HUMAN	COL1A1	Collagen alpha-1(I) chain	unknown	0.499315	unknown	14	0.0879742	0.263162	0.21721	0.212373	0.119347	0.0521563	0.0570692	0.0109816	0.00675742	0.0727282	0.247209	0.188292	0.16935	0.14048	0.0524524	0.0181709	0.0117973	0.0117973	0.0699052	0.220742	0.306461	0.176028	0.106697	0.0687002	0.0130792	0.00709615	0.00509243
P02461	CO3A1_HUMAN	COL3A1	Collagen alpha-1(III) chain	unknown	0.841307	ER	20	0.133846	0.330496	0.214955	0.169117	0.0794811	0.00209178	0.018969	0.00181564	0.00181564	0.139551	0.255951	0.255884	0.112177	0.150448	0.0112413	0.0112413	0.0112413	0.0112413	0.126927	0.26872	0.330049	0.169699	0.00825092	0.00587274	0.00518573	0.00518573	0.00518573
P02462	CO4A1_HUMAN	COL4A1	Collagen alpha-1(IV) chain	unknown	0.968222	ER	32	0.116574	0.314225	0.254627	0.208841	0.0683623	0.00306876	0.00306876	0.00300211	0.00300211	0.0696259	0.328578	0.266775	0.195466	0.0922437	0.0198879	0.018838	0.0177501	0.019638	0.17147	0.307576	0.29278	0.156496	0.0653596	0.00870606	0.00741316	0.00595361	0.00796353
P02511	CRYAB_HUMAN	CRYAB	Alpha-crystallin B chain	unknown	0.552021	unknown	12	0.0973129	0.0810404	0.176135	0.12778	0.184127	0.12554	0.122334	0.0646251	0.0442145	0.0469057	0.0711316	0.114086	0.0952963	0.045265	0.176297	0.0183801	0.0175804	0.2274	0.0187764	0.0942693	0.0805471	0.0531539	0.00607377	0.259571	0.0658657	0.014627	0.0425951
P02545	LMNA_HUMAN	LMNA	Prelamin-A/C	unknown	0.702239	unknown	78	0.616237	0.0888484	0.0764826	0.0940129	0.0513187	0.00932538	0.0188492	0.00929326	0.00492718	0.639932	0.18365	0.0400051	0.0227347	0.0286181	0.00737889	0.00797795	0.0070429	0.00768351	0.66631	0.0451007	0.134094	0.0600276	0.00601753	0.0107225	0.00395377	0.0034714	0.00306015
P02751	FINC_HUMAN	FN1	Fibronectin	unknown	0.927322	PM	24	0.103353	0.238611	0.222916	0.198688	0.101129	0.0389674	0.0429078	0.0149165	0.0100038	0.115655	0.236144	0.238366	0.185477	0.147121	0.0346768	0.00866877	0.0071832	0.0071832	0.102375	0.273596	0.231182	0.169838	0.101222	0.0914993	0.0016401	0.0016401	0.0016401
P02768	ALBU_HUMAN	ALB	Albumin	unknown	0.209106	unknown	9	0.00197293	0.172738	0.154431	0.169457	0.00197293	0.00197293	0.358807	0.136675	0.00197293	0.604934	0.0137679	0.0137679	0.0137679	0.0137679	0.0137679	0.298691	0.0137679	0.0137679	0.30947	0.00276482	0.209161	0.00276482	0.46478	0.00276482	0.00276482	0.00276482	0.00276482
P02786	TFR1_HUMAN	TFRC	Transferrin receptor protein 1	Endosome	1	Endosome	57	0.0346858	0.0779404	0.172094	0.253717	0.193989	0.0900046	0.112304	0.0477147	0.00902651	0.0413468	0.0781838	0.239983	0.240836	0.175501	0.0700699	0.0486427	0.00941706	0.00724449	0.0424805	0.131314	0.236551	0.215381	0.10115	0.129697	0.0341173	0.015246	0.0054961
P02792	FRIL_HUMAN	FTL	Ferritin light chain	unknown	0.293825	unknown	8	0.102896	0.196714	0.21894	0.19938	0.0384623	0.0526639	0.0275499	0.0573613	0.0599647	0.0947077	0.200243	0.157152	0.00408826	0.00408826	0.00408826	0.136745	0.206198	0.121324	0.0761853	0.267455	0.307998	0.109624	0.0240764	0.0825002	0.0220356	0.0540875	0.0292724
P02794	FRIH_HUMAN	FTH1	Ferritin heavy chain	unknown	0.32634	unknown	10	0.0767313	0.173246	0.248406	0.214843	0.0541561	0.0562182	0.0366576	0.0564744	0.0471149	0.0521946	0.156998	0.158721	0.0851975	0.0763126	0.0664501	0.0984843	0.080881	0.139992	0.0625169	0.227019	0.192013	0.131741	0.067359	0.0948774	0.0460952	0.059791	0.089421
P02795	MT2_HUMAN	MT2A	Metallothionein-2	unknown	0.965193	Cytosol	4	0.0872618	0.0926929	0.130719	0.135581	0.0919169	0.192571	0.140627	0.0571444	0.0344449	0.0177909	0.0883619	0.117589	0.128125	0.105396	0.227444	0.0444958	0.0347619	0.226194	0.0269114	0.111974	0.126113	0.131178	0.133727	0.113315	0.0899024	0.0612834	0.23646
P03886	NU1M_HUMAN	MT-ND1	NADH-ubiquinone oxidoreductase chain 1	unknown	0.975911	unknown	5	0.350379	0.509417	0.118449	0.00254217	0.00117663	0.00117663	0.00117663	0.00117663	0.00119255	0.330481	0.634555	0.00580189	0.00580189	0.00580189	0.00580189	0.00580189	0.00580189	0.00580189	0.409354	0.499107	0.0744793	0.00234297	0.00234297	0.00234297	0.00234297	0.00234297	0.00234297
P03891	NU2M_HUMAN	MT-ND2	NADH-ubiquinone oxidoreductase chain 2	unknown	0.956893	unknown	1	0.422411	0.472322	0.0875889	0.0167006	0.000195504	0.000195504	0.000195504	0.000195504	0.000195504	0.385956	0.490344	0.103991	0.0032847	0.0032847	0.0032847	0.0032847	0.0032847	0.0032847	0.594232	0.3262	0.0692555	0.00171863	0.00171863	0.00171863	0.00171863	0.00171863	0.00171863
P03897	NU3M_HUMAN	MT-ND3	NADH-ubiquinone oxidoreductase chain 3	unknown	0.963195	unknown	1	0.361272	0.524367	0.101873	0.0113402	0.00022959	0.00022959	0.00022959	0.00022959	0.00022959	0.253259	0.644478	0.0752366	0.00450432	0.00450432	0.00450432	0.00450432	0.00450432	0.00450432	0.59771	0.386577	0.00224469	0.00224469	0.00224469	0.00224469	0.00224469	0.00224469	0.00224469
P03905	NU4M_HUMAN	MT-ND4	NADH-ubiquinone oxidoreductase chain 4	unknown	0.987705	Mitochondrion	7	0.312502	0.544507	0.108337	0.00168938	0.000848803	0.000848803	0.000848803	0.000848803	0.000848803	0.348035	0.587839	0.0132481	0.00607253	0.00607253	0.00607253	0.00607253	0.00607253	0.00607253	0.53557	0.378897	0.0801972	0.000889403	0.000889403	0.000889403	0.000889403	0.000889403	0.000889403
P03915	NU5M_HUMAN	MT-ND5	NADH-ubiquinone oxidoreductase chain 5	unknown	0.979578	Mitochondrion	5	0.354395	0.532303	0.108832	0.00188472	0.000857163	0.000857163	0.000857163	0.000857163	0.000857163	0.343005	0.559539	0.0771806	0.00604528	0.00604528	0.00604528	0.00604528	0.00604528	0.00604528	0.531566	0.413352	0.00591089	0.00242448	0.00242448	0.00242448	0.00242448	0.00242448	0.00242448
P03923	NU6M_HUMAN	MT-ND6	NADH-ubiquinone oxidoreductase chain 6	unknown	0.949551	unknown	1	0.313885	0.535044	0.0874281	0.0602554	0.000677497	0.000677497	0.000677497	0.000677497	0.000677497	0.284609	0.659414	0.00799661	0.00799661	0.00799661	0.00799661	0.00799661	0.00799661	0.00799661	0.482906	0.491472	0.00366029	0.00366029	0.00366029	0.00366029	0.00366029	0.00366029	0.00366029
P03928	ATP8_HUMAN	MT-ATP8	ATP synthase protein 8	unknown	0.972953	unknown	3	0.422349	0.470563	0.147084	0.00269298	0.00187595	0.00187595	0.00187595	0.00187595	0.00187595	0.296348	0.547581	0.0789376	0.00468883	0.00468883	0.00468883	0.00468883	0.00468883	0.00468883	0.532769	0.439979	0.0218055	0.00213823	0.00213823	0.00213823	0.00213823	0.00213823	0.00213823
P04004	VTNC_HUMAN	VTN	Vitronectin	unknown	0.246684	unknown	1	0.24599	0.265576	0.25657	0.221355	0.0021018	0.0021018	0.0021018	0.0021018	0.0021018	0.194483	0.341945	0.218772	0.180598	0.0128404	0.0128404	0.0128404	0.0128404	0.0128404	0.301046	0.0110401	0.621674	0.0110401	0.0110401	0.0110401	0.0110401	0.0110401	0.0110401
P04035	HMDH_HUMAN	HMGCR	3-hydroxy-3-methylglutaryl-coenzyme A reductase	unknown	0.385126	unknown	8	0.00428282	0.182641	0.237767	0.309795	0.216032	0.00428282	0.00428282	0.00428282	0.00428282	0.0160302	0.152403	0.243184	0.371176	0.266074	0.0160302	0.0160302	0.0160302	0.0160302	0.00593721	0.263383	0.249196	0.23052	0.163671	0.069481	0.00593721	0.00593721	0.00593721
P04040	CATA_HUMAN	CAT	Catalase	unknown	0.489079	unknown	43	0.0542691	0.155905	0.256848	0.31159	0.147632	0.0322866	0.021552	0.00491754	0.00544505	0.060153	0.145222	0.251929	0.232842	0.168662	0.0362275	0.00791546	0.00707602	0.0125459	0.0482779	0.219875	0.327768	0.181651	0.0497931	0.0563788	0.00185756	0.00193562	0.00224774
P04049	RAF1_HUMAN	RAF1	RAF proto-oncogene serine/threonine-protein kinase	unknown	0.935988	Nucleus	12	0.0522381	0.0791759	0.0663039	0.114779	0.0684721	0.0603378	0.0665164	0.203878	0.278871	0.0174924	0.013096	0.013096	0.036555	0.0785381	0.116666	0.25188	0.354915	0.0816151	0.0369242	0.0737428	0.074555	0.0387185	0.107611	0.0563438	0.214791	0.199211	0.124437
P04062	GLCM_HUMAN	GBA	Lysosomal acid glucosylceramidase	unknown	0.419946	unknown	17	0.102847	0.317197	0.275585	0.177662	0.0719286	0.0129015	0.00328312	0.0029878	0.00281471	0.0992469	0.368708	0.258845	0.140447	0.0855255	0.0190317	0.0157538	0.00763452	0.00555937	0.10083	0.432634	0.240396	0.11971	0.00878828	0.0401059	0.00242087	0.00242087	0.00242087
P04066	FUCO_HUMAN	FUCA1	Tissue alpha-L-fucosidase	unknown	0.764757	Lysosome	8	0.174038	0.408123	0.258907	0.119056	0.0158229	0.00145579	0.00204593	0.00145579	0.00145579	0.174609	0.46341	0.297616	0.0144866	0.0110237	0.0110237	0.0110237	0.0110237	0.0110237	0.19014	0.473097	0.250197	0.00968283	0.00444837	0.00444837	0.00444837	0.00444837	0.00444837
P04075	ALDOA_HUMAN	ALDOA	Fructose-bisphosphate aldolase A	unknown	0.871908	Cytosol	7	0.133373	0.0519901	0.097443	0.134286	0.064917	0.0880745	0.101433	0.147231	0.0794369	0.0577993	0.0577804	0.0686624	0.0437963	0.0527792	0.0656726	0.10003	0.066965	0.267224	0.0726412	0.0821833	0.117628	0.08411	0.0299031	0.080196	0.0613697	0.0652442	0.25002
P04080	CYTB_HUMAN	CSTB	Cystatin-B	Cytosol	1	Cytosol	6	0.0923396	0.0725706	0.191295	0.124353	0.153437	0.136184	0.158647	0.0419348	0.0211291	0.0362033	0.0643633	0.0635535	0.114192	0.0874475	0.142866	0.0443089	0.0271834	0.416138	0.0471855	0.153131	0.0861975	0.0896867	0.109775	0.125431	0.0261307	0.0107632	0.298622
P04083	ANXA1_HUMAN	ANXA1	Annexin A1	Cytosol	1	Cytosol	39	0.113743	0.071223	0.140096	0.150179	0.0904417	0.128503	0.131887	0.0631368	0.0526023	0.0353868	0.0696524	0.0664072	0.0728274	0.0796239	0.142164	0.0374002	0.0251711	0.368361	0.0411127	0.0932194	0.072284	0.0970018	0.0843555	0.120112	0.0447629	0.0214904	0.31651
P04114	APOB_HUMAN	APOB	Apolipoprotein B-100	unknown	0.938835	ER	8	0.0684305	0.178056	0.27154	0.268712	0.124964	0.00176213	0.0256516	0.00176213	0.00176213	0.0285873	0.141785	0.312946	0.113874	0.0949962	0.0132869	0.00676747	0.00676747	0.0132869	0.00529933	0.356739	0.269124	0.203569	0.00529933	0.0899107	0.00529933	0.00340531	0.00340531
P04150	GCR_HUMAN	NR3C1	Glucocorticoid receptor	unknown	0.9863	Cytosol	14	0.0948521	0.0727697	0.147189	0.118893	0.107451	0.14906	0.146563	0.0734439	0.079319	0.0547121	0.0776802	0.0659648	0.11075	0.0949854	0.126436	0.0994558	0.169979	0.208496	0.0709457	0.0921574	0.0729335	0.0909181	0.140686	0.120042	0.106884	0.0768783	0.221108
P04156	PRIO_HUMAN	PRNP	Major prion protein	unknown	0.967797	PM	5	0.104313	0.157151	0.183339	0.196667	0.125005	0.0574134	0.0733427	0.0431307	0.0387559	0.101211	0.181784	0.238436	0.210541	0.103837	0.0377284	0.00993269	0.00751206	0.00993269	0.165317	0.228046	0.221532	0.137894	0.0845035	0.101688	0.0032462	0.0032462	0.0032462
P04179	SODM_HUMAN	SOD2	Superoxide dismutase [Mn], mitochondrial	Mitochondrion	1	Mitochondrion	11	0.365548	0.475988	0.127092	0.0111823	0.00149123	0.000348049	0.000348049	0.000348049	0.000348049	0.448032	0.501092	0.0406483	0.00222387	0.00185044	0.00222387	0.00185044	0.00185044	0.0149826	0.599347	0.228249	0.0823423	0.000786288	0.000560692	0.000560692	0.000560692	0.000560692	0.0106837
P04181	OAT_HUMAN	OAT	Ornithine aminotransferase, mitochondrial	Mitochondrion	1	Mitochondrion	29	0.331639	0.522487	0.114489	0.0185432	0.000615715	0.000466131	0.000466131	0.000466131	0.000466131	0.374109	0.57059	0.00890446	0.00428046	0.00287905	0.00436543	0.00255949	0.00255949	0.00744605	0.522828	0.343183	0.0661745	0.00210764	0.0024205	0.0024205	0.00206676	0.00206676	0.0046529
P04183	KITH_HUMAN	TK1	Thymidine kinase, cytosolic	unknown	0.385788	unknown	20	0.0973798	0.0580275	0.113204	0.105665	0.0815939	0.095628	0.115578	0.143605	0.153671	0.0480792	0.066612	0.0788796	0.0814179	0.0616497	0.0953113	0.107485	0.172956	0.181538	0.0440652	0.0938725	0.0776663	0.103281	0.0895197	0.119816	0.137274	0.124379	0.164961
P04216	THY1_HUMAN	THY1	Thy-1 membrane glycoprotein	unknown	0.436606	unknown	6	0.167101	0.181553	0.172548	0.157559	0.141584	0.0466688	0.028455	0.0300326	0.024141	0.181487	0.144298	0.0644525	0.0667108	0.0949784	0.0611767	0.0284896	0.00896456	0.00697979	0.129975	0.363152	0.242704	0.0222813	0.0184762	0.060095	0.000646123	0.000646123	0.000646123
P04350	TBB4A_HUMAN	TUBB4A	Tubulin beta-4A chain	unknown	0.986193	Cytosol	4	0.128424	0.0863603	0.163892	0.136412	0.090773	0.12408	0.108731	0.0689574	0.0684564	0.041481	0.0678709	0.0647294	0.100901	0.0907116	0.118961	0.0761644	0.0692027	0.333557	0.035179	0.131759	0.0704573	0.105282	0.0265153	0.148179	0.0728496	0.0245817	0.180812
P04406	G3P_HUMAN	GAPDH	Glyceraldehyde-3-phosphate dehydrogenase	unknown	0.751819	Cytosol	46	0.101332	0.0377944	0.0688094	0.10469	0.0663892	0.135495	0.129407	0.12745	0.0826117	0.100106	0.106435	0.0409695	0.0305789	0.0588819	0.081493	0.0825758	0.0740631	0.242031	0.0744948	0.0879421	0.131931	0.0715164	0.0549452	0.084091	0.116763	0.0800556	0.0912093
P04424	ARLY_HUMAN	ASL	Argininosuccinate lyase	unknown	0.991544	Cytosol	18	0.0963469	0.0687511	0.165249	0.163881	0.109023	0.135185	0.156439	0.0864915	0.0549209	0.0098265	0.062094	0.0855746	0.133793	0.130505	0.159301	0.0330737	0.0144408	0.346162	0.00535953	0.114917	0.0587775	0.115315	0.148459	0.128431	0.0475669	0.00535953	0.355923
P04439	HLAA_HUMAN	HLA-A	HLA class I histocompatibility antigen, A alpha chain	unknown	0.914799	ER	5	0.138864	0.197826	0.22421	0.313356	0.00470043	0.00470043	0.00470043	0.00470043	0.00470043	0.149118	0.233485	0.240018	0.209197	0.14309	0.0060346	0.0060346	0.0060346	0.0060346	0.169912	0.234204	0.249756	0.156602	0.0670165	0.0652039	0.00125756	0.00125756	0.00125756
P04626	ERBB2_HUMAN	ERBB2	Receptor tyrosine-protein kinase erbB-2	unknown	0.926536	ER	25	0.146832	0.22271	0.227223	0.204752	0.118921	0.00484738	0.00390042	0.00390042	0.00290918	0.172824	0.258507	0.232073	0.141055	0.0983705	0.0117329	0.00998313	0.00998313	0.00998313	0.193566	0.276106	0.315361	0.128177	0.00508146	0.00408337	0.00348368	0.00408337	0.00348368
P04632	CPNS1_HUMAN	CAPNS1	Calpain small subunit 1	Cytosol	1	Cytosol	13	0.0727057	0.0688618	0.139337	0.131731	0.116114	0.120426	0.176316	0.0855381	0.0477082	0.0394305	0.0748307	0.102589	0.107756	0.13206	0.151614	0.0499117	0.0361313	0.28626	0.0532095	0.10798	0.0838649	0.121121	0.127271	0.149905	0.0622134	0.0294082	0.259279
P04732	MT1E_HUMAN	MT1E	Metallothionein-1E	unknown	0.53575	unknown	2	0.15931	0.0724304	0.182677	0.163724	0.0365466	0.109701	0.0944737	0.0838716	0.0972651	0.0200799	0.115282	0.135935	0.143948	0.159521	0.00894635	0.00894635	0.0700069	0.413117	0.078553	0.112521	0.184921	0.142031	0.092287	0.115004	0.134756	0.0722094	0.0661897
P04733	MT1F_HUMAN	MT1F	Metallothionein-1F	unknown	0.53425	unknown	1	0.109224	0.00362836	0.216646	0.288541	0.086653	0.180607	0.107445	0.00362836	0.00362836	0.0612367	0.00964801	0.14929	0.128828	0.221023	0.126381	0.00964801	0.00964801	0.284298	0.00366063	0.0854246	0.107706	0.146046	0.148696	0.173527	0.00366063	0.00366063	0.327619
P04792	HSPB1_HUMAN	HSPB1	Heat shock protein beta-1	Cytosol	1	Cytosol	24	0.0906076	0.0657836	0.107168	0.146418	0.0977232	0.118653	0.126771	0.0831532	0.0548688	0.0455737	0.104412	0.0658766	0.0524591	0.10872	0.118166	0.0292202	0.0256299	0.303136	0.0464699	0.0896274	0.13578	0.119947	0.0872491	0.0945866	0.0700495	0.0235346	0.176825
P04818	TYSY_HUMAN	TYMS	Thymidylate synthase	unknown	0.997929	Cytosol	19	0.103538	0.0746801	0.138984	0.140735	0.0884698	0.118355	0.112584	0.0917259	0.0820207	0.0446205	0.0780556	0.0769727	0.106071	0.0708531	0.132527	0.0865481	0.0742608	0.344387	0.0485208	0.109633	0.0620095	0.107033	0.0849601	0.130809	0.0689196	0.0582973	0.279575
P04843	RPN1_HUMAN	RPN1	Dolichyl-diphosphooligosaccharide--protein glycosyltransferase subunit 1	ER	1	ER	56	0.14158	0.224003	0.230853	0.247889	0.0794156	0.0275047	0.0170863	0.00543926	0.00312933	0.171584	0.287027	0.192354	0.104888	0.0515188	0.0322682	0.0091484	0.00548606	0.00777129	0.133355	0.252463	0.292846	0.167499	0.0255374	0.0452234	0.00339614	0.00236452	0.00244967
P04844	RPN2_HUMAN	RPN2	Dolichyl-diphosphooligosaccharide--protein glycosyltransferase subunit 2	ER	1	ER	29	0.136023	0.213112	0.217897	0.260826	0.0885464	0.0319313	0.0218384	0.00850671	0.00395285	0.158584	0.248109	0.192556	0.0723956	0.0644471	0.0278854	0.0149832	0.00471853	0.00474998	0.130333	0.286958	0.241439	0.178383	0.0256759	0.0465961	0.00322257	0.00338434	0.00179515
P04899	GNAI2_HUMAN	GNAI2	Guanine nucleotide-binding protein G(i) subunit alpha-2	unknown	0.981372	PM	17	0.16498	0.226347	0.237587	0.195589	0.092637	0.0270962	0.0258614	0.0111179	0.00483477	0.179322	0.205761	0.20658	0.146098	0.093534	0.0266558	0.0235273	0.0144894	0.0175213	0.185372	0.257142	0.221825	0.120339	0.0734437	0.0435684	0.0129954	0.0106227	0.0113218
P04920	B3A2_HUMAN	SLC4A2	Anion exchange protein 2	unknown	0.818407	PM	11	0.123622	0.171848	0.19483	0.207194	0.116854	0.0598844	0.0636174	0.0415653	0.0611823	0.17971	0.214479	0.242973	0.192977	0.183035	0.00641033	0.00641033	0.00641033	0.00641033	0.191901	0.18848	0.254466	0.224613	0.0881124	0.00311212	0.00231759	0.00231759	0.00231759
P05023	AT1A1_HUMAN	ATP1A1	Sodium/potassium-transporting ATPase subunit alpha-1	PM	1	PM	48	0.169565	0.228622	0.200294	0.176068	0.124138	0.0294181	0.0323352	0.0118007	0.00880084	0.194695	0.237822	0.187059	0.133884	0.14614	0.022508	0.0131543	0.0100543	0.00868593	0.218843	0.186552	0.252225	0.131168	0.0775979	0.0237117	0.00930218	0.00456347	0.00340723
P05026	AT1B1_HUMAN	ATP1B1	Sodium/potassium-transporting ATPase subunit beta-1	PM	1	PM	16	0.17454	0.217176	0.217133	0.206057	0.0922621	0.0380537	0.0301423	0.0105945	0.00644124	0.16473	0.257327	0.190958	0.213634	0.157379	0.017629	0.0106208	0.00372918	0.00400222	0.2095	0.257364	0.214907	0.159994	0.0500402	0.0387962	0.00232072	0.00193254	0.00193254
P05067	A4_HUMAN	APP	Amyloid-beta precursor protein	unknown	0.760245	ER	27	0.0738399	0.165704	0.1737	0.215126	0.184487	0.0364599	0.0455549	0.0170834	0.00653275	0.0679515	0.150729	0.222009	0.216929	0.106286	0.0303658	0.0167578	0.00592526	0.00613727	0.094314	0.236168	0.253295	0.183031	0.0944768	0.0859596	0.00274351	0.00227889	0.00227889
P05089	ARGI1_HUMAN	ARG1	Arginase-1	unknown	0.353211	unknown	5	0.128213	0.144188	0.116577	0.115397	0.078704	0.094278	0.105868	0.108765	0.0892772	0.0560904	0.146633	0.0068326	0.0068326	0.173531	0.0716611	0.276637	0.202042	0.0597399	0.123216	0.0167178	0.173358	0.0951065	0.0767494	0.0985303	0.0167178	0.0167178	0.176077
P05091	ALDH2_HUMAN	ALDH2	Aldehyde dehydrogenase, mitochondrial	Mitochondrion	1	Mitochondrion	27	0.332944	0.525542	0.123426	0.017923	0.000304659	0.000283872	0.000304659	0.000283872	0.000283872	0.32835	0.607161	0.0201635	0.00385915	0.0026212	0.0031945	0.00318309	0.0026212	0.00630162	0.519095	0.394036	0.060946	0.00170692	0.00137941	0.00151442	0.00137941	0.00137941	0.00497202
P05106	ITB3_HUMAN	ITGB3	Integrin beta-3	unknown	0.625501	unknown	15	0.129056	0.178105	0.21109	0.190525	0.149773	0.0281551	0.0577217	0.0178043	0.0173635	0.111971	0.203009	0.258345	0.224666	0.168202	0.0170241	0.00859339	0.00859339	0.00859339	0.134432	0.24632	0.167362	0.202125	0.139879	0.00762584	0.00402278	0.00402278	0.00402278
P05107	ITB2_HUMAN	ITGB2	Integrin beta-2	unknown	0.39489	unknown	8	0.168474	0.221063	0.255445	0.211917	0.136354	0.00121696	0.00178852	0.00121696	0.00121696	0.370362	0.154164	0.0143794	0.201276	0.202301	0.0143794	0.0143794	0.0143794	0.0143794	0.00594509	0.350034	0.294762	0.319533	0.00594509	0.00594509	0.00594509	0.00594509	0.00594509
P05109	S10A8_HUMAN	S100A8	Protein S100-A8	unknown	0.280986	unknown	5	0.107343	0.203262	0.0902589	0.167322	0.0609115	0.115878	0.127164	0.0717721	0.0859365	0.00636396	0.160509	0.00636396	0.00636396	0.12651	0.332057	0.284381	0.069924	0.00636396	0.10331	0.00191573	0.113077	0.00191573	0.00191573	0.0721262	0.0588975	0.0299515	0.563918
P05114	HMGN1_HUMAN	HMGN1	Non-histone chromosomal protein HMG-14	Chromatin	1	Chromatin	6	0.791707	0.0796175	0.0442559	0.0141659	0.00507174	0.00825693	0.0185913	0.0196793	0.0186543	0.498274	0.243759	0.049823	0.0380412	0.0303723	0.0109618	0.0409206	0.0502798	0.0375682	0.487625	0.0428696	0.0927733	0.0675856	0.0427281	0.0404357	0.0990682	0.101739	0.025176
P05121	PAI1_HUMAN	SERPINE1	Plasminogen activator inhibitor 1	unknown	0.94224	ER	11	0.0769695	0.203345	0.252759	0.22177	0.119114	0.0458262	0.0490554	0.0111949	0.00766074	0.0212311	0.187208	0.291525	0.176553	0.18892	0.0212311	0.0124696	0.0124696	0.0124696	0.0558316	0.330125	0.255992	0.205695	0.0635804	0.097627	0.00339957	0.00123338	0.00123338
P05141	ADT2_HUMAN	SLC25A5	ADP/ATP translocase 2	Mitochondrion	1	Mitochondrion	15	0.377517	0.499351	0.104746	0.013137	0.00197718	0.000716685	0.000716685	0.000716685	0.000716685	0.35035	0.594642	0.0438888	0.00341539	0.00341539	0.00124589	0.00124589	0.00124589	0.00124589	0.54728	0.339715	0.0880746	0.00230748	0.00168368	0.0010005	0.0010005	0.0010005	0.0010005
P05155	IC1_HUMAN	SERPING1	Plasma protease C1 inhibitor	unknown	0.968332	ER	9	0.0993717	0.216058	0.228536	0.221327	0.112204	0.00211448	0.0442362	0.00211448	0.00211448	0.117983	0.216822	0.267093	0.186864	0.0192736	0.0192736	0.0159349	0.0129867	0.0129867	0.0694408	0.397255	0.211617	0.2218	0.00783358	0.00852549	0.00381414	0.00381414	0.00381414
P05161	ISG15_HUMAN	ISG15	Ubiquitin-like protein ISG15	unknown	0.994619	Cytosol	5	0.0802725	0.065876	0.138314	0.137871	0.107195	0.135932	0.141492	0.0675811	0.0512165	0.0267417	0.0543239	0.125521	0.11997	0.10644	0.176548	0.044561	0.0321525	0.254593	0.0343102	0.129705	0.0320473	0.0919175	0.132573	0.144555	0.0397734	0.0179341	0.324513
P05165	PCCA_HUMAN	PCCA	Propionyl-CoA carboxylase alpha chain, mitochondrial	unknown	0.975713	unknown	22	0.313373	0.539708	0.129173	0.00184605	0.00165701	0.00165701	0.00165701	0.00165701	0.00165701	0.298126	0.577275	0.0182457	0.0147157	0.0147157	0.0147157	0.0147157	0.0147157	0.0147157	0.457427	0.473762	0.00887982	0.00782555	0.00782555	0.00782555	0.00782555	0.00782555	0.00782555
P05166	PCCB_HUMAN	PCCB	Propionyl-CoA carboxylase beta chain, mitochondrial	Mitochondrion	1	Mitochondrion	19	0.339078	0.481264	0.143169	0.00252422	0.00210824	0.00210824	0.00210824	0.00210824	0.00210824	0.329014	0.564562	0.013923	0.0111751	0.0111751	0.0111751	0.0111751	0.0111751	0.0111751	0.520803	0.409053	0.00582906	0.00546092	0.00546092	0.00546092	0.00546092	0.00546092	0.00546092
P05198	IF2A_HUMAN	EIF2S1	Eukaryotic translation initiation factor 2 subunit 1	unknown	0.302828	unknown	32	0.0614289	0.0528942	0.0857858	0.10025	0.0916072	0.0761364	0.111122	0.182156	0.199463	0.0355822	0.0481031	0.0687902	0.101617	0.10886	0.0742384	0.159658	0.201671	0.170912	0.0401279	0.0756036	0.0727984	0.094034	0.0829063	0.110862	0.184763	0.149472	0.104528
P05204	HMGN2_HUMAN	HMGN2	Non-histone chromosomal protein HMG-17	unknown	0.392516	unknown	5	0.619073	0.0719042	0.0391618	0.169218	0.0234327	0.0193025	0.0193025	0.0193025	0.0193025	0.331875	0.379179	0.0101821	0.0390574	0.0434686	0.140721	0.0101821	0.0414097	0.0448578	0.363254	0.0567751	0.0743833	0.0787991	0.0748088	0.0529955	0.0913642	0.0770372	0.0618871
P05386	RLA1_HUMAN	RPLP1	60S acidic ribosomal protein P1	unknown	0.791378	unknown	1	0.0498935	0.0564271	0.0650752	0.0725902	0.0553322	0.105238	0.138171	0.238047	0.219225	0.136746	0.163577	0.0517172	0.0412185	0.0033005	0.130932	0.228197	0.2018	0.0425121	0.0414037	0.0682992	0.139575	0.0479985	0.00247475	0.152116	0.161047	0.340667	0.0464183
P05387	RLA2_HUMAN	RPLP2	60S acidic ribosomal protein P2	unknown	0.831858	Ribosome 60S	11	0.0649007	0.0613241	0.117378	0.0913122	0.0845603	0.0675766	0.0897956	0.192761	0.164782	0.0632035	0.0641575	0.0617577	0.0640137	0.0439776	0.0555139	0.27134	0.227892	0.0851975	0.031736	0.0612007	0.133265	0.0651146	0.0534938	0.0939497	0.241314	0.23524	0.0375748
P05388	RLA0_HUMAN	RPLP0	60S acidic ribosomal protein P0	Ribosome 60S	1	Ribosome 60S	12	0.0208517	0.0542375	0.0511083	0.0902557	0.0721668	0.0573449	0.0748904	0.275537	0.178117	0.147001	0.115543	0.0367054	0.0360328	0.0585329	0.069735	0.0764479	0.226884	0.13041	0.0861603	0.0922859	0.157607	0.0692842	0.0762227	0.0689421	0.197785	0.13679	0.0401506
P05412	JUN_HUMAN	JUN	Transcription factor Jun	unknown	0.927396	Chromatin	5	0.773478	0.0404905	0.00299345	0.00299345	0.00629358	0.00299345	0.00299345	0.0850124	0.0349354	0.537832	0.144851	0.00877783	0.00877783	0.00877783	0.0165443	0.0458319	0.0980038	0.111935	0.603353	0.00907676	0.0461029	0.00907676	0.00557625	0.00557625	0.178316	0.145839	0.00557625
P05423	RPC4_HUMAN	POLR3D	DNA-directed RNA polymerase III subunit RPC4	unknown	0.867597	Nucleus	15	0.0954969	0.0589591	0.105049	0.0934086	0.0735924	0.0945638	0.106337	0.16021	0.222957	0.0302488	0.0327279	0.0130147	0.0840603	0.0415498	0.0970439	0.220829	0.300845	0.110509	0.0464642	0.0718014	0.0483109	0.058331	0.0415261	0.0928607	0.191011	0.283359	0.158338
P05455	LA_HUMAN	SSB	Lupus La protein	Cytosol	1	Cytosol	47	0.0877916	0.0528579	0.119582	0.122244	0.106525	0.138661	0.128542	0.109369	0.0889674	0.0236633	0.0503458	0.0464715	0.117469	0.106236	0.131308	0.0477071	0.0494684	0.360136	0.0408406	0.0946811	0.0688212	0.0958294	0.119584	0.13138	0.0673717	0.0448844	0.25585
P05556	ITB1_HUMAN	ITGB1	Integrin beta-1	unknown	0.933669	ER	49	0.119866	0.156012	0.200808	0.235493	0.135306	0.0350586	0.0407623	0.0163531	0.00355252	0.172038	0.243314	0.213876	0.105787	0.100937	0.0209566	0.01532	0.00509263	0.00509263	0.122079	0.168119	0.338919	0.182933	0.0262244	0.0410363	0.00291681	0.00253816	0.00199302
P05997	CO5A2_HUMAN	COL5A2	Collagen alpha-2(V) chain	unknown	0.921576	ER	30	0.117452	0.31196	0.250116	0.198348	0.0614247	0.00343499	0.0123502	0.00302508	0.00273534	0.123043	0.316399	0.236678	0.163079	0.0954392	0.00769286	0.00761095	0.00761095	0.00761095	0.138352	0.298197	0.340371	0.140175	0.0631448	0.036992	0.00274969	0.00274969	0.00274969
P06132	DCUP_HUMAN	UROD	Uroporphyrinogen decarboxylase	Cytosol	1	Cytosol	13	0.120138	0.074723	0.16078	0.153579	0.0980882	0.14068	0.117535	0.0649768	0.0466128	0.0312227	0.0622765	0.0464807	0.0853867	0.0510613	0.189282	0.0397705	0.0328887	0.46046	0.0343528	0.149592	0.0760999	0.0885169	0.0722307	0.140594	0.0419842	0.0262814	0.345195
P06280	AGAL_HUMAN	GLA	Alpha-galactosidase A	Lysosome	1	Lysosome	21	0.154543	0.391817	0.303387	0.122702	0.0163102	0.000671691	0.000836642	0.000637578	0.000637578	0.153803	0.425413	0.228554	0.0720392	0.0238536	0.0073539	0.00691606	0.00647832	0.00647832	0.0741725	0.484758	0.285509	0.0642044	0.00373808	0.00295622	0.00221421	0.00295622	0.00221421
P06396	GELS_HUMAN	GSN	Gelsolin	unknown	0.939592	Cytosol	10	0.131065	0.0935138	0.200347	0.14183	0.0267405	0.152969	0.121056	0.0465297	0.040971	0.00960955	0.0139073	0.0520644	0.0930891	0.0119149	0.123272	0.0620045	0.00960955	0.494569	0.00293285	0.164647	0.0439332	0.0708805	0.0338993	0.156145	0.0267343	0.00293285	0.370573
P06400	RB_HUMAN	RB1	Retinoblastoma-associated protein	unknown	0.995081	Nucleus	31	0.16699	0.0387629	0.0578669	0.0593072	0.0593002	0.0673094	0.0887457	0.182686	0.270885	0.10005	0.0552858	0.0503306	0.0732395	0.065601	0.064734	0.222333	0.31575	0.0511486	0.128428	0.0532587	0.0519113	0.0799508	0.0795795	0.0980092	0.209451	0.235133	0.0561406
[truncated: 7,110 more rows]

## Sheet: LOPIT-DC_DDA_Proteins
							Normalised protein quantitation
							Replicate 1										Replicate 2										Replicate 3
[truncated: 5,778 more rows]

## Sheet: DIA-detergent_Proteins
						Normalised protein quantitation
[truncated: 6,175 more rows]

## Sheet: DDA-detergent_Proteins
					Normalised protein quantitation
[truncated: 5,065 more rows]
