# Supplementary material for: Localization of Organelle Proteins Using Data-Independent Acquisition (DIA-LOP)
Source: Mol Cell Proteomics. 2025 Aug 7;24(9):101047. doi: 10.1016/j.mcpro.2025.101047 (PMC12455123; doi:10.1016/j.mcpro.2025.101047)
Supplement: Supplemental Data 2 [file mmc2.xlsx]

## Sheet: Supplementary_Data_2_Key
Column header	Description
DIA-LOP IDs with sarcoma related Disease Ontology terms	The unique protein group gene identifier corresponding to the master protein of a quantified protein group
Gene Symbol	Gene name, as specified on SwissProt Homo sapiens database with 20,399 entries (accessed in August 2022)
Description	Gene/protein description corresponding to the master protein accession, as specified on SwissProt Homo sapiens database (accessed in August 2022)
DIA-LOP classification	Subcellular classification of protein after SVM analysis in the DIA-LOP experiment.
Subcellular Location (Protein Atlas)	Subcellular localisation according to the Human Protein Atlas
DIA-LOP agrees with atlas?	Description of the contrast between the DIA-LOP classifications and the Human Protein Atlas data
Biological Process (GO)	Gene ontology terms associated with the protein group within the biological process category profiled by metascape
Disease Ontology (DO)	Disease ontology terms related to the respective protein group profiled by metascape
Drug (DrugBank)	Drugbank listed drugs related to the respective protein group profiled by metascape

## Sheet: Sarcoma_IDs_from_DIA-LOP
DIA-LOP IDs with sarcoma related Disease Ontology terms	Gene Symbol	Description	DIA-LOP classification	Subcellular Location (Protein Atlas)	DIA-LOP agrees with atlas?	Biological Process (GO)	Disease Ontology (DO)	Drug (DrugBank)
Q12830	BPTF	bromodomain PHD finger transcription factor	Chromatin	Nucleoplasm (Enhanced)	yes with extra resolution	GO:1990090 cellular response to nerve growth factor stimulus;GO:1990089 response to nerve growth factor;GO:0007492 endoderm development	DOID:0050741 alcohol dependence;DOID:8632 Kaposi's sarcoma;DOID:0070514 neurodevelopmental disorder with dysmorphic facies and distal limb anomalies
Q15910	EZH2	enhancer of zeste 2 polycomb repressive complex 2 subunit	Chromatin	Nucleoplasm (Supported)	yes with extra resolution	GO:0036333 hepatocyte homeostasis;GO:0035983 response to trichostatin A;GO:0035984 cellular response to trichostatin A	DOID:8761 acute megakaryocytic leukemia;DOID:9119 acute myeloid leukemia;DOID:707 B-cell lymphoma;DOID:4947 cholangiocarcinoma;DOID:0080188 chronic myelomonocytic leukemia;DOID:0050861 colorectal adenocarcinoma;DOID:9256 colorectal cancer;DOID:6000 congestive heart failure;DOID:3068 glioblastoma;DOID:684 hepatocellular carcinoma;DOID:1324 lung cancer;DOID:0050908 myelodysplastic syndrome;DOID:497…	Tazemetostat; CPI-1205
Q9BZE9	ASPSCR1	ASPSCR1 tether for SLC2A4, UBX domain containing	Cytosol	Nucleoplasm (Supported); Additional: Plasma membrane;Vesicles	no	GO:0046324 regulation of D-glucose import;GO:0010827 regulation of D-glucose transmembrane transport;GO:0042593 glucose homeostasis	DOID:4239 alveolar soft part sarcoma
P04792	HSPB1	heat shock protein family B (small) member 1	Cytosol	Cytosol;Plasma membrane (Enhanced)	yes	GO:0099640 axo-dendritic protein transport;GO:0099641 anterograde axonal protein transport;GO:1905383 protein localization to presynapse	DOID:0111207 autosomal dominant distal hereditary motor neuronopathy 3;DOID:0110163 Charcot-Marie-Tooth disease axonal type 2F;DOID:1793 pancreatic cancer;DOID:1115 sarcoma	Apatorsen; Artenimol; Phenethyl Isothiocyanate
P21266	GSTM3	glutathione S-transferase mu 3	Cytosol	Cytosol (Supported); Additional: Cytokinetic bridge;Microtubules;Primary cilium;Primary cilium tip;Primary cilium transition zone	yes	GO:0008065 establishment of blood-nerve barrier;GO:0018916 nitrobenzene metabolic process;GO:0051410 detoxification of nitrogen compound	DOID:10652 Alzheimer's disease;DOID:2841 asthma;DOID:1485 cystic fibrosis;DOID:3070 high grade glioma;DOID:2596 larynx cancer;DOID:3565 meningioma;DOID:2377 multiple sclerosis;DOID:3347 osteosarcoma	Glutathione
P40763	STAT3	signal transducer and activator of transcription 3	Cytosol	Cytosol;Nucleoplasm (Enhanced)	yes	GO:2000635 negative regulation of primary miRNA processing;GO:1904685 positive regulation of metalloendopeptidase activity;GO:0038154 interleukin-11-mediated signaling pathway	DOID:10652 Alzheimer's disease;DOID:0001816 angiosarcoma;DOID:13241 Behcet's disease;DOID:1612 breast cancer;DOID:234 colon adenocarcinoma;DOID:8778 Crohn's disease;DOID:1107 esophageal carcinoma;DOID:5520 head and neck squamous cell carcinoma;DOID:3261 hyper IgE recurrent infection syndrome 1;DOID:0060704 lymphoproliferative syndrome;DOID:9970 obesity;DOID:2394 ovarian cancer;DOID:10283 prostate…	ENMD-1198
P60953	CDC42	cell division cycle 42	Cytosol	Microtubules (Supported); Additional: Cytokinetic bridge	yes	GO:0060661 submandibular salivary gland formation;GO:0090135 actin filament branching;GO:0086101 endothelin receptor signaling pathway involved in heart process	DOID:3355 fibrosarcoma	Aminophosphonic acid-guanylate ester; Guanosine-5'-Diphosphate
Q08345	DDR1	discoidin domain receptor tyrosine kinase 1	ER	Plasma membrane (Supported); Additional: Cytosol;Nucleoplasm	no	GO:0061302 smooth muscle cell-matrix adhesion;GO:0038083 peptidyl-tyrosine autophosphorylation;GO:0014909 smooth muscle cell migration	DOID:3459 breast carcinoma;DOID:3908 lung non-small cell carcinoma;DOID:3347 osteosarcoma;DOID:8923 skin melanoma	Imatinib; Fostamatinib
Q12772	SREBF2	sterol regulatory element binding transcription factor 2	ER	Nucleoplasm;Vesicles (Supported); Additional: Endoplasmic reticulum	yes	GO:0010886 positive regulation of cholesterol storage;GO:0032933 SREBP signaling pathway;GO:0071499 cellular response to laminar fluid shear stress	DOID:3407 carotid artery disease;DOID:10283 prostate cancer;DOID:1115 sarcoma;DOID:9744 type 1 diabetes mellitus;DOID:9352 type 2 diabetes mellitus;DOID:8725 vascular dementia
Q16394	EXT1	exostosin glycosyltransferase 1	Golgi		no atlas data	GO:0036339 lymphocyte adhesion to endothelial cell of high endothelial venule;GO:0060506 smoothened signaling pathway involved in lung development;GO:0060792 sweat gland development	DOID:3371 chondrosarcoma;DOID:206 hereditary multiple exostoses
O00330	PDHX	pyruvate dehydrogenase complex component X	Mitochondrion	Mitochondria;Nucleoplasm (Approved); Additional: Plasma membrane	yes	GO:0006086 acetyl-CoA biosynthetic process from pyruvate;GO:0006085 acetyl-CoA biosynthetic process;GO:0006084 acetyl-CoA metabolic process	DOID:3649 pyruvate decarboxylase deficiency;DOID:1115 sarcoma
P06400	RB1	RB transcriptional corepressor 1	Nucleus	Nucleoplasm (Supported)	yes	GO:1902948 negative regulation of tau-protein kinase activity;GO:1902947 regulation of tau-protein kinase activity;GO:0031134 sister chromatid biorientation	DOID:4648 familial retinoblastoma;DOID:3068 glioblastoma;DOID:3181 oligodendroglioma;DOID:3347 osteosarcoma;DOID:10283 prostate cancer;DOID:768 retinoblastoma;DOID:0050685 small cell carcinoma;DOID:11054 urinary bladder cancer	Insulin human; Insulin pork
P07992	ERCC1	ERCC excision repair 1, endonuclease non-catalytic subunit	Nucleus	Nucleoplasm (Supported)	yes	GO:0061819 telomeric DNA-containing double minutes formation;GO:1905764 regulation of protection from non-homologous end joining at telomere;GO:1905765 negative regulation of protection from non-homologous end joining at telomere	DOID:9952 acute lymphoblastic leukemia;DOID:9119 acute myeloid leukemia;DOID:2355 anemia;DOID:14227 azoospermia;DOID:1612 breast cancer;DOID:0080914 cerebrooculofacioskeletal syndrome 4;DOID:9256 colorectal cancer;DOID:4914 esophagus adenocarcinoma;DOID:3070 high grade glioma;DOID:1074 kidney failure;DOID:3908 lung non-small cell carcinoma;DOID:9538 multiple myeloma;DOID:3347 osteosarcoma;DOID:21…
Q8NG31	KNL1	kinetochore scaffold 1	Nucleus	Nucleoplasm (Supported); Additional: Nuclear bodies	yes	GO:1905326 positive regulation of meiosis I spindle assembly checkpoint;GO:0031619 homologous chromosome orientation in meiotic metaphase I;GO:1905325 regulation of meiosis I spindle assembly checkpoint	DOID:0070296 primary autosomal recessive microcephaly;DOID:0070291 primary autosomal recessive microcephaly 4;DOID:1115 sarcoma
Q92804	TAF15	TATA-box binding protein associated factor 15	Nucleus	Nucleoplasm (Enhanced)	yes	GO:0048255 mRNA stabilization;GO:0043489 RNA stabilization;GO:1902373 negative regulation of mRNA catabolic process	DOID:3371 chondrosarcoma;DOID:4549 extraskeletal myxoid chondrosarcoma
Q99459	CDC5L	cell division cycle 5 like	Nucleus	Nucleoplasm (Supported)	yes	GO:0000077 DNA damage checkpoint signaling;GO:0031570 DNA integrity checkpoint signaling;GO:0042770 signal transduction in response to DNA damage	DOID:3347 osteosarcoma
Q93074	MED12	mediator complex subunit 12	Nucleus	Nucleoplasm (Approved)	yes	GO:0090245 axis elongation involved in somitogenesis;GO:0048702 embryonic neurocranium morphogenesis;GO:1990403 embryonic brain development	DOID:14711 FG syndrome;DOID:1967 leiomyosarcoma;DOID:1470 major depressive disorder;DOID:591 phobic disorder;DOID:0080985 syndromic X-linked intellectual disorder Lujan-Fryns-type
P01116	KRAS	KRAS proto-oncogene, GTPase	PM	Cytosol (Approved)	no	GO:0021896 forebrain astrocyte differentiation;GO:0021897 forebrain astrocyte development;GO:0060509 type I pneumocyte differentiation	DOID:9952 acute lymphoblastic leukemia;DOID:9119 acute myeloid leukemia;DOID:0060688 arteriovenous malformations of the brain;DOID:0110117 autoimmune lymphoproliferative syndrome type 4;DOID:1612 breast cancer;DOID:0060233 cardiofaciocutaneous syndrome;DOID:0111461 cardiofaciocutaneous syndrome 2;DOID:9256 colorectal cancer;DOID:0080365 endometrial hyperplasia;DOID:1059 intellectual disability;DO…	[(3,7,11-TRIMETHYL-DODECA-2,6,10-TRIENYLOXYCARBAMOYL)-METHYL]-PHOSPHONIC ACID; Farnesyl diphosphate; MRTX849; AMG-510
O15554	KCNN4	potassium calcium-activated channel subfamily N member 4	unknown	Cytosol;Plasma membrane (Approved)	yes maybe multilocalised	GO:0030322 stabilization of membrane potential;GO:0044351 macropinocytosis;GO:0046541 saliva secretion	DOID:0001816 angiosarcoma;DOID:3526 cerebral infarction;DOID:0111577 dehydrated hereditary stomatocytosis 2;DOID:5844 myocardial infarction	Clotrimazole; Quinine; Halothane
O96017	CHEK2	checkpoint kinase 2	unknown	Nucleoplasm (Supported); Additional: Golgi apparatus	yes maybe multilocalised	GO:2000002 negative regulation of DNA damage checkpoint;GO:1903926 cellular response to bisphenol A;GO:1903925 response to bisphenol A	DOID:1612 breast cancer;DOID:9256 colorectal cancer;DOID:0050671 female breast cancer;DOID:0111504 Li-Fraumeni syndrome 2;DOID:1614 male breast cancer;DOID:3347 osteosarcoma;DOID:10283 prostate cancer;DOID:11054 urinary bladder cancer	XL844; Enzastaurin; Fostamatinib
P02452	COL1A1	collagen type I alpha 1 chain	unknown	Endoplasmic reticulum (Approved); Additional: Vesicles	yes maybe multilocalised	GO:0071306 cellular response to vitamin E;GO:1902618 cellular response to fluoride;GO:1902617 response to fluoride	DOID:1474 aggressive periodontitis;DOID:12241 beta thalassemia;DOID:4257 Caffey disease;DOID:9111 cutaneous leishmaniasis;DOID:90 degenerative disc disease;DOID:4154 dentinogenesis imperfecta;DOID:3507 dermatofibrosarcoma protuberans;DOID:0080727 Ehlers-Danlos syndrome arthrochalasia type 1;DOID:12347 osteogenesis imperfecta;DOID:0110334 osteogenesis imperfecta type 1;DOID:0110341 osteogenesis im…	Collagenase clostridium histolyticum; Halofuginone; Clove oil; Vonicog Alfa; Von Willebrand Factor Human
P19438	TNFRSF1A	TNF receptor superfamily member 1A	unknown		no atlas data	GO:0003332 negative regulation of extracellular matrix constituent secretion;GO:1902339 positive regulation of apoptotic process involved in morphogenesis;GO:1904747 positive regulation of apoptotic process involved in development	DOID:6543 acne;DOID:13166 allergic bronchopulmonary aspergillosis;DOID:0090018 autosomal dominant familial periodic fever;DOID:3355 fibrosarcoma;DOID:2986 IgA glomerulonephritis;DOID:3908 lung non-small cell carcinoma;DOID:2377 multiple sclerosis;DOID:7148 rheumatoid arthritis;DOID:13141 uveitis	6-[3-(4-Morpholinyl)Propyl]-2-(3-Nitrophenyl)-5-Thioxo-5,6,-Dihydro-7h-Thienol[2',3':4,5]Pyrrolo[1,2-C]Imidazol-7-One; Tasonermin
P35637	FUS	FUS RNA binding protein	unknown	Nucleoplasm (Supported)	no	GO:1990000 amyloid fibril formation;GO:1905168 positive regulation of double-strand break repair via homologous recombination;GO:0048255 mRNA stabilization	DOID:332 amyotrophic lateral sclerosis;DOID:0060198 amyotrophic lateral sclerosis type 6;DOID:0111431 essential tremor 4;DOID:3382 liposarcoma;DOID:1289 neurodegenerative disease
P42336	PIK3CA	phosphatidylinositol-4,5-bisphosphate 3-kinase catalytic subunit alpha	unknown	Cytosol;Primary cilium (Approved); Additional: Microtubules;Mitochondria	yes maybe multilocalised	GO:1903544 response to butyrate;GO:0071464 cellular response to hydrostatic pressure;GO:0071462 cellular response to water stimulus	DOID:4511 breast angiosarcoma;DOID:1612 breast cancer;DOID:0060669 cerebral cavernous malformation;DOID:0080351 CLOVES syndrome;DOID:234 colon adenocarcinoma;DOID:9256 colorectal cancer;DOID:0080199 colorectal carcinoma;DOID:0081001 Cowden syndrome 5;DOID:3450 cutaneous Paget's disease;DOID:0111162 epidermal nevus;DOID:0060075 estrogen-receptor positive breast cancer;DOID:684 hepatocellular carci…	ATP; Caffeine; XL765; Wortmannin; Pilaralisib; Alpelisib; Copanlisib
P42898	MTHFR	methylenetetrahydrofolate reductase	unknown	Cell Junctions (Approved); Additional: Basal body;Centrosome	no	GO:0033274 response to vitamin B2;GO:0035999 tetrahydrofolate interconversion;GO:0046500 S-adenosylmethionine metabolic process	DOID:7693 abdominal aortic aneurysm;DOID:9952 acute lymphoblastic leukemia;DOID:9119 acute myeloid leukemia;DOID:14018 alcoholic liver cirrhosis;DOID:332 amyotrophic lateral sclerosis;DOID:2355 anemia;DOID:13550 angle-closure glaucoma;DOID:7147 ankylosing spondylitis;DOID:9663 aphthous stomatitis;DOID:2841 asthma;DOID:1936 atherosclerosis;DOID:1094 attention deficit hyperactivity disorder;DOID:11…	Cyanocobalamin; Tetrahydrofolic acid
Q01844	EWSR1	EWS RNA binding protein 1	unknown	Nucleoplasm (Supported); Additional: Nucleoli	no	GO:0006355 regulation of DNA-templated transcription;GO:2001141 regulation of RNA biosynthetic process;GO:0051252 regulation of RNA metabolic process	DOID:3369 Ewing sarcoma
Q15532	SS18	SS18 subunit of BAF chromatin remodeling complex	unknown	Nucleoplasm (Approved); Additional: Cytosol	yes maybe multilocalised	GO:0097150 neuronal stem cell population maintenance;GO:1902459 positive regulation of stem cell population maintenance;GO:2000036 regulation of stem cell population maintenance	DOID:5485 synovial sarcoma

## Sheet: DIA-LOP_exclusive_proteins
DIA-LOP protein IDs not found in LOPIT-DC	DIA-LOP classification
A0A096LP01	unknown
A0A0B4J2F0	unknown
A0A3B3IRV3	unknown
A0A3B3IS91	unknown
A0AV96	unknown
A0AVI4	unknown
A0JLT2	unknown
A0JNW5	unknown
A0PJZ3	Golgi
A0PK00	unknown
A1L170	unknown
A1L3X0	unknown
A2RUC4	Cytosol
A2VDJ0	ER
A4D1P6	Cytosol
A4D1S5	unknown
A4FU01	unknown
A5D8V6	Cytosol
A5D8V7	unknown
A5PLL7	ER
A5PLN9	unknown
A6NDB9	PM
A6NED2	Cytosol
A6NFQ2	unknown
A6NFR6	unknown
A6NGN9	ER
A6NHL2	unknown
A6NHX0	unknown
A6NI28	unknown
A6NIX2	Nucleus
A6NJ78	Mitochondrion
A6NNL5	unknown
A6ZKI3	unknown
A7E2V4	Nucleus
A7KAX9	unknown
A7MCY6	unknown
A8CG34	unknown
A8K8P3	unknown
A8MPP1	Nucleus
A8MPS7	unknown
A8MVW0	PM
A8MW92	Chromatin
A8MXV4	unknown
A8MYZ6	unknown
A9QM74	unknown
B0YJ81	unknown
B2RTY4	unknown
B7ZAP0	unknown
C0HLS1	Nucleus
C9J7I0	unknown
D6RIA3	unknown
F8VTS6	unknown
O00142	unknown
O00189	unknown
O00221	unknown
O00241	unknown
O00257	Nucleus
O00258	unknown
O00268	Chromatin
O00329	unknown
O00339	unknown
O00408	Cytosol
O00423	unknown
O00459	Nucleus
O00470	unknown
O00506	unknown
O00507	unknown
O00534	unknown
O00562	ER
O00623	ER
O00746	Mitochondrion
O00748	unknown
O00750	unknown
O14493	PM
O14494	unknown
O14495	unknown
O14514	unknown
O14521	unknown
O14523	unknown
O14524	unknown
O14525	unknown
O14526	unknown
O14561	Mitochondrion
O14569	unknown
O14595	ER
O14640	unknown
O14686	Chromatin
O14713	unknown
O14717	unknown
O14730	unknown
O14763	unknown
O14795	unknown
O14832	ER
O14841	Cytosol
O14910	unknown
O14924	unknown
O14933	Cytosol
O14939	unknown
O14967	ER
O15020	unknown
O15033	unknown
O15040	unknown
O15041	unknown
O15056	Nucleus
O15063	unknown
O15068	unknown
O15075	unknown
O15120	ER
O15151	unknown
O15162	ER
O15169	unknown
O15182	unknown
O15194	unknown
O15211	unknown
O15243	unknown
O15247	unknown
O15265	unknown
O15287	unknown
O15297	Chromatin
O15304	unknown
O15318	unknown
O15327	Cytosol
O15360	unknown
O15370	unknown
O15379	Nucleus
O15394	unknown
O15427	PM
O15431	ER
O15440	Endosome
O15455	unknown
O15481	unknown
O15488	unknown
O15504	unknown
O15516	unknown
O15525	Chromatin
O15527	unknown
O15541	unknown
O15550	Chromatin
O43147	unknown
O43157	unknown
O43159	Nucleus
O43181	Mitochondrion
O43184	unknown
O43189	unknown
O43194	unknown
O43196	unknown
O43236	unknown
O43286	unknown
O43306	unknown
O43422	unknown
O43462	Golgi
O43482	Cytosol
O43488	Cytosol
O43524	unknown
O43542	Nucleus
O43556	Endosome
O43561	PM
O43567	ER
O43638	Nucleus
O43716	unknown
O43741	unknown
O43766	Mitochondrion
O43791	unknown
O43805	Cytosol
O43822	unknown
O43824	Mitochondrion
O43826	ER
O43900	PM
O43924	Cytosol
O43933	ER
O60239	Cytosol
O60266	ER
O60279	unknown
O60285	unknown
O60292	unknown
O60294	unknown
O60299	unknown
O60303	unknown
O60307	unknown
O60308	unknown
O60318	Chromatin
O60331	unknown
O60336	unknown
O60346	Cytosol
O60347	unknown
O60361	unknown
O60503	ER
O60512	unknown
O60513	unknown
O60658	unknown
O60669	unknown
O60683	unknown
O60687	unknown
O60725	ER
O60739	unknown
O60779	Endosome
O60783	Mitochondrion
O60858	ER
O60890	Nucleus
O60907	Nucleus
O60930	unknown
O75061	unknown
O75064	unknown
O75071	unknown
O75077	unknown
O75113	Cytosol
O75128	unknown
O75140	unknown
O75145	unknown
O75161	unknown
O75167	unknown
O75170	Cytosol
O75177	unknown
O75182	Nucleus
O75191	Cytosol
O75197	unknown
O75204	unknown
O75352	ER
O75362	Chromatin
O75385	unknown
O75386	unknown
O75387	unknown
O75414	Mitochondrion
O75417	unknown
O75425	unknown
O75438	unknown
O75460	ER
O75487	Endosome
O75493	unknown
O75496	unknown
O75529	unknown
O75558	unknown
O75575	unknown
O75600	unknown
O75635	unknown
O75648	Mitochondrion
O75665	unknown
O75716	unknown
O75752	unknown
O75828	Cytosol
O75864	unknown
O75896	unknown
O75925	unknown
O75928	unknown
O75943	Nucleus
O75954	unknown
O76070	Cytosol
O76080	unknown
O77932	unknown
O94782	unknown
O94806	unknown
O94817	unknown
O94819	Nucleus
O94829	Cytosol
O94832	Golgi
O94854	unknown
O94856	PM
O94864	Cytosol
O94868	Cytosol
O94876	unknown
O94880	Chromatin
O94885	unknown
O94887	unknown
O94889	unknown
O94910	unknown
O94916	Cytosol
O94921	unknown
O94941	unknown
O94952	unknown
O94953	unknown
O94955	PM
O94967	Cytosol
O94972	unknown
O94986	unknown
O95158	ER
O95164	unknown
O95183	unknown
O95190	unknown
O95214	Endosome
O95243	unknown
O95273	Cytosol
O95361	Cytosol
O95363	Mitochondrion
O95365	Chromatin
O95382	unknown
O95396	Cytosol
O95405	unknown
O95415	unknown
O95427	unknown
O95450	unknown
O95461	Golgi
O95466	unknown
O95476	ER
O95490	ER
O95502	unknown
O95503	Nucleus
O95528	unknown
O95544	unknown
O95563	Mitochondrion
O95568	unknown
O95619	Chromatin
O95625	unknown
O95631	unknown
O95633	unknown
O95685	unknown
O95696	Chromatin
O95754	unknown
O95755	unknown
O95757	unknown
O95786	Cytosol
O95789	unknown
O95803	unknown
O95807	Endosome
O95810	unknown
O95834	unknown
O95857	Endosome
O95876	unknown
O95897	unknown
O95900	Mitochondrion
O95965	ER
O95980	ER
O96007	unknown
O96028	Chromatin
P00156	Mitochondrion
P00395	unknown
P00414	Mitochondrion
P00451	unknown
P00736	unknown
P00749	unknown
P00846	Mitochondrion
P01023	ER
P01040	unknown
P01112	PM
P01893	ER
P02461	ER
P02768	unknown
P02794	unknown
P02795	Cytosol
P03886	unknown
P03891	unknown
P03897	unknown
P03905	Mitochondrion
P03915	Mitochondrion
P03923	unknown
P04004	unknown
P04035	unknown
P04732	unknown
P04733	unknown
P04920	PM
P05106	unknown
P05107	unknown
P05155	ER
P05161	Cytosol
P05412	Chromatin
P06702	unknown
P06858	unknown
P07196	unknown
P07225	ER
P07438	unknown
P07864	unknown
P07992	Nucleus
P08138	unknown
P08151	unknown
P08476	unknown
P08581	ER
P08590	unknown
P09917	unknown
P0C1Z6	Nucleus
P0C2W1	unknown
P0C7T5	unknown
P0C869	unknown
P0C870	unknown
P0CB38	unknown
P0DJ07	unknown
P0DJ93	unknown
P0DMQ5	unknown
P0DMW3	unknown
P0DPB5	unknown
P10071	Nucleus
P10636	Nucleus
P11137	Nucleus
P11169	PM
P11182	Mitochondrion
P11217	unknown
P11277	unknown
P11362	unknown
P12107	ER
P12273	unknown
P13056	unknown
P13196	unknown
P13612	unknown
P13637	PM
P13726	unknown
P13796	unknown
P14649	unknown
P14921	unknown
P15056	unknown
P15260	unknown
P15336	unknown
P15408	Chromatin
P15848	Lysosome
P16083	unknown
P16144	unknown
P16150	unknown
P16220	unknown
P16260	Mitochondrion
P16422	unknown
P16455	unknown
P16520	unknown
P16870	unknown
P16871	unknown
P16885	unknown
P17026	Chromatin
P17028	unknown
P17066	Cytosol
P17081	unknown
P17275	Chromatin
P17405	unknown
P17535	unknown
P17544	unknown
P17676	Chromatin
P17813	PM
P18433	ER
P18440	unknown
P18564	unknown
P18827	Endosome
P19086	unknown
P19438	unknown
P19484	unknown
P19634	PM
P19793	Chromatin
P19823	unknown
P19878	unknown
P20023	unknown
P20226	unknown
P20336	PM
P20594	ER
P20749	Nucleus
P20929	unknown
P20933	unknown
P21675	Chromatin
P21953	Mitochondrion
P22003	ER
P22083	PM
P22223	ER
P22303	unknown
P22304	unknown
P22413	unknown
P22455	unknown
P22612	unknown
P23025	unknown
P23142	ER
P23469	unknown
P23508	unknown
P23511	unknown
P24385	Cytosol
P24588	unknown
P24592	Endosome
P24723	unknown
P24863	Nucleus
P24864	Nucleus
P25106	Endosome
P25116	unknown
P25208	unknown
P25311	unknown
P25391	ER
P26012	ER
P26045	unknown
P26232	unknown
P26992	unknown
P27338	unknown
P27540	Cytosol
P27544	unknown
P27701	unknown
P28289	unknown
P28328	unknown
P28330	unknown
P28715	Nucleus
P28827	unknown
P28908	ER
P29350	unknown
P29374	unknown
P29375	Chromatin
P29597	unknown
P30049	Mitochondrion
P30291	unknown
P30305	unknown
P30408	unknown
P30613	unknown
P31025	unknown
P31273	Nucleus
P31327	Mitochondrion
P31512	unknown
P31641	unknown
P31749	Cytosol
P31944	unknown
P32019	Cytosol
P32189	unknown
P32320	unknown
P32455	unknown
P32519	Chromatin
P32856	PM
P32929	Cytosol
P32970	PM
P33947	unknown
P34913	unknown
P34931	Cytosol
P34949	Cytosol
P35030	unknown
P35227	unknown
P35354	unknown
P35555	unknown
P35609	unknown
P35625	Endosome
P35626	unknown
P35670	Endosome
P35749	unknown
P35916	unknown
P36021	unknown
P36383	unknown
P36406	unknown
P36575	unknown
P36894	ER
P36941	unknown
P36956	unknown
P37275	unknown
P37287	unknown
P38398	unknown
P38936	Cytosol
P40189	ER
P40337	Cytosol
P40424	unknown
P40425	Chromatin
P41162	Nucleus
P41212	Chromatin
P41221	unknown
P41229	Cytosol
P41247	Mitochondrion
P41271	unknown
P42575	Cytosol
P42685	unknown
P42702	ER
P42773	unknown
P42898	unknown
P43353	PM
P43360	unknown
P43361	unknown
P43365	unknown
P43378	unknown
P45844	unknown
P45984	Cytosol
P46019	unknown
P46020	unknown
P46527	unknown
P46531	unknown
P47712	unknown
P48029	ER
P48067	ER
P48454	unknown
P48745	ER
P49116	Chromatin
P49184	unknown
P49281	unknown
P49356	Cytosol
P49441	unknown
P49450	Chromatin
P49585	unknown
P49641	unknown
P49746	ER
P49759	unknown
P49760	Nucleus
P49761	Nucleus
P49810	Endosome
P49842	Nucleus
P50150	unknown
P50747	unknown
P50851	Cytosol
P51157	unknown
P51512	Endosome
P51513	unknown
P51531	Chromatin
P51580	Cytosol
P51587	Nucleus
P51589	ER
P51636	unknown
P51688	Lysosome
P51692	Cytosol
P51693	unknown
P51788	unknown
P51797	Endosome
P51805	PM
P51808	Nucleus
P51817	unknown
P51828	unknown
P51956	unknown
P52429	ER
P52564	unknown
P52566	unknown
P52742	unknown
P52747	Chromatin
P52758	unknown
P52824	unknown
P52849	unknown
P53355	unknown
P53609	unknown
P53667	unknown
P53677	unknown
P53778	unknown
P53805	unknown
P54198	Chromatin
P54253	unknown
P54259	Nucleus
P54646	unknown
P54652	unknown
P54707	unknown
P54753	ER
P54840	unknown
P54852	unknown
P55001	unknown
P55082	unknown
P55197	unknown
P55201	unknown
P55211	unknown
P55347	unknown
P55899	unknown
P56270	Chromatin
P56557	unknown
P56559	unknown
P56749	PM
P56962	unknown
P57060	unknown
P57075	unknown
P57077	unknown
P57087	PM
P57768	unknown
P58004	Cytosol
P58005	unknown
P58335	unknown
P58397	ER
P58557	unknown
P59768	unknown
P59923	unknown
P60059	unknown
P60602	unknown
P60606	unknown
P60673	unknown
P60880	unknown
P61224	PM
P61244	Chromatin
P61266	unknown
P61587	unknown
P61599	Nucleus
P61925	unknown
P61960	unknown
P62068	unknown
P62079	unknown
P62380	Cytosol
P62699	unknown
P62875	unknown
P63128	unknown
P63252	unknown
P63272	Cytosol
P63316	Cytosol
P68543	Cytosol
P68871	unknown
P78314	unknown
P78317	unknown
P78348	ER
P78364	unknown
P78368	unknown
P78382	unknown
P78383	unknown
P78424	Nucleus
P78504	ER
P78539	unknown
P78540	unknown
P78552	unknown
P78560	Cytosol
P79522	unknown
P81274	Cytosol
P82987	unknown
P84022	unknown
P84077	Cytosol
P98153	unknown
P98169	Nucleus
P98170	Cytosol
P98173	Golgi
P98174	unknown
P98198	unknown
Q00535	unknown
Q00537	Nucleus
Q00978	unknown
Q01201	unknown
Q01415	Cytosol
Q01484	Ribosome 60S
Q01628	unknown
Q01664	Chromatin
Q01814	unknown
Q01973	ER
Q01974	PM
Q02078	unknown
Q02086	Chromatin
Q02156	unknown
Q02297	unknown
Q02338	Mitochondrion
Q02413	unknown
Q02446	Chromatin
Q02447	Chromatin
Q02509	unknown
Q02535	unknown
Q02556	unknown
Q02742	unknown
Q02930	unknown
Q03013	unknown
Q03111	Nucleus
Q03164	Chromatin
Q03169	unknown
Q03188	Chromatin
Q03393	Cytosol
Q03692	unknown
Q03923	unknown
Q04724	unknown
Q04726	Cytosol
Q04756	unknown
Q04771	PM
Q05469	unknown
Q05513	unknown
Q05823	Nucleus
Q05DH4	unknown
Q06330	Chromatin
Q06609	unknown
Q07002	unknown
Q07092	ER
Q07820	unknown
Q07912	unknown
Q08117	unknown
Q08188	unknown
Q08289	unknown
Q08334	ER
Q08345	ER
Q08495	unknown
Q08623	unknown
Q08AE8	Nucleus
Q09019	unknown
Q0GE19	unknown
Q0JRZ9	unknown
Q0P6H9	ER
Q0VAQ4	unknown
Q0VDG4	unknown
Q0VG06	unknown
Q10571	unknown
Q10589	unknown
Q11201	Golgi
Q11206	unknown
Q12767	unknown
Q12791	unknown
Q12800	unknown
Q12815	unknown
Q12857	unknown
Q12882	Cytosol
Q12884	ER
Q12891	unknown
Q12913	PM
Q12955	unknown
Q12965	unknown
Q12968	unknown
Q12980	Nucleus
Q12982	unknown
Q12999	Endosome
Q13009	unknown
Q13029	unknown
Q13064	unknown
Q13099	unknown
Q13111	Chromatin
Q13114	unknown
Q13118	unknown
Q13163	unknown
Q13191	unknown
Q13214	ER
Q13227	Nucleus
Q13228	unknown
Q13233	unknown
Q13253	unknown
Q13286	Endosome
Q13309	unknown
Q13315	Chromatin
Q13330	Chromatin
Q13332	ER
Q13421	unknown
Q13425	unknown
Q13454	ER
Q13472	Chromatin
Q13480	Cytosol
Q13496	unknown
Q13530	unknown
Q13542	Cytosol
Q13563	ER
Q13576	unknown
Q13608	ER
Q13615	Cytosol
Q13627	Nucleus
Q13670	unknown
Q13795	PM
Q13825	Mitochondrion
Q13829	unknown
Q13835	unknown
Q13873	ER
Q13901	unknown
Q13905	unknown
Q13948	Golgi
Q13950	Chromatin
Q14004	unknown
Q14114	unknown
Q14147	Nucleus
Q14149	unknown
Q14156	PM
Q14164	unknown
Q14186	Nucleus
Q14207	unknown
Q14244	unknown
Q14249	Mitochondrion
Q14332	PM
Q14439	unknown
Q14442	unknown
Q14511	unknown
Q14517	unknown
Q14524	unknown
Q14542	unknown
Q14568	unknown
Q14571	Endosome
Q14643	unknown
Q14644	unknown
Q14653	Cytosol
Q14678	unknown
Q14679	unknown
Q14681	Endosome
Q14686	Nucleus
Q14703	unknown
Q14766	ER
Q14814	Chromatin
Q14865	Chromatin
Q14934	Cytosol
Q14956	unknown
Q149N8	unknown
Q14CB8	unknown
Q14CS0	unknown
Q14CZ7	Mitochondrion
Q15012	unknown
Q15047	unknown
Q15059	unknown
Q15118	Mitochondrion
Q15119	unknown
Q15120	Mitochondrion
Q15124	unknown
Q15139	unknown
Q15172	Cytosol
Q15173	unknown
Q15223	ER
Q15262	unknown
Q15283	unknown
Q15327	unknown
Q15345	Nucleus
Q15361	unknown
Q15386	unknown
Q15464	unknown
Q15468	unknown
Q15506	unknown
Q15542	Chromatin
Q15543	unknown
Q15560	unknown
Q15569	unknown
Q15572	Nucleus
Q15573	unknown
Q15582	unknown
Q155Q3	unknown
Q15695	unknown
Q15714	Cytosol
Q15723	Chromatin
Q15735	Nucleus
Q15768	unknown
Q15772	unknown
Q15788	Nucleus
Q15797	Nucleus
Q15800	ER
Q15831	unknown
Q15853	Chromatin
Q15910	Chromatin
Q16134	Mitochondrion
Q16254	Nucleus
Q16270	Endosome
Q16363	unknown
Q16394	Golgi
Q16514	unknown
Q16526	unknown
Q16533	unknown
Q16560	unknown
Q16585	unknown
Q16594	Nucleus
Q16611	unknown
Q16619	unknown
Q16647	ER
Q16656	unknown
Q16667	unknown
Q16670	unknown
Q16720	unknown
Q16739	unknown
Q16760	unknown
Q16773	Cytosol
Q16832	unknown
Q16842	Lysosome
Q16849	unknown
Q16875	Nucleus
Q16877	unknown
Q16890	unknown
Q17R31	unknown
Q17RY0	unknown
Q1MSJ5	unknown
Q29983	ER
Q2LD37	ER
Q2M3G4	unknown
Q2NKJ3	unknown
Q2NKX9	unknown
Q2PPJ7	Nucleus
Q2QGD7	unknown
Q2T9J0	unknown
Q2T9K0	unknown
Q2TAZ0	Cytosol
Q2TB18	Nucleus
Q2VYF4	unknown
Q32M88	unknown
Q32NB8	unknown
Q330K2	Mitochondrion
Q3B7J2	unknown
Q3B820	unknown
Q3KNV8	unknown
Q3KP66	unknown
Q3KQV9	Cytosol
Q3KRA9	unknown
Q3L8U1	unknown
Q3MIX3	Mitochondrion
Q3SXY8	unknown
Q3T8J9	unknown
Q3T906	unknown
Q3V5L5	unknown
Q3ZCM7	unknown
Q3ZCQ3	unknown
Q49B96	Mitochondrion
Q49MG5	unknown
Q4AC94	unknown
Q4FZB7	unknown
Q4G0I0	unknown
Q4G0S7	unknown
Q4G176	Mitochondrion
Q4KMQ1	unknown
Q4L235	unknown
Q4LDG9	Cytosol
Q4LE39	unknown
Q4U2R6	unknown
Q4UJ75	unknown
Q4VCS5	unknown
Q52LR7	unknown
Q53F39	unknown
Q53FV1	unknown
Q53FZ2	unknown
Q53G59	unknown
Q53GT1	Cytosol
Q53H47	unknown
Q53H80	unknown
Q53HV7	unknown
Q53R41	Mitochondrion
Q53RE8	unknown
Q53S58	Mitochondrion
Q53SF7	unknown
Q53T94	unknown
Q53TN4	ER
Q562F6	unknown
Q562R1	unknown
Q567V2	Mitochondrion
Q56A73	unknown
Q56P03	Nucleus
Q58EX7	Cytosol
Q58FF3	unknown
Q58FF6	Cytosol
Q58FF8	unknown
Q59EK9	Cytosol
Q5BJH2	ER
Q5BKX5	unknown
Q5D0E6	unknown
Q5D1E8	unknown
Q5EBL4	unknown
Q5FBB7	unknown
Q5FWE3	unknown
Q5FWF5	Cytosol
Q5GH76	unknown
Q5H8A4	ER
Q5H943	ER
Q5H9U9	unknown
Q5HYI7	Mitochondrion
Q5JPF3	unknown
Q5JPI3	unknown
Q5JPI9	unknown
Q5JS37	Lysosome
Q5JS54	unknown
Q5JTC6	unknown
Q5JTJ3	Mitochondrion
Q5JU69	unknown
Q5JU85	unknown
Q5JUR7	unknown
Q5JXC2	unknown
Q5KU26	unknown
Q5QJ38	unknown
Q5QJ74	unknown
Q5QP82	unknown
Q5R372	unknown
Q5R3I4	Cytosol
Q5SNT2	unknown
Q5SR56	unknown
Q5SRI9	unknown
Q5SVS4	unknown
Q5SWA1	unknown
Q5SWH9	unknown
Q5SXM2	unknown
Q5SXM8	unknown
Q5SYE7	Nucleus
Q5T011	Nucleus
Q5T0D9	unknown
Q5T0T0	unknown
Q5T1C6	Mitochondrion
Q5T1V6	Nucleus
Q5T280	Nucleus
Q5T2T1	PM
Q5T481	unknown
Q5T4F4	Endosome
Q5T6F0	unknown
Q5T6S3	unknown
Q5T750	unknown
Q5T7B8	unknown
Q5T7W7	unknown
Q5T8I3	unknown
Q5T8I9	unknown
Q5T9S5	unknown
Q5TA50	Cytosol
Q5TAQ9	Cytosol
Q5TB30	unknown
Q5TC12	Mitochondrion
Q5TEC6	Chromatin
Q5TEU4	Mitochondrion
Q5TGY3	Chromatin
Q5TH69	unknown
Q5THJ4	Nucleus
Q5THK1	Nucleus
Q5TKA1	Chromatin
Q5VSG8	unknown
Q5VT40	unknown
Q5VT66	unknown
Q5VT97	unknown
Q5VU43	Nucleus
Q5VU97	ER
Q5VUD6	unknown
Q5VUJ6	Nucleus
Q5VUM1	unknown
Q5VV41	Nucleus
Q5VWG9	Chromatin
Q5VWM3	unknown
Q5VWN6	Chromatin
Q5VWZ2	unknown
Q5VXT5	unknown
Q5VYV7	unknown
Q5VZ89	unknown
Q5VZF2	unknown
Q5VZI3	unknown
Q5VZY2	Endosome
Q5XG87	unknown
Q5XKK7	unknown
Q5XPI4	unknown
Q5XUX1	unknown
Q60I27	unknown
Q629K1	ER
Q659A1	unknown
Q66K14	Cytosol
Q66K89	unknown
Q66LE6	Cytosol
Q674X7	unknown
Q68CZ1	unknown
Q68D20	unknown
Q68D91	unknown
Q68DK7	Chromatin
Q69YH5	Chromatin
Q69YL0	unknown
Q6AWC2	unknown
Q6AZZ1	Cytosol
Q6BDS2	unknown
Q6DD87	Nucleus
Q6EMB2	unknown
Q6GYQ0	unknown
Q6IA69	unknown
Q6IAN0	Peroxisome
Q6ICG6	unknown
Q6ICH7	ER
Q6ICL7	unknown
Q6IEG0	unknown
Q6IQ23	unknown
Q6IQ26	unknown
Q6JQN1	Mitochondrion
Q6KC79	Chromatin
Q6KCM7	unknown
Q6MZM9	unknown
Q6MZP7	Nucleus
Q6MZQ0	unknown
Q6N021	unknown
Q6N075	unknown
Q6NSI4	Nucleus
Q6NSJ2	unknown
Q6NT16	unknown
Q6NUI2	unknown
Q6NUT3	unknown
Q6NV74	unknown
Q6NVV7	unknown
Q6NXT6	ER
Q6P1K2	Nucleus
Q6P1L5	unknown
Q6P1M9	unknown
Q6P1Q0	Mitochondrion
Q6P1R4	Cytosol
Q6P2P2	unknown
Q6P3S6	unknown
Q6P3W2	unknown
Q6P4F2	Mitochondrion
Q6P4F7	Nucleus
Q6P4I2	unknown
Q6P4R8	Chromatin
Q6P597	unknown
Q6P5Z2	unknown
Q6P9F7	unknown
Q6PCD5	unknown
Q6PF04	unknown
Q6PH81	Cytosol
Q6PHR2	unknown
Q6PI98	unknown
Q6PID6	unknown
Q6PIW4	unknown
Q6PJG9	unknown
Q6PJW8	unknown
Q6PKC3	unknown
Q6PL24	Cytosol
Q6PML9	unknown
Q6QHF9	unknown
Q6QHK4	unknown
Q6STE5	Chromatin
Q6T4R5	unknown
Q6TCH7	unknown
Q6UB28	unknown
Q6UB98	unknown
Q6UB99	unknown
Q6UUV9	Cytosol
Q6UW56	ER
Q6UW78	unknown
Q6UWB1	ER
Q6UWP8	Cytosol
Q6UWW8	ER
Q6UX15	unknown
Q6UXB1	unknown
Q6UXM1	unknown
Q6V1P9	unknown
Q6V1X1	unknown
Q6YBV0	unknown
Q6YP21	unknown
Q6ZMB5	unknown
Q6ZMK1	unknown
Q6ZMW3	unknown
Q6ZN04	unknown
Q6ZN08	unknown
Q6ZN18	Nucleus
Q6ZNA4	unknown
Q6ZNA5	unknown
Q6ZNC8	unknown
Q6ZNE5	unknown
Q6ZNL6	unknown
Q6ZPD9	ER
Q6ZQX7	unknown
Q6ZRI6	unknown
Q6ZRQ5	unknown
Q6ZRS2	Chromatin
Q6ZRY4	unknown
Q6ZSS7	unknown
Q6ZT12	Cytosol
Q6ZTW0	unknown
Q6ZU15	unknown
Q6ZU80	unknown
Q6ZUJ8	unknown
Q6ZUT9	Nucleus
Q6ZVM7	Endosome
Q6ZWJ1	Cytosol
Q6ZYL4	Nucleus
Q702N8	unknown
Q709F0	unknown
Q70CQ4	unknown
Q70EK8	unknown
Q70EL1	unknown
Q70EL4	unknown
Q70HW3	unknown
Q70IA6	unknown
Q70JA7	PM
Q719H9	unknown
Q71F23	Nucleus
Q71F56	Nucleus
Q765P7	unknown
Q76EJ3	unknown
Q76I76	unknown
Q76L83	unknown
Q76M96	unknown
Q76N32	unknown
Q7KYR7	PM
Q7L1T6	Cytosol
Q7L1W4	unknown
Q7L211	unknown
Q7L266	unknown
Q7L273	Cytosol
Q7L2Z9	Chromatin
Q7L3B6	Cytosol
Q7L3S4	unknown
Q7L3T8	Mitochondrion
Q7L5Y1	unknown
Q7L7V1	Cytosol
Q7L9B9	unknown
Q7RTN6	Cytosol
Q7RTP0	unknown
Q7RTT9	unknown
Q7RTV5	unknown
Q7Z2H8	unknown
Q7Z2X4	unknown
Q7Z388	unknown
Q7Z3B3	Chromatin
Q7Z3D4	unknown
Q7Z3E5	unknown
Q7Z3G6	unknown
Q7Z3J3	unknown
Q7Z3T8	Cytosol
Q7Z3V4	unknown
Q7Z412	unknown
Q7Z494	Nucleus
Q7Z4F1	unknown
Q7Z4G4	unknown
Q7Z4H3	Cytosol
Q7Z4K8	unknown
Q7Z4L5	Nucleus
Q7Z4Q2	unknown
Q7Z569	Nucleus
Q7Z5N4	unknown
Q7Z5Y7	Nucleus
Q7Z624	Cytosol
Q7Z628	unknown
Q7Z6B0	unknown
Q7Z6B7	Nucleus
Q7Z6J0	Nucleus
Q7Z6J6	ER
Q7Z6J9	Cytosol
Q7Z6K3	Cytosol
Q7Z6L1	unknown
Q7Z6M4	Mitochondrion
Q7Z6V5	Cytosol
Q7Z736	Endosome
Q7Z7A1	unknown
Q7Z7B1	ER
Q7Z7C8	Nucleus
Q7Z7G8	unknown
Q7Z7J5	unknown
Q7Z7L7	unknown
Q7Z7M0	ER
Q86SE5	unknown
Q86SE9	Nucleus
Q86SQ9	ER
Q86SX3	Nucleus
Q86T20	unknown
Q86T82	Nucleus
Q86TJ2	Chromatin
Q86TL2	Endosome
Q86TP1	Cytosol
Q86TS9	unknown
Q86TV6	unknown
Q86TX2	Mitochondrion
Q86U06	Nucleus
Q86U90	Cytosol
Q86UD0	unknown
Q86UN3	unknown
Q86UT6	Mitochondrion
Q86UV5	unknown
Q86UW9	unknown
Q86UY6	unknown
Q86UY8	Mitochondrion
Q86V85	unknown
Q86V87	Cytosol
Q86V88	unknown
Q86VQ1	Nucleus
Q86VX9	unknown
Q86VY9	unknown
Q86VZ5	unknown
Q86W34	Nucleus
Q86WB0	Cytosol
Q86WK6	unknown
Q86WK9	unknown
Q86WQ0	Cytosol
Q86WW8	unknown
Q86X27	Cytosol
Q86XA9	unknown
Q86XH1	unknown
Q86XK3	unknown
Q86XN7	Nucleus
Q86XT9	Endosome
Q86XX4	ER
Q86Y13	unknown
Q86Y37	Cytosol
Q86Y38	unknown
Q86YA3	Nucleus
Q86YB8	ER
Q86YD1	unknown
Q86YD5	unknown
Q86YH6	unknown
Q86YM7	unknown
Q86YN1	ER
Q86YR5	Cytosol
Q86YS3	unknown
Q86YS6	unknown
Q8IUC4	Cytosol
Q8IUH3	unknown
Q8IUH5	unknown
Q8IUQ4	unknown
Q8IUX1	unknown
Q8IUZ5	Nucleus
Q8IV50	Cytosol
Q8IV63	unknown
Q8IVF5	unknown
Q8IVH2	Chromatin
Q8IVH4	unknown
Q8IVJ1	unknown
Q8IVL0	unknown
Q8IVL1	Nucleus
Q8IVN3	unknown
Q8IVP5	unknown
Q8IVT5	Nucleus
Q8IVV7	unknown
Q8IW45	unknown
Q8IWB1	ER
Q8IWE5	unknown
Q8IWF6	unknown
Q8IWI9	Chromatin
Q8IWK6	unknown
Q8IWN7	unknown
Q8IWP9	unknown
Q8IWT3	Proteasome
Q8IWU2	Endosome
Q8IWY9	unknown
Q8IWZ6	unknown
Q8IX03	Cytosol
Q8IX04	Cytosol
Q8IXH6	unknown
Q8IXI2	unknown
Q8IXM2	unknown
Q8IXQ3	unknown
Q8IXQ4	unknown
Q8IXV7	unknown
Q8IXX5	Nucleus
Q8IY21	unknown
Q8IY26	ER
Q8IY31	unknown
Q8IY63	unknown
Q8IYD8	unknown
Q8IYM2	unknown
Q8IYM9	Nucleus
Q8IYP9	unknown
Q8IYQ7	Mitochondrion
Q8IYT2	unknown
Q8IYT4	unknown
Q8IZ07	Cytosol
Q8IZ81	ER
Q8IZC4	unknown
Q8IZM8	Nucleus
Q8IZP2	Cytosol
Q8IZQ5	Nucleus
Q8IZU2	unknown
Q8IZV5	Endosome
Q8N0U4	unknown
Q8N0Z3	Nucleus
Q8N0Z6	Cytosol
Q8N0Z8	unknown
Q8N128	PM
Q8N137	unknown
Q8N138	unknown
Q8N144	unknown
Q8N196	unknown
Q8N1E6	unknown
Q8N1G0	unknown
Q8N1I0	unknown
Q8N1Q1	Cytosol
Q8N1W1	unknown
Q8N2H4	unknown
Q8N2K1	ER
Q8N2U9	Peroxisome
Q8N302	unknown
Q8N350	PM
Q8N392	unknown
Q8N3C7	unknown
Q8N3J2	unknown
Q8N3J3	Nucleus
Q8N3S3	ER
Q8N3T1	unknown
Q8N3Y1	Cytosol
Q8N3Y3	unknown
Q8N3Z6	Nucleus
Q8N465	Mitochondrion
Q8N474	unknown
Q8N490	unknown
Q8N4B1	unknown
Q8N4C8	unknown
Q8N4L2	ER
Q8N4N3	unknown
Q8N4Q0	unknown
Q8N4S0	unknown
Q8N4S7	unknown
Q8N4T4	unknown
Q8N4T8	Mitochondrion
Q8N539	ER
Q8N567	unknown
Q8N584	Cytosol
Q8N5B7	unknown
Q8N5C1	ER
Q8N5C6	Chromatin
Q8N5C8	Nucleus
Q8N5D0	Cytosol
Q8N5F7	unknown
Q8N5G0	Mitochondrion
Q8N5H3	unknown
Q8N5I2	Nucleus
Q8N5I9	unknown
Q8N5M1	Mitochondrion
Q8N5U6	Nucleus
Q8N5W9	unknown
Q8N5X7	unknown
Q8N5Y8	unknown
Q8N5Z5	unknown
Q8N609	unknown
Q8N653	Cytosol
Q8N6G5	Golgi
Q8N6I4	unknown
Q8N6L1	unknown
Q8N6M3	unknown
Q8N6N7	unknown
Q8N6T7	unknown
Q8N6U8	Cytosol
Q8N755	unknown
Q8N8A2	unknown
Q8N8D1	unknown
Q8N8E3	Nucleus
Q8N8Q8	unknown
Q8N8R3	unknown
Q8N8R7	unknown
Q8N999	Cytosol
Q8N9A8	unknown
Q8N9B5	unknown
Q8N9F0	unknown
Q8N9F7	ER
Q8N9I9	unknown
Q8N9Q2	unknown
Q8N9R8	unknown
Q8N9V3	Cytosol
Q8N9Z2	unknown
Q8NA72	unknown
Q8NAF0	Chromatin
Q8NAV1	Nucleus
Q8NB15	unknown
Q8NB16	Nucleus
Q8NB25	unknown
Q8NB78	unknown
Q8NBA8	unknown
Q8NBI2	Endosome
Q8NBI6	ER
Q8NBM8	ER
Q8NBN7	Mitochondrion
Q8NBP0	ER
Q8NBP5	ER
Q8NBR6	unknown
Q8NBZ0	Nucleus
Q8NC42	ER
Q8NCC5	unknown
Q8NCE2	Cytosol
Q8NCG5	Golgi
Q8NCL4	Golgi
Q8NCM8	unknown
Q8NCR0	ER
Q8NCS4	ER
Q8ND30	unknown
Q8ND82	Chromatin
Q8ND90	Cytosol
Q8NDA8	unknown
Q8NDD1	unknown
Q8NDH3	unknown
Q8NDX5	Chromatin
Q8NE22	unknown
Q8NEC7	Cytosol
Q8NEL9	unknown
Q8NEM7	unknown
Q8NEZ3	unknown
Q8NF64	unknown
Q8NFH5	unknown
Q8NFI3	Nucleus
Q8NFI4	Cytosol
Q8NFJ9	unknown
Q8NFP7	Cytosol
Q8NFT2	unknown
Q8NFU5	unknown
Q8NFW1	ER
Q8NFX7	PM
Q8NFZ4	unknown
Q8NFZ5	unknown
Q8NG08	unknown
Q8NG27	Cytosol
Q8NG68	Cytosol
Q8NHM5	unknown
Q8NHS3	unknown
Q8NHU3	unknown
Q8NHX9	unknown
Q8NHY2	unknown
Q8NI08	unknown
Q8NI60	unknown
Q8NI77	unknown
Q8TAA5	Mitochondrion
Q8TAC2	unknown
Q8TAC9	unknown
Q8TAD4	unknown
Q8TAD7	PM
Q8TAM2	unknown
Q8TAP6	Nucleus
Q8TAP8	Nucleus
Q8TAP9	unknown
Q8TAT5	unknown
Q8TB24	Nucleus
Q8TB40	unknown
Q8TBE0	unknown
Q8TBF2	unknown
Q8TBK6	unknown
Q8TBM7	unknown
Q8TBP0	unknown
Q8TBP6	Mitochondrion
Q8TBQ9	unknown
Q8TBZ3	unknown
Q8TCG2	unknown
Q8TCN5	Cytosol
Q8TCT6	PM
Q8TCT7	unknown
Q8TCU6	unknown
Q8TCX1	unknown
Q8TCY9	unknown
Q8TCZ2	unknown
Q8TD08	unknown
Q8TD19	Cytosol
Q8TDY4	Cytosol
Q8TE02	Cytosol
Q8TE58	unknown
Q8TEB1	Cytosol
Q8TEB9	unknown
Q8TEC5	unknown
Q8TED9	unknown
Q8TEH3	unknown
Q8TEL6	unknown
Q8TEQ0	unknown
Q8TEV9	Cytosol
Q8TF40	unknown
Q8TF50	unknown
Q8TF65	unknown
Q8TF76	unknown
Q8WTS1	unknown
Q8WTW4	unknown
Q8WTX7	Cytosol
Q8WU20	unknown
Q8WU58	unknown
Q8WUA8	Golgi
Q8WUD1	unknown
Q8WUD6	unknown
Q8WUF8	Cytosol
Q8WUG5	unknown
Q8WUJ0	unknown
Q8WUK0	Mitochondrion
Q8WUN7	unknown
Q8WUQ7	Nucleus
Q8WUU5	unknown
Q8WUY1	ER
Q8WUY8	ER
Q8WUY9	unknown
Q8WUZ0	Chromatin
Q8WV07	unknown
Q8WV15	unknown
Q8WV41	unknown
Q8WV60	unknown
Q8WV74	unknown
Q8WV83	Endosome
Q8WVD3	unknown
Q8WVI0	unknown
Q8WVN8	unknown
Q8WVP5	unknown
Q8WVP7	unknown
Q8WVR3	unknown
Q8WW22	Cytosol
Q8WW43	ER
Q8WWW0	unknown
Q8WXC6	unknown
Q8WXE1	Nucleus
Q8WXE9	Endosome
Q8WXG6	unknown
Q8WXH4	unknown
Q8WXI2	unknown
Q8WXI7	unknown
Q8WXR4	unknown
Q8WXU2	unknown
Q8WXW3	unknown
Q8WXX7	unknown
Q8WY54	unknown
Q8WY91	unknown
Q8WYA0	unknown
Q8WYQ9	unknown
Q8WZ42	unknown
Q8WZ64	unknown
Q8WZ74	unknown
Q92478	unknown
Q92484	unknown
Q92503	unknown
Q92506	Mitochondrion
Q92539	unknown
Q92543	unknown
Q92545	ER
Q92546	Cytosol
Q92556	unknown
Q92562	Nucleus
Q92564	Nucleus
Q92567	unknown
Q92604	ER
Q92608	Nucleus
Q92610	Chromatin
Q92611	ER
Q92613	Nucleus
Q92623	unknown
Q92625	Cytosol
Q92628	Nucleus
Q92674	Chromatin
Q92685	ER
Q92698	Nucleus
Q92729	unknown
Q92738	unknown
Q92777	unknown
Q92794	Chromatin
Q92796	unknown
Q92830	Chromatin
Q92834	unknown
Q92839	unknown
Q92845	unknown
Q92859	ER
Q92882	Cytosol
Q92902	unknown
Q92928	unknown
Q92959	unknown
Q92994	unknown
Q92997	unknown
Q93015	Cytosol
Q93045	Cytosol
Q93075	Nucleus
Q93096	unknown
Q969F1	unknown
Q969K3	Cytosol
Q969K4	unknown
Q969M7	unknown
Q969P6	unknown
Q969Q6	unknown
Q969R2	Endosome
Q969R8	unknown
Q969S0	unknown
Q969T3	Cytosol
Q969T7	unknown
Q969V5	unknown
Q969W3	unknown
Q969W9	unknown
Q969Y0	unknown
Q969Y2	Mitochondrion
Q969Z3	unknown
Q96A23	unknown
Q96A29	Golgi
Q96A46	unknown
Q96A54	unknown
Q96AB6	Cytosol
Q96AH0	unknown
Q96AH8	ER
Q96AP0	unknown
Q96AQ8	unknown
Q96AY2	unknown
Q96AY4	unknown
Q96AZ6	unknown
Q96B02	unknown
Q96B18	unknown
Q96B49	unknown
Q96B77	unknown
Q96B96	unknown
Q96BA8	unknown
Q96BD0	Endosome
Q96BD5	Chromatin
Q96BI1	ER
Q96BN2	unknown
Q96BP2	Mitochondrion
Q96BQ5	Mitochondrion
Q96BR1	unknown
Q96BT7	Cytosol
Q96BU1	unknown
Q96BW1	unknown
Q96BY6	unknown
Q96BY7	unknown
Q96C03	unknown
Q96C12	unknown
Q96C24	PM
Q96C34	unknown
Q96C92	unknown
Q96CC6	ER
Q96CD2	unknown
Q96CG3	unknown
Q96CM3	Mitochondrion
Q96CM8	Mitochondrion
Q96CN5	unknown
Q96CT2	Nucleus
Q96CW6	unknown
Q96D70	Nucleus
Q96DB9	ER
Q96DN5	unknown
Q96DN6	Nucleus
Q96DP5	Mitochondrion
Q96DR7	unknown
Q96DT6	unknown
Q96DU7	Cytosol
Q96DU9	unknown
Q96DX4	unknown
Q96DY7	Nucleus
Q96E09	unknown
Q96E14	unknown
Q96E39	unknown
Q96EA4	unknown
Q96ED9	unknown
Q96EF6	unknown
Q96EH5	unknown
Q96EK4	unknown
Q96EL2	unknown
Q96EP0	Cytosol
Q96EQ0	Cytosol
Q96EV8	unknown
Q96EW2	unknown
Q96EX1	Mitochondrion
Q96EX3	unknown
Q96EY8	Mitochondrion
Q96EY9	unknown
Q96EZ8	Chromatin
Q96F45	Cytosol
Q96F85	unknown
Q96FC9	Nucleus
Q96FE7	unknown
Q96FF9	Chromatin
Q96FH0	Endosome
Q96FN4	unknown
Q96G04	unknown
Q96G28	unknown
Q96G61	unknown
Q96GE4	unknown
Q96GE9	unknown
Q96GJ1	unknown
Q96GM5	Chromatin
Q96GR4	unknown
Q96GS6	unknown
Q96GT9	unknown
Q96GY3	Chromatin
Q96GZ6	ER
Q96H22	Chromatin
Q96H35	unknown
Q96H72	unknown
Q96H78	unknown
Q96HA4	unknown
Q96HB5	Nucleus
Q96HI0	unknown
Q96HN2	unknown
Q96HR3	Nucleus
Q96HV5	ER
Q96HY7	Mitochondrion
Q96I15	Cytosol
Q96I34	unknown
Q96IG2	ER
Q96IK0	unknown
Q96IK1	unknown
Q96IQ9	unknown
Q96IX5	Mitochondrion
Q96IZ6	unknown
Q96J42	unknown
Q96JA1	unknown
Q96JB2	Cytosol
Q96JC1	unknown
Q96JC9	unknown
Q96JD6	Cytosol
Q96JG8	unknown
Q96JJ6	PM
Q96JM7	Chromatin
Q96JQ0	unknown
Q96K19	unknown
Q96K37	Golgi
Q96K49	unknown
Q96KQ4	Nucleus
Q96KQ7	Chromatin
Q96L34	Nucleus
Q96L50	Nucleus
Q96L58	Golgi
Q96LJ7	ER
Q96LL9	unknown
Q96LT7	unknown
Q96LW7	Mitochondrion
Q96LX7	unknown
Q96M83	unknown
Q96M86	unknown
Q96M96	unknown
Q96MC6	unknown
Q96MH2	unknown
Q96MH6	ER
Q96MM6	unknown
Q96MN5	unknown
Q96MT3	unknown
Q96MT8	unknown
Q96MV1	ER
Q96MY1	Chromatin
Q96N06	unknown
Q96N11	Nucleus
Q96N46	unknown
Q96NB1	Nucleus
Q96NL6	unknown
Q96NT0	unknown
Q96NT5	Endosome
Q96NU1	unknown
Q96NY7	unknown
Q96NY9	unknown
Q96P16	unknown
Q96P26	unknown
Q96P47	unknown
Q96P63	unknown
Q96PM5	Cytosol
Q96PM9	Nucleus
Q96PQ7	unknown
Q96PY6	Nucleus
Q96Q07	unknown
Q96Q42	unknown
Q96Q83	Nucleus
Q96QA5	unknown
Q96QB1	unknown
Q96QD5	Nucleus
Q96QE2	Endosome
Q96QE3	Chromatin
Q96QE5	Mitochondrion
Q96QF0	unknown
Q96QP1	Nucleus
Q96QT6	Chromatin
Q96QU8	Cytosol
Q96RD7	unknown
Q96RE7	Chromatin
Q96RK4	unknown
Q96RQ3	Mitochondrion
Q96RR1	unknown
Q96RR4	unknown
Q96RV3	Endosome
Q96RY5	unknown
Q96S16	ER
Q96S19	Cytosol
Q96S38	Endosome
Q96S86	unknown
Q96S90	unknown
Q96S94	unknown
Q96S99	unknown
Q96SD1	unknown
Q96SF7	unknown
Q96SK2	unknown
Q96SL1	unknown
Q96SL4	ER
Q96SL8	Nucleus
Q96ST8	unknown
Q96SW2	Cytosol
Q99487	ER
Q99490	unknown
Q99500	PM
Q99550	unknown
Q99569	PM
Q99576	unknown
Q99594	unknown
Q99595	unknown
Q99611	unknown
Q99633	Nucleus
Q99638	Cytosol
Q99643	unknown
Q99650	ER
Q99666	unknown
Q99675	unknown
Q99685	unknown
Q99698	unknown
Q99708	unknown
Q99728	Nucleus
Q99732	Endosome
Q99741	Nucleus
Q99755	unknown
Q99759	unknown
Q99766	Mitochondrion
Q99807	Mitochondrion
Q99811	unknown
Q99828	unknown
Q99933	unknown
Q99941	ER
Q99946	unknown
Q99952	unknown
Q99956	Cytosol
Q9BPX7	Cytosol
Q9BPY3	Cytosol
Q9BQ89	unknown
Q9BQ90	Cytosol
Q9BQ95	Mitochondrion
Q9BQD3	unknown
Q9BQD7	unknown
Q9BQF6	unknown
Q9BQG2	unknown
Q9BQK8	unknown
Q9BQT9	unknown
Q9BR61	Cytosol
Q9BRB3	unknown
Q9BRL6	unknown
Q9BRR3	Golgi
Q9BRY0	unknown
Q9BS18	unknown
Q9BSE4	Endosome
Q9BSG0	unknown
Q9BSI4	Chromatin
Q9BSJ6	Nucleus
Q9BSL1	Cytosol
Q9BST9	unknown
Q9BSU1	unknown
Q9BSW7	unknown
Q9BSY4	unknown
Q9BSY9	ER
Q9BT30	unknown
Q9BT67	unknown
Q9BT88	unknown
Q9BT92	unknown
Q9BTE0	unknown
Q9BTK6	Cytosol
Q9BTT6	unknown
Q9BU02	unknown
Q9BU64	unknown
Q9BU79	unknown
Q9BUA3	Nucleus
Q9BUB7	Mitochondrion
Q9BUE0	unknown
Q9BUJ0	unknown
Q9BUM1	ER
Q9BUN5	unknown
Q9BUT9	Nucleus
Q9BUV8	unknown
Q9BUZ4	Nucleus
Q9BV10	unknown
Q9BV19	Cytosol
Q9BV23	ER
Q9BV68	Cytosol
Q9BV79	Mitochondrion
Q9BV94	ER
Q9BVG8	Nucleus
Q9BVK2	ER
Q9BVL4	unknown
Q9BVV6	unknown
Q9BVX2	Endosome
Q9BWC9	unknown
Q9BWE0	unknown
Q9BWF2	unknown
Q9BWG6	unknown
Q9BWK5	Nucleus
Q9BWL3	unknown
Q9BWN1	Nucleus
Q9BWQ6	unknown
Q9BWU1	unknown
Q9BX46	Nucleus
Q9BX59	unknown
Q9BX66	unknown
Q9BX79	unknown
Q9BX95	ER
Q9BXB1	unknown
Q9BXC9	unknown
Q9BXI6	unknown
Q9BXI9	unknown
Q9BXL7	unknown
Q9BXS4	unknown
Q9BXW6	unknown
Q9BXX2	unknown
Q9BY41	Cytosol
Q9BY49	ER
Q9BY71	unknown
Q9BY78	unknown
Q9BYB0	unknown
Q9BYE7	unknown
Q9BYN0	Cytosol
[truncated: 586 more rows]
