# Supplementary material for: Localization of Organelle Proteins Using Data-Independent Acquisition (DIA-LOP)
Source: Mol Cell Proteomics. 2025 Aug 7;24(9):101047. doi: 10.1016/j.mcpro.2025.101047 (PMC12455123; doi:10.1016/j.mcpro.2025.101047)
Supplement: Supplemental Data 3 [file mmc3.xlsx]

## Sheet: PRIDE_Files_Description
File type	File count	File role
Compressed (Zipped) Folder	x6	contain the raw timsTOF DIA data per replicate of LOP (3x10) and detergent (3x6)
RAW file	x108	contain the raw lumos DDA data per MS run with files labelled corresponding to each of the LOP replicates (3x18) or detergent replicates (3x18)
BLIB	x4	for viewing of all spectra
SLC	x2	for viewing of all spectra
FASTA file	x2	contain the database search file and contaminants list
TSV File	x2	contains the output from DIA-NN for the DIA-LOP and DIA-detergent experiments
TXT File	x2	contains the output from Proteome Discoverer for the LOPIT-DC and DDA-detergent experiments
